# Supplementary material for: Discovery of Partner Protein-Dependent Graspetide Biosynthesis
Source: ACS Chem Biol. 2026 Mar 14;21(4):698–709. doi: 10.1021/acschembio.5c00957 (PMC13097080; doi:10.1021/acschembio.5c00957)
Supplement: Supplementary file 1 [file cb5c00957_si_001.xlsx]

## Sheet: Synthetic_genes
Gene	DNA sequence
MirA	GGATCCATGAAACGCAAGCCCGTCCAAATTGACACCATTCCGGCGGACGGAGTAGAACTGGCGGATGATCAGCTGGCAACCATGCTGGGTGGACTGCCGCGTAATGGTGCTGGTAGTTCGAAGACCATCGATGATATTCCTGGCGGTGGACGCCCGGACACTGATAGTGACTTTTAAGAATTC
E. coli optimized MirB	GAATTCATGATTCTGATCCTGACCAGCCCGGACGACGTGCACGCGGACGCAGCGGAGCGTGAACTTCGTCGTCGTGGCGCGACTTGGGTTCGTTTCGACCCGGCGGATGTGCCGGCCCGCGCAAGCCTGAGCGTCGGGATCCGCGATGGTCGTCTGGTACGTACTCTCGTGCGTGACCGGGTGCCGGCGGACCGCGCTCCGGATGATCGTACCCCTGCTGATCGGGTGCCGGCTGATCGTCCAGATACACATCGCGGGGACGGCGATCCGGGGGGCGCTGGACGTGAAACCGTGGACTTAGATGCAGTCACAGCGGTCTGGTTTCGTCGCCCAGGCGTCCCTGTTGCGCCGGCCCACCTCACTAGTCCTTATGCCGATTTTGTCGTTGCCGAAAGCCGT…
E. coli optimized MirC	GGATCCATGACTATCCTTGATCCGGCCCTGCTGGATGCCGCAGTGGCGCTGGCGCGCGAACTGAGCACCGCACGTGCAACGCTTCGCGATGCCACCGAGCAACTGGCCCCCCTCCGCGCACGTTGGCCGCAGGCCGATCCCGCGCTGGTCCGGGATGAAGAGGGTAGTGATGGTAGCGTATCTTTTGACGTCCTGCTTCGCGAACCGACCGGCACCGTTAGCGTTGCGTACTCGAGCGCCCCGGCGTTACCTTGGCCGTTACGCGGCGCCCTGCGTCATAGCGAACATCATTTGGCGCGCGTGGGACCGCGCACCTTGCTGGTTGGCGAAGCGCTGGCGGCCTTGGACTTCCTGTGGTACGATCATGACGTGCTGGTTCGCCTGGTCGATACATCTTTG…
E. coli optimized CorA	ATGACGCAAATCAAATCCCCTACGGGGTTCATTTCATCACTGAAAACTGCGTTAAAGACTGCTAGTACAGACGGAAAGGCAGTCGGAGCCCCCGCTTTGAAGAAGGCGTTGCAAGGAGCCGACGTTGGTAAGCTCACACCCCAGCAAAAGAATCAATTACGCGATGCGTTCGAGCAAGTTAAGCTCACTCCGAAGGCGAGAGAGCTTGCCGACTCATTTGTTAAGGGCAAGAACGACAGCCTGAAGAATCCGGATGATGGAGTTATAGTCAAGATTGTTGCAGATGACCCATTACGAGGTGGTGGAACGACAGGCGGAACCAGTTTCAAGCCGCCTGCGGACTCCGGCGCGGTAAAGGTCATGATGGACGATCCGACACGTGGCTCTAAATTGCCGGAC…
E. coli optimized CorB	ATGAAAAGCCGCAAGAAGGTAGTGGTAATCGGCTCACGTAGCGATGATGCTACTCGCTTCGTCGCTGAGGCGGTTGAGCGGCGCCGCGCGCGTGCAGTGGTATTAGAGACGGACCGTGTCCCTGATTCGGCTGCTCTCAGCTGGGAAGATGGTGAAGTACATTGGGACGGCGAATGCCTCAGCGACCTTCGTAGTTTCTATCTGAAATTGGTTCGCCTGTCCCTGCCTGTCCCTGAGGCCGAGGCCTTGACTGGAAGAAATTTTCCCAGATGGCAAGAGCAATATTTGGCGGAGAGAGAGCGTCAAAGTTTCCTGCACTCTGTCTTGCGCTCCCTGCACCGCCGTGGCGGTTCTTTCGTTAATCCATTAGAGGCGGTAGAACTTCACTACTTAAAGCTC…
E. coli optimized CorC	ATGATCCGTGCTACCGCGAAAAGTTCCCCAGGATCACCAGCAACGTCCAGTCCGCGGCCTGAGCGTCCGTCTGGTTTCTTCATAGCAGATTTTGCGGATTCCATCTTTGGCCCCGTACCTGCGCCCCGCCCCGAGGTATTTCCCCCTTCAGCAACCGCGTGGACACGGCTTGCTTCGGCTAGTGACACCCTTCATGCTGCAATACGTCATGAGTTCGCTGAGGGTGGCAGAGTCTTACACGTGTGTCTCCGCGACGTCTTGTTTCCGGAGCGTGCAGAGGCTATGCACCAGGCCCTTCGTGATGCCCGCTTCGTACGTCACCATCACGGCGCCTACGCGTTACACATTGCGCCGTTAGACCAACAGGCACCGTCCGCACTGACAGATTTCTGTGCGTGG…
E. coli optimized CorD	ATGTCCAACCACGGTCAAGCTCTCAGAGGATTATCCCAAACGAGACTGGCAGATTTAACAAGCGCGTTGCGGGGTCATATCGAGCGTGGCGAGCTGCCCGGATTGGTCGCCCTCGTTGCACGTGGTGACACCGTTCATGTCGATGCGCTTGGAACGAAGGACCTTACCGCAGGACCGCCGATGAGACGAGATTCCCTCTTCAGACTCGCAAGCATGGCGAAGCCTATCACTGCCGTAGCCACTTTGATGCTTGTGGAAGAGGGCAAGTTAGCTTTAGATGGCGCTGTTGATCCGTGGTTACCGGAGCTCGCCAACCGGCGTGTTCTGCGCCGGCCTGATGGGCCATTGGATGACACTGTTCCTGCCAAGCGCGCGATCACGGTCCGAGACTTATTAACG…

## Sheet: Primers
Name	Sequence (5'-3')
MroA-S8A-F	ATGGTGCTGGTgctTCGAAGACCATCGATGATATTCCTGGC
MroA-S8A-R	ATGGTCTTCGAagcACCAGCACCATTACGCGGCAGTCCACC
MroA-S9A-F	GTGCTGGTAGTgcgAAGACCATCGATGATATTCCTGGCGGT
MroA-S9A-R	TCGATGGTCTTcgcACTACCAGCACCATTACGCGGCAGTCC
MroA-K10A-F	CTGGTAGTTCGgcgACCATCGATGATATTCCTGGCGGTGGA
MroA-K10A-R	TCATCGATGGTcgcCGAACTACCAGCACCATTACGCGGCAG
MroA-T11A-F	GTAGTTCGAAGgccATCGATGATATTCCTGGCGGTGGACGC
MroA-T11A-R	ATATCATCGATggcCTTCGAACTACCAGCACCATTACGCGG
MroA-D13A-F	CGAAGACCATCgctGATATTCCTGGCGGTGGACGCCC
MroA-D13A-R	CCAGGAATATCagcGATGGTCTTCGAACTACCAGCACCATT
MroA-D14A-F	AGACCATCGATgctATTCCTGGCGGTGGACGCCCGGACACT
MroA-D14A-R	CCGCCAGGAATagcATCGATGGTCTTCGAACTACCAGCACC
MroA-D22A-F	GTGGACGCCCGgccACTGATAGTGACTTTTAAGAATTCGTC
MroA-D22A-R	TCACTATCAGTggcCGGGCGTCCACCGCCAGGAATATCATC
MroA-T23A-F	GACGCCCGGACgctGATAGTGACTTTTAAGAATTCGTCGAC
MroA-T23A-R	AAGTCACTATCagcGTCCGGGCGTCCACCGCCAGGAATATC
MroA-D24A-F	GCCCGGACACTgctAGTGACTTTTAAGAATTCGTCGACAAG
MroA-D24A-R	TAAAAGTCACTagcAGTGTCCGGGCGTCCACCGCCAG
MroA-S25A-F	CGGACACTGATgctGACTTTTAAGAATTCGTCGACAAGCTT
MroA-S25A-R	TCTTAAAAGTCagcATCAGTGTCCGGGCGTCCACCG
MroA-D26A-F	ACACTGATAGTgccTTTTAAGAATTCGTCGACAAGCTTGCG
MroA-D26A-R	AATTCTTAAAAggcACTATCAGTGTCCGGGCGTCCACCGC
CorA_1-101_F	TCAAGATTGTTtgaGATGACCCATTACGAGGTGGTGGAACG
CorA_1-101_R	ATGGGTCATCTcaAACAATCTTGACTATAACTCCATCATC
CorA_1-107_F	ACCCATTACGAtaaGGTGGAACGACAGGCGGAACCAGTTTC
CorA_1-107_R	GTCGTTCCACCttaTCGTAATGGGTCATCTGCAACAATCTT
CorA_1-94_F	ATCCGGATGATtgaGTTATAGTCAAGATTGTTGCAGATGAC
CorA_1-94_R	TTGACTATAACtcaTCCATCATCCGGATTCTTCAGGCTGTCGTT
CorA_1-120_F	TCAAGCCGCCTtaaGACTCCGGCGCGGTAAAGGTCATGATG
CorA_1-120_R	GCGCCGGAGTCttaAGGCGGCTTGAAACTGGTTCCGCCTGT
CorA_K99A_F	GTTATAGTCgcGATTGTTGCAGATGACCCATTACGAGG
CorA_K99A_R	CTGCAACAATCgcGACTATAACTCCATCATCCGGATTC
CorA_D103A_F	GATTGTTGCAGccGACCCATTACGAGGTGGTGGAACG
CorA_D103A_R	CTCGTAATGGGTCggCTGCAACAATCTTGACTATAACTCCATCATCC
CorA_D103-104A_F	GATTGTTGCAGcTGcCCCATTACGAGGTGGTGGAACG
CorA_D103,104A_R	CTCGTAATGGGgCAgCTGCAACAATCTTGACTATAACTCCATCATCC
CorACD_F	TCATACTTAGTTTCTAAGGCATAACGGTCTAGCATAACCC
CorACD_R	TTATGCCTTAGAAACTAAGTATGATTATACCGGGGAATCCATCTTAACCTTGACAATTCC
CorABD_F	GCCTTTATCCTTGCAAAGCGATAACGGTCTAG
CorABD_R	CTTTGCAAGGATAAAGGCTTATGCCTTAGAAACTAAGTATGACGCAAGACGG
CorABC_F	CGCGCACTCGAAGATTAACGGTCTAG
CorABC_R	CTTCGAGTGCGCGTTATCGCTTTGCAAGGATAAAGGCCGTTAC
His-CorA_F	CttcgGCGGCCtatctgttTTTTTTagcgctgaaaggaggaactatatccg
His-CorA_R	aGGCCGCcgaaGCGGCCTATCTaccgTTATACCGGGGAATCCATCTTAAC
His-Cor_v_F	CttcgGCGGCCtatctgttTTTTTTctgaaaggaggaactatatccggattggc
His-Cor_v_R	CATTGCGTGGTGGTGGTGGTG
His-CorB_i_F	ACCACCACCACGCAATGAAAAGCCGCAAGAAGGTAGTGGTAATC
His-CorB_i_R	aGGCCGCcgaaGCGGCCTATCTaccgTTATGCCTTAGAAACTAAGTATGACGC
His-CorC_i_F	ACCACCACCACGCAATGATCCGTGCTACCGCGA
His-CorC_i_R	aGGCCGCcgaaGCGGCCTATCTaaccgTTATCGCTTTGCAAGGATAAAGG
His-CorD_F	ACCACCACCACGCAATGTCCAACCACGGTCAAGCTCTCA
His-CorD_R	CATTGCGTGGTGGTGGTGGTG
His_CorB_CorC_F	AAAAGCCGCAAGAAGGTAGTGGTAATCGG
His_CorB_CorC_R	CCTTCTTGCGGCTTTTCATtgcgtggtggtggtggt
MBP_noHis_F	AGCCAGAAAATCGAAGAAGGTAAACTGGT
MBP_noHis_R	tacaggttctcagatccACGCGGAACCAGCGGTACATTCGAGCTCGAATTAGTCTGCGCG
MBP_Vect_R	TTACCTTCTTCGATTTTCTGGCTGCCCATtgtatatctccttggaattgttatccgctca
CorB_Vect_F	GCGTggatctgagaacctgtacttccaatccATGAAAAGCCGCAAGAAGGTAGTGG
CorC_Vect_F	GCGTggatctgagaacctgtacttccaatccATGATCCGTGCTACCGCGAAAAG
CorD_Vect_F	GCGTggatctgagaacctgtacttccaatccATGTCCAACCACGGTCAAGCTC
