# Supplementary material for: Discovery of Partner Protein-Dependent Graspetide Biosynthesis
Source: ACS Chem Biol. 2026 Mar 14;21(4):698–709. doi: 10.1021/acschembio.5c00957 (PMC13097080; doi:10.1021/acschembio.5c00957)
Supplement: Supplementary file 2 [file cb5c00957_si_002.zip › Supp_data_3_NMR/Corallotide_NMR_data/750 MHz/20241205_RSC_graspetide_30ACN-d3_70H2O_1H.fid/log]

Thu Dec  5 14:59:04 2024: Experiment started
Thu Dec  5 14:59:28 2024: BS 1 completed
Thu Dec  5 14:59:40 2024: BS 2 completed
Thu Dec  5 14:59:51 2024: BS 3 completed
Thu Dec  5 15:00:03 2024: BS 4 completed
Thu Dec  5 15:00:14 2024: BS 5 completed
Thu Dec  5 15:00:26 2024: BS 6 completed
Thu Dec  5 15:00:37 2024: BS 7 completed
Thu Dec  5 15:00:49 2024: BS 8 completed
Thu Dec  5 15:01:00 2024: BS 9 completed
Thu Dec  5 15:01:12 2024: BS 10 completed
Thu Dec  5 15:01:23 2024: BS 11 completed
Thu Dec  5 15:01:35 2024: BS 12 completed
Thu Dec  5 15:01:46 2024: BS 13 completed
Thu Dec  5 15:01:58 2024: BS 14 completed
Thu Dec  5 15:02:09 2024: BS 15 completed
Thu Dec  5 15:02:21 2024: Acquisition complete
