# Supplementary material for: Discovery of Partner Protein-Dependent Graspetide Biosynthesis
Source: ACS Chem Biol. 2026 Mar 14;21(4):698–709. doi: 10.1021/acschembio.5c00957 (PMC13097080; doi:10.1021/acschembio.5c00957)
Supplement: Supplementary file 2 [file cb5c00957_si_002.zip › Supp_data_3_NMR/Corallotide_NMR_data/750 MHz/20241205_RSC_graspetide_30ACN-d3_70H2O_1H_afterTOCSY.fid/log]

Thu Dec  5 19:51:52 2024: Experiment started
Thu Dec  5 19:52:17 2024: BS 1 completed
Thu Dec  5 19:55:09 2024: Acquisition complete
