# Supplementary material for: Discovery of Partner Protein-Dependent Graspetide Biosynthesis
Source: ACS Chem Biol. 2026 Mar 14;21(4):698–709. doi: 10.1021/acschembio.5c00957 (PMC13097080; doi:10.1021/acschembio.5c00957)
Supplement: Supplementary file 2 [file cb5c00957_si_002.zip › Supp_data_3_NMR/Corallotide_NMR_data/750 MHz/20241205_RSC_graspetide_30ACN-d3_70H2O_TOCSY_30ms.fid/procpar]

hdpwr 7 1 49 -16 1 2 1 2 1 64
1 1 
0 
deltaf 1 1 100 0 0 4 1 0 1 64
1 2.4745129398 
0 
acqdim 7 1 1000000000 -1000000000 0 2 1 0 1 64
1 2 
0 
BPpiperegion 4 2 4 0 0 2 1 0 1 64
1 "n"
0 
BPpipeexp10 1 1 9.99999984307e+17 -9.99999984307e+17 0 2 1 256 1 64
1 10 
0 
BPpipe_fidscript 2 2 8 0 0 3 1 0 1 64
1 "vj_fid.com"
0 
BPpipe_3Dscript 2 2 8 0 0 3 1 0 1 64
1 "vj_xyz_expert.com"
0 
BP_sparse_advanced 2 2 8 0 0 2 1 0 1 64
1 "n"
0 
Archive2 2 2 8 0 0 2 1 0 1 64
1 ""
0 
Archive1 2 2 8 0 0 2 1 0 1 64
1 ""
0 
ACQtime 7 1 100000000 0 1 2 1 256 1 64
1 0 
0 
BP_SPARSEproc 2 2 8 0 0 3 1 0 1 64
1 "CLEAN"
0 
BPpipeSOL 2 2 8 0 0 3 1 0 1 64
1 "y"
0 
BPexpress_gui 7 1 32767 0 0 2 1 0 1 64
1 0 
0 
BPpipe_XZscript 2 2 8 0 0 3 1 0 1 64
1 "vj_ft2_expert.com"
0 
BPpipe_4Dscript 2 2 8 0 0 3 1 0 1 64
1 "vj_xyza_user.com"
0 
BPpipe_XYscript 2 2 8 0 0 3 1 0 1 64
1 "vj_ft2_expert.com"
0 
BPpipe_editor 2 2 8 0 0 3 1 0 1 64
1 "gedit"
0 
BPpipe_controls 2 2 8 0 0 3 1 0 1 64
1 "n"
0 
BPpipe_fidDir 2 2 8 0 0 3 1 0 1 64
1 "acqfil/fid"
0 
BPpipedraw 4 2 4 0 0 2 1 0 1 64
1 "n"
0 
BPpipe_solids 2 2 8 0 0 3 1 0 1 64
1 "n"
0 
BPpipe_pipeDir 2 2 8 0 0 3 1 0 1 64
1 "pipe"
0 
BPpipe_par 2 2 8 0 0 3 1 0 1 64
1 "curpar"
0 
BPpipeautoproc 4 2 4 0 0 2 1 256 1 64
1 "n"
0 
BPpipe_strips_script 2 2 8 0 0 3 1 0 1 64
1 "vj_scroll_expert.com"
0 
BPpipeexp 2 2 8 0 0 2 1 256 1 64
12 ""
""
""
""
""
""
""
""
""
""
""
""
0 
BPpipedrawinfo 2 2 8 0 0 2 1 256 1 64
1 ""
0 
BPpipeexp1 1 1 9.99999984307e+17 -9.99999984307e+17 0 2 1 256 1 64
1 1 
0 
BPpipeexportexp 2 2 8 0 0 2 1 256 1 64
1 "5"
0 
BPpipeexp4 1 1 9.99999984307e+17 -9.99999984307e+17 0 2 1 256 1 64
1 4 
0 
BPpipeexp12 1 1 9.99999984307e+17 -9.99999984307e+17 0 2 1 256 1 64
1 12 
0 
BPpipeexp11 1 1 9.99999984307e+17 -9.99999984307e+17 0 2 1 256 1 64
1 11 
0 
BPpipeexp2 1 1 9.99999984307e+17 -9.99999984307e+17 0 2 1 256 1 64
1 2 
0 
BPpipeexp3 1 1 9.99999984307e+17 -9.99999984307e+17 0 2 1 256 1 64
1 3 
0 
BPpipeexp7 1 1 9.99999984307e+17 -9.99999984307e+17 0 2 1 256 1 64
1 7 
0 
BPpipeexp6 1 1 9.99999984307e+17 -9.99999984307e+17 0 2 1 256 1 64
1 6 
0 
BPpipeexp5 1 1 9.99999984307e+17 -9.99999984307e+17 0 2 1 256 1 64
1 5 
0 
BPpipeexp9 1 1 9.99999984307e+17 -9.99999984307e+17 0 2 1 256 1 64
1 9 
0 
BPpipeexp8 1 1 9.99999984307e+17 -9.99999984307e+17 0 2 1 256 1 64
1 8 
0 
BPpipeexport 4 2 4 0 0 2 1 256 1 64
1 "n"
0 
BPpipeproc 1 1 9.99999984307e+17 -9.99999984307e+17 0 2 1 256 1 64
1 1 
0 
BPpipepage 7 1 32767 0 0 2 1 256 1 64
1 1 
0 
BPpipenexp 7 1 32767 0 0 2 1 0 1 64
1 1 
0 
BPpipeprocinfo 2 2 8 0 0 2 1 256 1 64
1 ""
0 
CSthr 1 1 100 1 0.1 3 1 0 1 64
1 2 
0 
CSinp 2 2 8 0 0 2 1 0 1 64
1 ""
0 
CS_se 4 2 4 0 0 3 1 0 1 64
1 "n"
0 
CS_cln 4 2 4 0 0 3 1 0 1 64
1 "y"
0 
BPpipevjdisp 4 2 4 0 0 2 1 256 1 64
1 "n"
0 
BPpipetype 2 2 8 0 0 2 1 256 1 64
1 ""
0 
BPpipevjproc 4 2 4 0 0 2 1 0 1 64
1 "n"
0 
CS_dpars 4 2 4 0 0 3 1 0 1 64
1 "y"
0 
CS_inf 4 2 4 0 0 3 1 0 1 64
1 "y"
0 
CSdnoise 4 2 4 0 0 3 1 0 1 64
1 "y"
0 
CSdensity 1 1 100 0 0 2 1 0 1 64
1 50 
0 
CSdomain 7 1 32767 0 0 2 1 0 1 64
1 1 
0 
CSprosize 7 1 32767 0 0 2 1 256 1 64
3 0 0 0 
0 
CSpars 2 2 8 0 0 2 1 256 1 64
1 ""
0 
CSni2Index 7 1 32767 0 0 2 1 256 1 64
1 0 
0 
CSlines 7 1 32767 0 0 2 1 0 1 64
1 4 
0 
CSniIndex 7 1 32767 0 0 2 1 256 1 64
1 0 
0 
CSprofile 2 2 8 0 0 2 1 256 1 64
3 ""
""
""
0 
CSshape 2 2 8 0 0 2 1 0 1 64
1 "gexp"
0 
CSseed 1 1 9.99999984307e+17 -9.99999984307e+17 0 2 1 0 1 64
1 169 
0 
CSreconmethod 2 2 8 0 0 3 1 0 1 64
1 "CLEAN"
0 
CSshowsch 4 2 4 0 0 2 1 0 1 64
1 "y"
0 
CSshowpro 4 2 4 0 0 2 1 0 1 64
1 "y"
0 
CSsp 7 1 32767 0 0 3 1 0 1 64
1 0 
0 
IPrunid 2 2 8 0 0 2 1 0 1 64
1 ""
0 
Gmap 2 2 8 0 0 2 1 1 1 64
1 "no"
0 
CSwp 7 1 32767 0 0 3 1 0 1 64
1 0 
0 
CStype 4 2 4 0 0 2 1 0 1 64
1 "a"
0 
CSwt 4 2 4 0 0 2 1 0 1 64
1 "n"
0 
H1reffrq 1 1 9.99999984307e+17 -9.99999984307e+17 0 2 1 0 1 64
1 749.369488241 
0 
Gmapname 2 2 8 0 0 2 1 1 1 64
1 ""
0 
SPARSE 4 2 4 0 0 2 1 0 1 64
1 "n"
0 
PFGflg 4 2 4 0 0 2 1 0 1 64
1 "n"
0 
MinSW 2 2 8 0 0 3 1 0 1 64
1 "off"
4 "off" "auto" "manual" "skip" 
REQexp 2 2 8 0 0 4 1 256 1 64
2 ""
"ignore"
0 
acqcycles 1 1 9.99999984307e+17 -9.99999984307e+17 0 2 1 0 1 64
1 512 
0 
cf 7 1 32767 0 1 3 1 1 0 64
1 1 
0 
arraydscale 4 2 4 0 0 4 1 0 1 64
1 "n"
0 
archivedir 2 2 8 0 0 2 1 0 1 64
1 ""
0 
alfa 6 1 8190 0 0.4 2 1 2 1 64
1 5.6 
0 
actionid 2 2 8 0 0 4 1 0 1 64
1 "null"
0 
acqpath 2 2 8 0 0 2 1 0 1 64
1 ""
0 
acqstatus 7 1 32767 0 0 2 1 256 1 64
2 101 0 
0 
adirtmplt 2 2 8 0 0 2 1 0 1 64
1 ""
0 
adir2tmplt 2 2 8 0 0 2 1 0 1 64
1 ""
0 
aig 2 2 2 0 0 4 1 1 1 64
1 "ai"
2 "nm" "ai" 
ap 2 2 1023 0 0 4 1 6 1 64
1 "1:SAMPLE:date,solvent,sample;1:ACQUISITION:sfrq:3,tn,at:3,np:0,sw:1,bs,fb,ss,tpwr:0,pw:1,d1:3,d2(d2):6,nt:1,ct:0,gain:0;1:2D ACQUISITION:sw1:1,ni,phase,d2;1:TRIM:trim_flg,trim:5,trimpwr:0;1:SPIN LOCK:strength,mix:3,zqflg,alt_grd,gzlvl2:0,gt2:6,gstab:6,sspul,gzlvl0:0,gt0:6,flipback,flippwr:0,flippwrf:0,flippw:1,flipshape,phincr1:1;2:DECOUPLER:dn,dof:1,dm,dpwr,dmm,dmf,dseq,dres:1;2:SPECIAL:temp:1,gain,spin;2:DPFGSE:wrefpwr:0,wrefpw:1,wrefshape,wrefpwrf:0,gt3:6,gzlvl3:0;2:F2 PROCESSING:lb(lb):2,sb(sb):3,sbs(sb):3,gf(gf):3,gfs(gf):3,proc,fn;2:F1 PROCESSING:lb1(lb1):2,sb1(sb1):3,sbs1(sb1):3,gf1(gf1):3,gfs1(gf1):3,proc1,fn1;2:DISPLAY:sp:1,wp:1,sp1:1,wp1:1,rfl:1,rfp:1,rfl1:1,rfp1:1;2:PLOT:wc:1,sc:1,wc2:1,sc2:1,vs,th,aig*,dcg*,dmg*;"
0 
alock 2 2 8 0 0 2 1 0 1 64
1 "n"
5 "a" "n" "s" "u" "y" 
alt_grd 4 2 4 0 0 2 1 0 1 64
1 "n"
0 
apptype 2 2 8 0 0 2 1 1 1 64
1 "homo2d"
0 
arraydim 7 1 32768 1 1 2 1 5 1 64
1 512 
0 
array 2 2 256 0 0 2 1 1 1 64
1 "phase"
0 
arraydelta 7 1 32767 0 0 4 1 0 1 64
1 1 
0 
arraydodc 4 2 4 0 0 4 1 0 1 64
1 "n"
0 
at_obs 1 1 9.99999984307e+17 -9.99999984307e+17 0 2 1 0 1 64
1 0.001 
0 
at 1 1 14 14 14 2 1 8203 1 64
1 0.1368064 
0 
arraystart 7 1 32767 0 0 4 1 0 1 64
1 1 
0 
arrayflip 4 2 4 0 0 4 1 0 1 64
1 "n"
0 
arrayelemts 1 1 9.99999984307e+17 -9.99999984307e+17 0 2 1 0 1 64
1 2 
0 
arraymax 7 1 32767 0 0 4 1 0 1 64
1 512 
0 
arraystop 7 1 32767 0 0 4 1 0 1 64
1 512 
0 
arraywhitewash 4 2 4 0 0 4 1 0 1 64
1 "n"
0 
at_ni2 1 1 9.99999984307e+17 -9.99999984307e+17 0 2 1 0 1 64
1 0.001 
0 
at_ni 1 1 9.99999984307e+17 -9.99999984307e+17 0 2 1 0 1 64
1 0.001 
0 
at_ni3 1 1 9.99999984307e+17 -9.99999984307e+17 0 2 1 0 1 64
1 0.001 
0 
axisf 4 2 4 0 0 4 1 0 1 64
1 "s"
4 "m" "n" "s" "u" 
awc1 1 1 1 -1 0.001 3 1 1 0 64
1 0 
0 
awc 1 1 1 -1 0.001 3 1 1 0 64
1 0 
0 
avwdir 2 2 8 0 0 3 1 0 1 64
1 ""
0 
axis 4 2 4 0 0 4 1 0 1 64
1 "p"
11 "c" "d" "1" "2" "3" "h" "k" "m" "n" "p" "u" 
c13reff2 1 1 9.99999984307e+17 -9.99999984307e+17 0 2 1 0 1 64
1 0 
0 
bs 7 1 32767 0 1 2 1 0 0 64
1 32 
0 
c13reff1 1 1 9.99999984307e+17 -9.99999984307e+17 0 2 1 0 1 64
1 0 
0 
celem 1 1 9.99999984307e+17 -9.99999984307e+17 0 2 1 0 1 64
1 512 
0 
c13reff3 1 1 9.99999984307e+17 -9.99999984307e+17 0 2 1 0 1 64
1 0 
0 
cutoff 1 1 9.99999984307e+17 -9.99999984307e+17 0 4 1 0 0 64
1 200 
0 
console 2 2 8 0 0 2 1 0 1 64
1 "vnmrs"
0 
compD 1 1 9.99999984307e+17 -9.99999984307e+17 0 2 1 0 1 64
1 1 
0 
comment 2 2 8 0 0 3 1 0 1 64
1 ""
0 
coil_size 7 1 25 5 1 2 1 0 1 64
1 16 
0 
compC 1 1 9.99999984307e+17 -9.99999984307e+17 0 2 1 0 1 64
1 1.024 
0 
compN 1 1 9.99999984307e+17 -9.99999984307e+17 0 2 1 0 1 64
1 0.977 
0 
compH 1 1 9.99999984307e+17 -9.99999984307e+17 0 2 1 0 1 64
1 1.209 
0 
concentration 1 1 9.99e+17 0 0 2 1 8 1 64
1 0 
0 
cr1 1 1 1000000000 -1000000000 0 4 1 3 1 64
1 3055.00578045 
0 
cppauseflg 4 2 4 0 0 4 1 0 1 64
1 "n"
0 
cp 2 2 1 0 0 2 1 0 1 64
1 "y"
2 "y" "n" 
cr 1 1 1000000000 -1000000000 0 4 1 1 1 64
1 6024.77703432 
0 
ct 7 1 1000000000 0 1 2 1 6 1 64
1 8 
0 
crf 1 1 9.99999984307e+17 -9.99999984307e+17 0 4 1 0 1 64
1 0 
0 
customflag 4 2 4 0 0 4 1 0 1 64
1 "n"
0 
dcrmv 4 2 9.99999984307e+17 -9.99999984307e+17 0 4 1 0 1 64
1 "n"
2 "y" "n" 
dataid 2 2 8 0 0 3 1 0 1 64
1 ""
0 
d2 3 1 14 14 14 2 1 8194 1 64
1 0 
0 
d1 3 1 14 14 14 2 1 8194 1 64
1 1 
0 
dataProcessed 1 1 9.99999984307e+17 -9.99999984307e+17 0 3 1 0 1 64
1 0 
0 
datname 2 2 8 0 0 3 1 0 1 64
1 ""
0 
date 2 2 9 0 0 2 1 1 1 64
1 "Dec  5 2024"
0 
dcg 2 2 3 0 0 4 1 1 1 64
1 "cdc"
2 "dc" "cdc" 
dec3wave 2 2 8 0 0 2 1 0 1 64
1 "g"
0 
ddrtc 6 1 1000 0 0.4 2 1 0 1 64
1 39.6 
0 
ddrpm 2 2 8 0 0 2 1 0 1 64
1 ""
0 
dec2wave 2 2 8 0 0 2 1 0 1 64
1 "g"
0 
delta 1 1 5000000 0 0 4 1 1 1 64
1 889.943745322 
0 
decwave 2 2 8 0 0 2 1 0 1 64
1 "g"
0 
delta1 1 1 5000000 0 0 4 1 3 1 64
1 2188.02688273 
0 
fidid 2 2 8 0 0 2 1 0 1 64
1 ""
0 
dod 3 1 14 14 14 2 1 8194 1 64
1 0.00999999977648 
0 
dmg1 2 2 8 0 0 4 1 0 1 64
1 ""
4 "" "av1" "ph1" "pwr1" 
dimension 2 2 8 0 0 2 1 0 1 64
1 "H1 H1"
0 
dg 2 2 1023 0 0 4 1 6 1 64
1 "1:ACQUISITION:sfrq:3,tn,at:3,np:0,sw:1,bs:0,ss:0,tpwr:0,pw:1,d1:3,d2:3,tof:1,nt:0,ct:0,gain:0;2:SAMPLE:date,solvent,temp:1;2:DECOUPLER:dn,dof:1,dm,dpwr:0;2:2D ACQUISITION:d2(d2):6,sw1:1,ni:0,phase:0;2:TRIM:trim_flg,trim:5,trimpwr:0;3:SPIN LOCK:strength,mix:3,zqflg,alt_grd,gzlvl2:0,gt2:6,gstab:6,sspul,gzlvl0,gt0:6,flipback,flippwr:0,flippwrf:0,flipshape,flippw:1,phincr1:1;4:DPFGSE:wrefpwr:0,wrefpwrf:0,wrefpw:1,wrefshape,gt3:6,gzlvl3:0;4:PROCESSING:lb(lb):3,sb:3,sbs:3,gf(gf):3,proc,fn:0,math;4:2D PROCESSING:lb1(lb1):3,sb1:3,sbs1:3,gf1(gf1):3,proc1,fn1:0;"
0 
dfrq 5 1 1000000000 -1000000000 0 2 1 8 1 64
1 188.461364 
0 
density 1 1 9.99999984307e+17 -9.99999984307e+17 0 2 1 0 1 64
1 1 
0 
dfrq3 1 1 1000000000 0 0 2 1 9 1 64
1 0 
0 
dfrq2 1 1 1000000000 0 0 2 1 9 1 64
1 0 
0 
dglp 2 2 8 0 0 4 1 7 1 64
1 "1(lpfilt):LP:lpalg,lpopt,lpfilt:0,lpnupts:0,strtlp:0,lpext:0,strtext:0;2(lpfilt1):LP 1:lpalg1,lpopt1,lpfilt1:0,lpnupts1:0,strtlp1:0,lpext1:0,strtext1:0;3(lpfilt2):LP 2:lpalg2,lpopt2,lpfilt2:0,lpnupts2:0,strtlp2:0,lpext2:0,strtext2:0;4:LP OUTPUT:lpprint(lpfilt):0,lptrace(lpfilt):0,lpprint1(lpfilt1):0,lptrace1(lpfilt1):0,lpprint2(lpfilt2):0,lptrace2(lpfilt2):0;"
0 
dg2 2 2 8 0 0 4 1 4 1 64
6 "1:1st DECOUPLING:dfrq:3,dn,dpwr:0,dof:1,dm,dmm,dmf:0,dseq,dres:1,homo;"
"2(numrfch>2):2nd DECOUPLING:dfrq2:3,dn2,dpwr2:0,dof2:1,dm2,dmm2,dmf2:0,dseq2,dres2:1,homo2;"
"2(numrfch>3):3rd DECOUPLING:dfrq3:3,dn3,dpwr3:0,dof3:1,dseq3,dres3:1,homo3;"
"3(ni2):3D ACQUISITION:d3:3,sw2:1,ni2:0,phase2:0;"
"3(ni2):3D DISPLAY:rp2:1,lp2:1;"
"4(ni2):3D PROCESSING:lb2:3,sb2:3,sbs2(sb2):3,gf2:3,gfs2(gf2):3,awc2:3,wtfile2,proc2,fn2:0;"
0 
dg1 2 2 1023 0 0 4 1 6 1 64
1 "1:DISPLAY:sp:1,wp:1,vs:0;1:REFERENCE:rfl:1,rfp:1,cr:1,delta:1;1:PHASE:lp:1,rp:1,rp1(ni):1,lp1(ni):1;2:CHART:sc:0,wc:0,hzmm:2,vp:0,axis,pltmod,,th:0,,ho:2,vo:2,,trace:2;3(ni):2D:sp1:1,wp1:1,sc2:0,wc2:0,rfl1:1,rfp1:1;3:FLAGS:aig*,dcg*,dmg*;3:FID:sf:3,wf:3,vf:0;4:INTEGRAL:intmod,is:2,ins:3,io:0,,lvl:3,tlt:3;"
0 
dhp 1 1 9 9 9 2 1 8192 0 64
1 35 
0 
dgs 2 2 1023 0 0 4 1 6 1 64
5 "1:AXIAL SHIMS:z1:0,z2:0,z3:0,z4:0,z5:0,z6:0,z7:0;"
"2:NON AXIAL SHIMS:x1:0,y1:0,xz:0,yz:0,xy:0,x2y2:0,x3:0,y3:0,xz2:0,yz2:0,zxy:0,zx2y2:0,z3x:0,z3y:0;"
"3:NON AXIAL SHIMS:z2x2y2:0,z2xy:0,zx3:0,zy3:0,z4x:0,z4y:0;"
"4:AUTOMATION:method,wshim,load,,spin:0,gain:0,alock,loc:0;"
"4:SPECIAL:temp;"
0 
dm3 4 2 4 0 0 2 1 0 1 64
1 "n"
4 "a" "n" "s" "y" 
dlp 7 1 10 10 10 2 1 8194 0 64
1 30 
0 
displaymode 4 2 9.99999984307e+17 -9.99999984307e+17 0 4 1 0 1 64
1 "r"
0 
disCmd 2 2 8 0 0 4 1 0 1 64
1 ""
0 
dm2 4 2 4 0 0 2 1 0 1 64
1 "n"
4 "a" "n" "s" "y" 
dm 4 2 4 0 0 2 1 0 1 64
1 "n"
4 "a" "n" "s" "y" 
dmf3 7 1 2000000 1 0 2 1 2 1 64
1 200 
0 
dmf 7 1 11 11 11 2 1 8194 1 64
1 200 
0 
dmf2 7 1 2000000 1 0 2 1 2 1 64
1 13245 
0 
dmg 2 2 2 0 0 4 1 3 1 64
1 "ph"
0 
dn2ref 2 2 8 0 0 4 1 1 1 64
1 ""
0 
dmm3 4 2 4 0 0 2 1 0 1 64
1 "c"
9 "c" "f" "g" "m" "p" "r" "u" "w" "x" 
dmm2 4 2 4 0 0 2 1 0 1 64
1 "ccp"
9 "c" "f" "g" "m" "p" "r" "u" "w" "x" 
dmm 4 2 4 0 0 2 1 0 1 64
1 "c"
9 "c" "f" "g" "m" "p" "r" "u" "w" "x" 
dn2 2 2 8 0 0 2 1 8 1 64
1 ""
0 
dn 2 2 4 0 0 2 1 8 1 64
1 "C13"
0 
dn3shapes 2 2 8 0 0 2 1 256 1 64
3 ""
""
""
0 
dn3 2 2 8 0 0 2 1 8 1 64
1 ""
0 
dn2shapes 2 2 8 0 0 2 1 256 1 64
3 ""
""
""
0 
dn3ref 2 2 8 0 0 4 1 1 1 64
1 ""
0 
dnref 2 2 8 0 0 4 1 1 1 64
1 ""
0 
dn4ref 2 2 8 0 0 4 1 1 1 64
1 ""
0 
dnshapes 2 2 8 0 0 2 1 256 1 64
3 ""
""
""
0 
dss_sc2 1 1 9.99999984307e+17 -9.99999984307e+17 0 4 1 0 1 64
1 0 
0 
dreffrq3 1 1 9.99999984307e+17 -9.99999984307e+17 0 2 1 0 1 64
1 0 
0 
dpwr 1 1 9 9 9 2 1 8192 1 64
1 0 
0 
dotflag 2 2 8 0 0 4 1 0 1 64
1 "n"
2 "n" "y" 
dof2 5 1 16 16 16 2 1 8202 1 64
1 1657.2 
0 
dof 5 1 8 8 8 2 1 8202 1 64
1 14398.3 
0 
dof3 5 1 20 20 20 2 1 8202 1 64
1 0 
0 
dpf_wc2 1 1 9.99999984307e+17 -9.99999984307e+17 0 4 1 0 1 64
1 155 
0 
dp 2 2 1 0 0 2 1 0 1 64
1 "y"
2 "y" "n" 
dreffrq 1 1 9.99999984307e+17 -9.99999984307e+17 0 2 1 0 1 64
1 188.428605614 
0 
dpwr3 1 1 21 21 21 2 1 8194 1 64
1 1 
0 
dpwr2 1 1 18 18 18 2 1 8194 1 64
1 42 
0 
dreffrq2 1 1 9.99999984307e+17 -9.99999984307e+17 0 2 1 0 1 64
1 0 
0 
dseq 2 2 8 0 0 2 1 0 1 64
1 ""
0 
dres2 7 1 360 1 0 2 1 0 1 64
1 9 
0 
dres 7 1 360 1 0 2 1 0 1 64
1 90 
0 
dres3 7 1 360 1 0 2 1 0 1 64
1 90 
0 
dseq3 2 2 8 0 0 2 1 0 1 64
1 ""
0 
dseq2 2 2 8 0 0 2 1 0 1 64
1 "wurst40N"
0 
dss_sc 1 1 9.99999984307e+17 -9.99999984307e+17 0 4 1 0 1 64
1 0 
0 
empty_noise 1 1 9.99999984307e+17 -9.99999984307e+17 0 2 1 0 1 64
1 0 
0 
emailaddr 2 2 8 0 0 4 1 0 1 64
1 ""
0 
dutyc 1 1 9.99999984307e+17 -9.99999984307e+17 0 2 1 0 1 64
1 0.1 
0 
dss_wc2 1 1 9.99999984307e+17 -9.99999984307e+17 0 4 1 0 1 64
1 136.866295265 
0 
dss_wc 1 1 9.99999984307e+17 -9.99999984307e+17 0 4 1 0 1 64
1 237.790697674 
0 
eOptions 2 2 8 0 0 4 1 264 1 64
1 ""
0 
emessage 4 2 4 0 0 2 1 0 1 64
1 "n"
0 
emailwhen 2 2 8 0 0 2 1 0 1 64
1 ""
0 
f1coef 2 2 8 0 0 3 1 1 1 64
1 ""
0 
exppath 2 2 8 0 0 2 1 0 1 64
1 "/home/user1d/vnmrsys/exp5/acqfil"
0 
explabel 2 2 8 0 0 2 1 0 1 64
1 "dpfgse_tocsy"
0 
execprocess 2 2 8 0 0 2 1 0 1 64
1 " return "
0 
explist 2 2 8 0 0 2 1 256 1 64
1 ""
0 
f1SW 2 2 8 0 0 2 1 1 1 64
1 ""
0 
fadflg 4 2 4 0 0 2 1 0 1 64
1 "n"
0 
faculty 2 2 8 0 0 2 1 0 1 64
1 ""
0 
f2SW 2 2 8 0 0 2 1 1 1 64
1 ""
0 
fdfdir 2 2 8 0 0 3 1 0 1 64
1 ""
0 
fb 7 1 6 6 6 2 1 8203 1 64
1 5000 
0 
fdffile 2 2 8 0 0 3 1 0 1 64
1 ""
0 
gf1 1 1 100000 0 0 3 1 1 0 64
1 1 
0 
fn1 7 1 524288 64 -2 3 1 1 1 64
1 1024 
0 
flipback 4 2 4 0 0 2 1 0 1 64
1 "n"
0 
filter 7 1 1000000000 0 1 2 1 2 1 64
1 54.0999984741 
0 
filename 2 2 8 0 0 2 1 1 1 64
1 ""
0 
file 2 2 6 0 0 2 1 3 1 64
1 "exp"
0 
filtfile 2 2 8 0 0 2 1 0 1 64
1 ""
0 
flippwrf 7 1 4095 0 1 2 1 0 1 64
1 2048 
0 
flippw 6 1 13 13 13 2 1 8192 1 64
1 5000 
0 
flippwr 1 1 9.99999984307e+17 -9.99999984307e+17 0 2 1 0 1 64
1 13 
0 
flipshape 2 2 8 0 0 2 1 0 1 64
1 "W_flip"
0 
fn 7 1 524288 64 -2 3 1 1 1 64
1 4096 
0 
ftproc 1 1 9.99999984307e+17 -9.99999984307e+17 0 3 1 256 1 64
2 1 0 
0 
fn_obs 7 1 32767 0 0 2 1 0 1 64
1 4096 
0 
fn_ni2 7 1 32767 0 0 2 1 0 1 64
1 512 
0 
fn_ni 7 1 32767 0 0 2 1 0 1 64
1 1024 
0 
fn_ni3 7 1 32767 0 0 2 1 0 1 64
1 256 
0 
fpmult1 1 1 1000000000 0 0 3 1 0 1 64
1 0.5 
0 
fpmult 1 1 1000000000 0 0 3 1 0 1 64
1 0.5 
0 
gcal_local 1 1 9.99999984307e+17 -9.99999984307e+17 0 2 1 0 1 64
1 0.00235 
0 
gain 1 1 60 0 2 2 1 0 1 64
1 52 
0 
fzoom 7 1 32767 0 0 4 1 0 1 64
1 0 
0 
gain2 1 1 60 0 2 2 1 1 1 64
1 30 
0 
gf 1 1 100000 0 0 3 1 1 0 64
1 0.10000000149 
0 
gzlvl0 1 1 9.99999984307e+17 -9.99999984307e+17 0 2 1 0 1 64
1 5000 
0 
go_id 2 2 8 0 0 2 1 7 1 64
1 "exp5.user1d.vns750nb_1733433969_719205"
0 
gmapspin 2 2 8 0 0 2 1 0 1 64
1 "n"
2 "n" "y" 
gfs 1 1 1000 -1000 0.001 3 1 1 0 64
1 0 
0 
gfs1 1 1 1000 -1000 0.001 3 1 1 0 64
1 0 
0 
go_Options 2 2 8 0 0 2 1 7 1 64
1 "au"
0 
gt1 3 1 14 14 14 2 1 8192 1 64
1 0.001 
0 
gstab 3 1 14 14 14 2 1 8192 1 64
1 0.0003 
0 
gradalt 1 1 9.99999984307e+17 -9.99999984307e+17 0 2 1 0 1 64
1 1 
0 
gt0 3 1 14 14 14 2 1 8192 1 64
1 0.0015 
0 
gt3 3 1 14 14 14 2 1 8192 1 64
1 0.001 
0 
gt2 3 1 14 14 14 2 1 8192 1 64
1 0.001 
0 
gxppars 2 2 8 0 0 2 1 0 1 64
1 ""
0 
h1reff2 1 1 9.99999984307e+17 -9.99999984307e+17 0 2 1 0 1 64
1 0 
0 
gzsize 1 1 9.99999984307e+17 -9.99999984307e+17 0 2 1 0 1 64
1 0 
0 
gzlvl2 1 1 9.99999984307e+17 -9.99999984307e+17 0 2 1 0 1 64
1 7000 
0 
gzlvl1 1 1 9.99999984307e+17 -9.99999984307e+17 0 2 1 0 1 64
1 500 
0 
gzlvl3 1 1 9.99999984307e+17 -9.99999984307e+17 0 2 1 0 1 64
1 8000 
0 
h1freq_local 1 1 9.99999984307e+17 -9.99999984307e+17 0 2 1 0 1 64
1 599.7188747 
0 
gzwin 1 1 9.99999984307e+17 -9.99999984307e+17 0 2 1 0 1 64
1 0 
0 
h1reff1 1 1 9.99999984307e+17 -9.99999984307e+17 0 2 1 0 1 64
1 43.71 
0 
hdmf 1 1 9.99999984307e+17 -9.99999984307e+17 0 2 1 0 1 64
1 1000 
0 
hdfrqc 5 1 1000000000 -1000000000 0 2 1 256 0 64
1 0 
0 
h1reff3 1 1 9.99999984307e+17 -9.99999984307e+17 0 2 1 0 1 64
1 0 
0 
hdfrqw 1 1 9.99999984307e+17 -9.99999984307e+17 0 2 1 256 0 64
1 10 
0 
hdpsmode 4 2 4 0 0 2 1 0 1 64
1 "n"
0 
hdof 5 1 7 7 7 2 1 8194 1 64
1 0 
0 
r1 1 1 1e+18 -1e+18 0 3 1 1 1 64
1 0 
0 
newmodules 2 2 8 0 0 2 1 1 1 64
1 ""
0 
lpnupts 7 1 1000000 1 1 3 1 0 1 64
1 64 
0 
is 1 1 1000000000 1e-06 0 4 1 3 1 64
1 500 
0 
hst 3 1 0.02 0 2.5e-08 2 1 2 1 64
1 0.00800000037998 
0 
homo2 4 2 4 0 0 2 1 0 1 64
1 "n"
2 "n" "y" 
hdwave 2 2 8 0 0 2 1 0 1 64
1 "SEDUCE1"
0 
hdres 1 1 9.99999984307e+17 -9.99999984307e+17 0 2 1 0 1 64
1 0.9 
0 
hdpwrf 1 1 9.99999984307e+17 -9.99999984307e+17 0 2 1 0 1 64
1 4095 
0 
hdseq 2 2 8 0 0 2 1 0 1 64
1 ""
0 
ho 1 1 500 -500 0 4 1 1 1 64
1 -2.07123523622 
0 
hdwshimlist 2 2 8 0 0 2 1 0 1 64
1 ""
0 
homo 2 2 8 0 0 2 1 8 1 64
1 "n"
2 "n" "y" 
homorof3 6 1 13 13 13 2 1 8192 1 64
1 2 
0 
homorof1 6 1 13 13 13 2 1 8192 1 64
1 2 
0 
homo3 4 2 4 0 0 2 1 0 1 64
1 "n"
2 "n" "y" 
homorof2 6 1 13 13 13 2 1 8192 1 64
1 2 
0 
hs 4 2 4 0 0 2 1 0 1 64
1 "nn"
2 "n" "y" 
ins2 1 1 9.99999984307e+17 -9.99999984307e+17 0 4 1 0 1 64
1 100 
0 
in 4 2 1 0 0 2 1 0 1 64
1 "n"
3 "n" "w" "y" 
ident 2 2 8 0 0 3 1 0 1 64
1 ""
0 
hzmm 1 1 1000000000 -1000000000 0 4 1 11 1 64
1 31.452473096 
0 
il 2 2 1 0 0 2 1 0 1 64
1 "n"
2 "y" "n" 
ins 3 1 8190 0 1e-07 4 1 3 1 64
1 100 
0 
intstd 2 2 8 0 0 2 1 0 1 64
1 ""
0 
insref 1 1 9.99999984307e+17 -9.99999984307e+17 0 4 1 0 0 64
1 1 
0 
ins2ref 1 1 9.99999984307e+17 -9.99999984307e+17 0 4 1 0 0 64
1 1 
0 
intmod 2 2 8 0 0 4 1 0 1 64
1 "off"
3 "off" "partial" "full" 
investigator_ 2 2 8 0 0 2 1 0 1 64
1 ""
0 
investigator 2 2 8 0 0 2 1 0 1 64
1 ""
0 
io 1 1 500 -500 0.1 4 1 1 1 64
1 10 
0 
locdir 2 2 8 0 0 2 1 0 1 64
1 ""
0 
liamp 1 1 1000000000 0 0 4 1 0 0 64
1 0 
0 
lb1 1 1 100000 -100000 0 3 1 1 0 64
1 0.318309992552 
0 
layout 2 2 8 0 0 4 1 0 1 64
1 "dpfgse_tocsy"
0 
iswt 1 1 9.99999984307e+17 -9.99999984307e+17 0 2 1 0 1 64
1 0 
0 
lb 1 1 100000 -100000 0 3 1 1 0 64
1 1.06103003025 
0 
lcpeak_ 7 1 32767 0 0 2 1 32768 1 64
1 0 
0 
lllabel 2 2 8 0 0 3 1 0 1 64
1 ""
0 
llamp 1 1 1000000000 0 0 4 1 0 0 64
1 0 
0 
lifrq 1 1 1000000000 -1000000000 0 4 1 0 0 64
1 0 
0 
llfrq 1 1 1000000000 -1000000000 0 4 1 0 0 64
1 0 
0 
load 2 2 4 0 0 2 1 3 1 64
1 "n"
2 "y" "n" 
loc_ 7 1 12 12 12 2 1 8201 0 64
1 0 
0 
lp 1 1 3600 -3600 0.1 4 1 3 1 64
1 7.52653148139e-16 
0 
lockpower_ 1 1 68 0 1 2 1 65552 1 64
1 26 
0 
lockgain_ 1 1 48 0 1 2 1 65552 1 64
1 38 
0 
lockfreq_ 5 1 160 0 1e-07 2 1 9 1 64
1 115.033 
0 
lockphase_ 1 1 360 0 1 2 1 65552 1 64
1 149 
0 
lot 2 2 8 0 0 2 1 0 1 64
1 ""
0 
longlist 2 2 8 0 0 2 1 256 1 64
1 ""
0 
lpext 7 1 1000000 0 1 3 1 0 1 64
1 1 
0 
lpalg 2 2 8 0 0 3 1 0 1 64
1 "lpfft"
0 
lp1 1 1 3600 -3600 0.1 4 1 3 1 64
1 0 
0 
lpalg1 2 2 8 0 0 3 1 0 1 64
1 "lpfft"
0 
lpfilt 7 1 32767 1 1 3 1 0 1 64
1 32 
0 
lpext1 7 1 1000000 0 1 3 1 0 1 64
1 1 
0 
lpfilt1 7 1 32767 1 1 3 1 0 1 64
1 32 
0 
method 2 2 6 0 0 2 1 3 1 64
1 "z1z2"
0 
lptrace1 7 1 32767 0 1 3 1 0 1 64
1 0 
0 
lpprint 7 1 63 0 1 3 1 0 1 64
1 0 
0 
lpopt 2 2 8 0 0 3 1 0 1 64
1 "b"
0 
lpnupts1 7 1 1000000 1 1 3 1 0 1 64
1 64 
0 
lpopt1 2 2 8 0 0 3 1 0 1 64
1 "b"
0 
lptrace 7 1 32767 0 1 3 1 0 1 64
1 0 
0 
lpprint1 7 1 63 0 1 3 1 0 1 64
1 0 
0 
lvl 1 1 1000000000 -1000000000 0 4 1 1 1 64
1 0 
0 
lsfrq 1 1 9.99999984307e+17 -9.99999984307e+17 0 3 1 0 0 64
1 0 
0 
lsfid 7 1 64000 -64000 1 3 1 0 0 64
1 0 
0 
lsfrq1 1 1 9.99999984307e+17 -9.99999984307e+17 0 3 1 0 0 64
1 0 
0 
mass 1 1 9.99999984307e+17 0 0 2 1 8 1 64
1 0 
0 
macro 2 2 6 0 0 3 1 3 1 64
1 ""
0 
math 2 2 1 0 0 3 1 3 1 64
1 "i"
3 "d" "f" "i" 
n1 2 2 6 0 0 3 1 3 1 64
1 "/home/data/Mitchell/gadgilm/Hamada/20241205_RSC_graspetide_30ACN-d3_70H2O_TOCSY_30ms"
0 
modules 2 2 8 0 0 2 1 1 1 64
1 " par2D"
0 
mix 3 1 14 14 14 2 1 8192 1 64
1 0.03 
0 
mfslp 4 2 4 0 0 2 1 0 1 64
1 "n"
0 
mrfb 1 1 256000 1000 1000 2 1 256 0 64
1 0 
0 
molecularmass 1 1 9.99999984307e+17 0 0 2 1 8 1 64
1 0 
0 
mrgain 1 1 60 0 2 2 1 256 0 64
1 0 
0 
n2 2 2 6 0 0 3 1 3 1 64
1 "n"
0 
n15reff2 1 1 9.99999984307e+17 -9.99999984307e+17 0 2 1 0 1 64
1 0 
0 
n15reff1 1 1 9.99999984307e+17 -9.99999984307e+17 0 2 1 0 1 64
1 0 
0 
n15reff3 1 1 9.99999984307e+17 -9.99999984307e+17 0 2 1 0 1 64
1 0 
0 
name 2 2 8 0 0 3 1 0 1 64
1 ""
0 
n3 2 2 6 0 0 3 1 3 1 64
1 ""
0 
nameprefix 2 2 8 0 0 2 1 9 1 64
1 ""
0 
pipexCAR 2 2 8 0 0 3 1 0 1 64
1 "default"
0 
phase 7 1 20 0 1 2 1 0 1 64
2 1 2 
0 
oscoef 7 1 49999 3 2 2 1 1 0 64
1 31 
0 
nuc_ni2 2 2 8 0 0 2 1 0 1 64
1 "N/A!"
0 
np 7 1 524288 32 2 2 1 11 1 64
1 2048 
0 
notebook 2 2 8 0 0 2 1 0 1 64
1 ""
0 
ni 7 1 32767 0 0 2 1 0 1 64
1 256 
0 
notebook_ 2 2 8 0 0 2 1 0 1 64
1 ""
0 
nuc_ni 2 2 8 0 0 2 1 0 1 64
1 "N/A!"
0 
nt 7 1 1000000000 1 1 2 1 2 1 64
1 8 
0 
obsSW 2 2 8 0 0 2 1 1 1 64
1 ""
0 
nuc_obs 2 2 8 0 0 2 1 0 1 64
1 "N/A!"
0 
nuc_ni3 2 2 8 0 0 2 1 0 1 64
1 "CO"
0 
obscenterppm 1 1 9.99999984307e+17 -9.99999984307e+17 0 2 1 0 1 64
1 4.629 
0 
operator_ 2 2 128 0 0 2 1 32772 1 64
1 "user1d"
0 
pad 3 1 14 14 14 2 1 8194 1 64
1 0.5 
0 
oslsfrq 1 1 9.99999984307e+17 -9.99999984307e+17 0 2 1 1 0 64
1 0 
0 
osfb 1 1 100000 0 0 2 1 1 0 64
1 0 
0 
osfilt 2 2 8 0 0 2 1 0 1 64
1 ""
5 "a" "A" "b" "B" "" 
p1 6 1 13 13 13 2 1 8194 1 64
1 0 
0 
oversamp 7 1 68 0 1 2 1 9 1 64
1 1 
0 
parlabel 2 2 8 0 0 2 1 5 1 64
1 ""
0 
page_ 2 2 8 0 0 2 1 0 1 64
1 ""
0 
page 2 2 8 0 0 2 1 0 1 64
1 ""
0 
paramChanged 1 1 9.99999984307e+17 -9.99999984307e+17 0 2 1 0 1 64
1 0 
0 
parver 2 2 8 0 0 2 1 0 1 64
1 "VnmrJ VERSION 4.2 REVISION A"
0 
parstyle_ 2 2 8 0 0 4 1 0 1 64
1 "ppa"
0 
parversion 1 1 9.99999984307e+17 -9.99999984307e+17 0 2 1 4 1 64
1 5.1 
0 
pipeQ2 2 2 8 0 0 3 1 0 1 64
2 "0"
"0"
0 
pipeELB 2 2 8 0 0 3 1 0 1 64
2 "0"
"0"
0 
phfid1 1 1 3600 -3600 0.1 3 1 0 0 64
1 0 
0 
phfid 1 1 3600 -3600 0.1 3 1 0 0 64
1 0 
0 
phincr1 1 1 9.99999984307e+17 -9.99999984307e+17 0 2 1 0 1 64
1 0 
0 
pipeGOFF 2 2 8 0 0 3 1 0 1 64
2 "0"
"0"
0 
pipeGLB 2 2 8 0 0 3 1 0 1 64
2 "4"
"4"
0 
pipeQ1 2 2 8 0 0 3 1 0 1 64
2 "0"
"0"
0 
pipeistIter 2 2 8 0 0 3 1 0 1 64
1 "1024"
0 
pipeaCAR 2 2 8 0 0 3 1 0 1 64
1 "default"
0 
pipeQ3 2 2 8 0 0 3 1 0 1 64
2 "0"
"0"
0 
pipeistCMult 2 2 8 0 0 3 1 0 1 64
1 "0.3"
0 
pipeistTMult 2 2 8 0 0 3 1 0 1 64
1 "0.7"
0 
pipeistMaxRes 2 2 8 0 0 3 1 0 1 64
1 "1"
0 
proc 2 2 10 0 0 3 1 1 1 64
1 "ft"
0 
pplvl_cf 1 1 9.99999984307e+17 -9.99999984307e+17 0 2 1 0 1 64
1 1 
0 
plt2Darg 2 2 8 0 0 4 1 272 1 64
8 "both"
"20"
"1.3"
"f1"
"f2"
""
""
""
0 
plocklist 2 2 8 0 0 2 1 1 1 64
1 ""
0 
pipezCAR 2 2 8 0 0 3 1 0 1 64
1 "default"
0 
pipeyCAR 2 2 8 0 0 3 1 0 1 64
1 "default"
0 
pkpick_ 2 2 8 0 0 4 1 0 1 64
1 ""
0 
plotoption 2 2 8 0 0 4 1 0 1 64
7 "pl"
"axis"
"comments"
"params"
"logo"
"header"
"miniplot"
0 
position1 2 2 8 0 0 3 1 0 1 64
1 ""
0 
pltopt 4 2 4 0 0 2 1 0 1 64
1 "y"
0 
pltmod 2 2 8 0 0 4 1 0 1 64
1 "off"
5 "off" "fixed" "full" "variable" "user" 
pmode 2 2 8 0 0 3 1 0 1 64
1 "full"
0 
pp 6 1 13 13 13 2 1 8192 1 64
1 15 
0 
position2 2 2 8 0 0 3 1 0 1 64
1 ""
0 
pplvl 1 1 9 9 9 2 1 8192 1 64
1 55 
0 
priority 7 1 32768 0 1 2 1 0 1 64
1 5 
0 
preacq 6 1 13 13 13 2 1 8192 0 64
1 0 
0 
prcopt 4 2 4 0 0 2 1 0 1 64
1 "y"
0 
prescan 2 2 8 0 0 3 1 256 1 64
11 "Not done"
"Not done"
"off"
"off"
"off"
"off"
"off"
"on"
"on"
""
""
0 
probestyle_ 2 2 8 0 0 2 1 0 1 64
1 "5mm_triax"
0 
probe_ 2 2 8 0 0 2 1 8 1 64
1 "HCNt"
0 
probetype_ 2 2 8 0 0 2 1 0 1 64
1 "liquids"
0 
protocols 2 2 8 0 0 3 1 0 1 64
1 ""
0 
proc_obs 2 2 8 0 0 2 1 0 1 64
1 "BPexpress_setup_proc('obs')"
0 
proc_ni 2 2 8 0 0 2 1 0 1 64
1 "BPexpress_setup_proc('ni')"
0 
proc_3d 2 2 8 0 0 2 1 0 1 64
1 "BPexpress_setup_proc('3d')"
0 
proc1 2 2 10 0 0 3 2 1 1 64
1 "ft"
0 
proc_nus_cmd 2 2 8 0 0 2 1 0 1 64
1 "BPexpress_setup_proc('nus')"
0 
proc_ni2 2 2 8 0 0 2 1 0 1 64
1 "BPexpress_setup_proc('ni2')"
0 
procdim 7 1 32767 0 0 3 1 0 1 64
1 0 
0 
proccmd 2 2 8 0 0 3 1 7 1 64
1 ""
0 
processid 1 1 9.99999984307e+17 -9.99999984307e+17 0 3 1 0 1 64
1 0 
0 
pwN 6 1 13 13 13 2 1 8192 1 64
1 44 
0 
pwC 6 1 13 13 13 2 1 8192 1 64
1 18.1 
0 
pw 6 1 13 13 13 2 1 8194 1 64
1 9.3 
0 
pslabel 2 2 8 0 0 2 1 11 1 64
1 "dpfgse_tocsy"
0 
pw90 6 1 13 13 13 2 1 8194 1 64
1 9.3 
0 
pwClvl 1 1 63 -37 0.5 2 1 0 1 64
1 62 
0 
pwx2lvl 1 1 18 18 18 2 1 8192 1 64
1 55 
0 
pwx 6 1 13 13 13 2 1 8192 1 64
1 15 
0 
pwNlvl 1 1 63 -37 0.5 2 1 0 1 64
1 61 
0 
pwx2 6 1 13 13 13 2 1 8192 1 64
1 15 
0 
pwxlvl 1 1 9 9 9 2 1 8192 1 64
1 55 
0 
pwx2lvl_cf 1 1 9.99999984307e+17 -9.99999984307e+17 0 2 1 0 1 64
1 1 
0 
pwxlvl_cf 1 1 9.99999984307e+17 -9.99999984307e+17 0 2 1 0 1 64
1 1 
0 
tin 2 2 1 0 0 2 1 2 1 64
1 "n"
3 "n" "w" "y" 
sdirtmplt 2 2 8 0 0 2 1 0 1 64
1 ""
0 
rof2 6 1 13 13 13 2 1 8194 1 64
1 28 
0 
reffrq2 1 1 9.99999984307e+17 -9.99999984307e+17 0 4 1 0 1 64
1 749.3709195 
0 
rcvrs 4 2 4 0 0 2 1 1 1 64
1 "y"
2 "n" "y" 
r4 1 1 1e+18 -1e+18 0 3 1 1 1 64
1 0 
0 
r3 1 1 1e+18 -1e+18 0 3 1 1 1 64
1 0 
0 
r2 1 1 1e+18 -1e+18 0 3 1 1 1 64
1 0 
0 
r6 1 1 1e+18 -1e+18 0 3 1 1 1 64
1 0 
0 
r5 1 1 1e+18 -1e+18 0 3 1 1 1 64
1 0 
0 
r7 1 1 1e+18 -1e+18 0 3 1 1 1 64
1 0 
0 
ref_pw90 6 1 13 13 13 2 1 8192 1 64
1 11.24 
0 
ref 5 1 1000000000 -1000000000 0 3 1 0 1 64
1 0 
0 
rcvrwt 1 1 9.99999984307e+17 -9.99999984307e+17 0 2 1 256 1 64
1 1 
0 
ref1 5 1 1000000000 -1000000000 0 3 5 0 1 64
1 0 
0 
reffrq 1 1 9.99999984307e+17 -9.99999984307e+17 0 4 1 0 1 64
1 749.369483003 
0 
ref_pwr 1 1 9.99999984307e+17 -9.99999984307e+17 0 2 1 0 1 64
1 61 
0 
reffrq1 1 1 9.99999984307e+17 -9.99999984307e+17 0 4 1 0 1 64
1 188.45799067 
0 
retentiontime_ 2 2 8 0 0 2 1 0 1 64
1 ""
0 
refsource1 2 2 8 0 0 4 1 0 1 64
1 "dfrq"
0 
refpos1 1 1 9.99999984307e+17 -9.99999984307e+17 0 4 1 0 1 64
1 29385.0552383 
0 
refpos 1 1 9.99999984307e+17 -9.99999984307e+17 0 4 1 0 1 64
1 -5.23725600488 
0 
refpos2 1 1 9.99999984307e+17 -9.99999984307e+17 0 4 1 0 0 64
1 0 
0 
refstd_ 2 2 8 0 0 2 1 65808 1 64
2 "Bio"
"H1:default"
0 
refsource2 2 2 8 0 0 4 1 0 1 64
1 "dfrq2"
0 
researchgroup 2 2 8 0 0 2 1 0 1 64
1 ""
0 
rfl1 1 1 1000000000 -1000000000 0 4 1 1 1 64
1 373.391302462 
0 
rfchnuclei 2 2 8 0 0 2 1 256 1 64
1 ""
0 
rfband 4 2 4 0 0 2 1 0 1 64
1 "cccc"
3 "c" "h" "l" 
rfl 1 1 1000000000 -1000000000 0 4 1 1 1 64
1 387.018338603 
0 
rfp1 1 1 1000000000 -1000000000 0 4 1 1 1 64
1 0 
0 
rfp 1 1 1000000000 -1000000000 0 4 1 1 1 64
1 0 
0 
rof1 6 1 13 13 13 2 1 8194 1 64
1 10 
0 
satfrq 5 1 1000000000 -1000000000 0 2 1 0 1 64
1 0 
0 
samplename 2 2 8 0 0 2 1 8 1 64
1 ""
0 
sa 7 1 10000000 0 0 3 1 1 0 64
1 1024 
0 
rp1 1 1 3600 -3600 0.1 4 1 3 1 64
1 34.1232227488 
0 
rp 1 1 3600 -3600 0.1 4 1 3 1 64
1 200.065876777 
0 
sample_noise 1 1 9.99999984307e+17 -9.99999984307e+17 0 2 1 0 1 64
1 0 
0 
sample 2 2 8 0 0 2 1 1 1 64
1 ""
0 
sampling 2 2 8 0 0 2 1 0 1 64
1 "s"
0 
sampleowner 2 2 8 0 0 2 1 0 1 64
1 ""
0 
samplename_global_ 2 2 8 0 0 2 1 0 1 64
1 ""
0 
samplevolume 1 1 9.99999984307e+17 0 0 2 1 8 1 64
1 600 
0 
sas 7 1 10000000 0 0 3 1 1 0 64
1 0 
0 
sampwt 1 1 9.99999984307e+17 -9.99999984307e+17 0 2 1 0 1 64
1 0 
0 
satdly 3 1 14 14 14 2 1 8192 1 64
1 0 
0 
sbs1 1 1 1000 -1000 0 3 1 1 1 64
1 -0.0341632 
0 
saveshapes 2 2 8 0 0 2 1 256 1 64
1 ""
0 
satpwr 1 1 17 17 17 2 1 8192 1 64
1 0 
0 
satmode 4 2 4 0 0 2 1 0 1 64
1 "n"
0 
saveglobal_ 2 2 8 0 0 3 1 0 1 64
26 "probe"
"lcpeak"
"loc"
"lockpower"
"lockgain"
"lockphase"
"lockfreq"
"z0"
"lkof"
"vloc"
"vrack"
"vzone"
"vproto"
"pkpick"
"parstyle"
"operator"
"studyid"
"systemname"
"probetype"
"refstd"
"probestyle"
"investigator"
"notebook"
"page"
"study"
"samplename_global"
0 
sb1 1 1 1000 -1000 0 3 1 1 1 64
1 -0.0341632 
0 
sb 1 1 1000 -1000 0 3 1 0 1 64
1 -0.1368064 
0 
sbs 1 1 1000 -1000 0 3 1 1 1 64
1 -0.1368064 
0 
scans 2 2 8 0 0 3 1 0 1 64
1 ""
0 
sc2 1 1 3 3 3 4 1 8195 1 64
1 9.06685236769 
0 
sc 1 1 1 1 1 4 1 8195 1 64
1 0 
0 
scoutinfo 2 2 8 0 0 2 1 256 1 64
1 ""
0 
strtext1 7 1 1000000 1 1 3 1 0 1 64
1 1 
0 
sp 1 1 1000000000 -1000000000 0 4 1 3 1 64
1 4689.49817399 
0 
showcontent 2 2 8 0 0 4 1 0 1 64
1 "s"
0 
sf1 1 1 9.99999984307e+17 -9.99999984307e+17 0 4 1 0 1 64
1 0 
0 
setup_nus_cmd 2 2 8 0 0 2 1 0 1 64
1 "BPexpress_setup_nus"
0 
seqfil 2 2 8 0 0 2 1 11 1 64
1 "dpfgse_tocsy"
0 
sf 1 1 8190 0 1e-07 4 1 3 1 64
1 0 
0 
shims 2 2 8 0 0 2 1 0 1 64
1 ""
0 
sfrq 1 1 1000000000 0 0 2 1 11 1 64
1 749.3728385 
0 
showarray 2 2 8 0 0 4 1 0 1 64
1 "horiz"
0 
shownumx 1 1 9.99999984307e+17 -9.99999984307e+17 0 4 1 0 1 64
1 0 
0 
shownumstyle 2 2 8 0 0 4 1 0 1 64
1 "auto"
0 
shownumbers 2 2 8 0 0 4 1 0 1 64
1 "n"
0 
sn 1 1 1e+18 -1e+18 0 3 1 1 1 64
1 0 
0 
shownumy 1 1 9.99999984307e+17 -9.99999984307e+17 0 4 1 0 1 64
1 0 
0 
solvent 2 2 6 0 0 2 1 11 1 64
1 "cd3cn"
0 
ssntaps 7 1 2500 0 1 3 1 0 1 64
1 200 
0 
sreffrq 1 1 9.99999984307e+17 -9.99999984307e+17 0 2 1 0 1 64
1 749.369488241 
0 
spin 1 1 39 0 1 2 1 0 1 64
1 0 
0 
sp1 1 1 1000000000 -1000000000 0 4 1 3 1 64
1 -227.034543641 
0 
srate 7 1 32767 0 1 2 1 0 1 64
1 25 
0 
ssfilter 1 1 50000 10 0.1 3 1 0 0 64
1 200 
0 
ss 7 1 32767 -32768 0 2 1 0 1 64
1 4 
0 
sslsfrq 1 1 9.99999984307e+17 -9.99999984307e+17 0 3 1 0 0 64
1 0 
0 
strength 1 1 9.99999984307e+17 -9.99999984307e+17 0 2 1 0 1 64
1 9006.7025964 
0 
sspul 4 2 4 0 0 2 1 0 1 64
1 "y"
0 
ssorder 7 1 20 1 1 3 1 0 1 64
1 7 
0 
strtext 7 1 1000000 1 1 3 1 0 1 64
1 1 
0 
temp 1 1 200 -150 0.1 2 1 8 1 64
1 25 
0 
studystatus 2 2 8 0 0 2 1 0 1 64
1 ""
0 
study 2 2 8 0 0 3 1 0 1 64
1 ""
0 
strtlp1 7 1 1000000 1 1 3 1 0 1 64
1 2 
0 
strtlp 7 1 1000000 1 1 3 1 0 1 64
1 2 
0 
strtpar 2 2 8 0 0 2 1 0 1 64
1 ""
0 
studyid_ 2 2 8 0 0 2 1 0 1 64
1 "tmpstudy"
0 
study_ 2 2 8 0 0 2 1 0 1 64
1 ""
0 
studyowner 2 2 8 0 0 2 1 0 1 64
1 "user1d"
0 
sw1 1 1 5000000 1 -1.25e-08 2 4 0 1 64
1 7493.44323717 
0 
svftmplt 2 2 8 0 0 2 1 0 1 64
1 ""
0 
svfopt 4 2 4 0 0 2 1 0 1 64
1 "y"
0 
sw 1 1 5 5 5 2 4 8203 1 64
1 7485.02994012 
0 
systemname_ 2 2 8 0 0 2 1 0 1 64
1 "vns750nb-vnmrs750"
0 
time_exp 2 2 8 0 0 2 1 0 1 64
1 ""
0 
th 1 1 1000000000 0 0 4 1 1 1 64
1 6 
0 
tempFTS 1 1 200 -150 0.1 2 1 1 1 64
1 25 
0 
text_string 2 2 8 0 0 4 1 256 1 64
1 ""
0 
time_complete 2 2 8 0 0 4 1 0 1 64
1 "20241205T195152"
0 
th2d 1 1 1 1e-18 0 4 1 17 1 64
1 0.8 
0 
time_saved 2 2 8 0 0 2 1 0 1 64
1 ""
0 
time_processed 2 2 8 0 0 3 1 0 1 64
1 ""
0 
time_plotted 2 2 8 0 0 3 1 0 1 64
1 ""
0 
time_run 2 2 8 0 0 2 1 0 1 64
1 "20241205T182436"
0 
time_submitted_local 2 2 8 0 0 2 1 0 1 64
1 "20241205T152609X03PMThuDec"
0 
time_submitted 2 2 8 0 0 2 1 0 1 64
1 "20241205T152609"
0 
time_svfdate 2 2 8 0 0 2 1 0 1 64
1 "20241205T152609"
0 
wshim 4 2 4 0 0 2 1 1 1 64
1 "n"
15 "e" "f" "g" "n" "s" "0" "1" "2" "3" "4" "5" "6" "7" "8" "9" 
vpf 1 1 500 -500 0 4 1 0 1 64
1 0 
0 
trim_flg 4 2 4 0 0 2 1 0 1 64
1 "n"
0 
tpwrsf_a 1 1 9.99999984307e+17 -9.99999984307e+17 0 2 1 0 1 64
1 2400 
0 
tnshapes 2 2 8 0 0 2 1 256 1 64
3 ""
""
""
0 
tn 2 2 4 0 0 2 1 8 1 64
1 "H1"
0 
tlt 1 1 1000000000 -1000000000 0 4 1 1 1 64
1 0 
0 
tnref 2 2 8 0 0 4 1 1 1 64
1 ""
0 
tpwr 1 1 63 -37 0.5 2 1 2 1 64
1 61 
0 
tof 5 1 7 7 7 2 1 8202 1 64
1 -396.6 
0 
tpwr_cf 1 1 9.99999984307e+17 -9.99999984307e+17 0 2 1 0 1 64
1 1 
0 
tpwrsf_t 1 1 9.99999984307e+17 -9.99999984307e+17 0 2 1 0 1 64
1 2444 
0 
tpwrsf_i 1 1 9.99999984307e+17 -9.99999984307e+17 0 2 1 0 1 64
1 2147 
0 
tpwrsf_d 1 1 9.99999984307e+17 -9.99999984307e+17 0 2 1 0 1 64
1 2519 
0 
tpwrsf_n 1 1 9.99999984307e+17 -9.99999984307e+17 0 2 1 0 1 64
1 2046 
0 
trace 2 2 2 0 0 4 1 3 1 64
1 "f2"
2 "f1" "f2" 
tpwrsf_u 1 1 9.99999984307e+17 -9.99999984307e+17 0 2 1 0 1 64
1 2046 
0 
trim 3 1 14 14 14 2 1 8192 1 64
1 0.025 
0 
vjdialog 2 2 8 0 0 4 1 256 1 64
1 ""
0 
username 2 2 8 0 0 2 1 0 1 64
1 "vnmr1"
0 
tunemethod 2 2 8 0 0 2 1 0 1 64
1 "lohi"
0 
trimpwr 7 1 55 -16 1 2 1 0 1 64
1 44 
0 
user 2 2 9 0 0 2 1 1 1 64
1 " 1-15-87"
0 
userprocess 2 2 8 0 0 2 1 0 1 64
1 "return"
0 
userplotter 2 2 8 0 0 4 1 0 1 64
1 ""
0 
vf 1 1 1000000000 0 0 4 1 3 1 64
1 451138.256428 
0 
volume 1 1 9.99999984307e+17 -9.99999984307e+17 0 2 1 0 1 64
1 0 
0 
vloc_ 2 2 8 0 0 2 1 8 1 64
1 "0"
0 
vjdialogarg 2 2 8 0 0 4 1 256 1 64
1 ""
0 
vo 1 1 500 -500 0 4 1 1 1 64
1 0 
0 
vp 7 1 500 -500 0.1 4 1 3 1 64
1 30 
0 
wds 2 2 8 0 0 3 1 0 1 64
1 ""
0 
vtwait 3 1 14 14 14 2 1 8194 1 64
1 300 
0 
vs 1 1 1000000000 1e-06 0 4 1 3 1 64
1 19404.16129 
0 
vproto_ 2 2 8 0 0 2 1 0 1 64
1 ""
0 
vpfi 1 1 500 -500 0 4 1 0 1 64
1 0 
0 
vrack_ 7 1 5 1 0 2 1 0 1 64
1 1 
0 
vsproj 1 1 1000000000 1e-06 0 4 1 3 1 64
1 152.632888794 
0 
vs2d 1 1 1000000000 1e-06 0 4 1 3 1 64
1 6845.23538994 
0 
vtc 1 1 255 0 1 2 1 2 1 64
1 25 
0 
wc2 1 1 4 4 4 4 1 8195 1 64
1 136.866295265 
0 
wbs 2 2 6 0 0 3 1 3 1 64
1 ""
0 
vzone_ 7 1 15 1 0 2 1 0 1 64
1 1 
0 
wc 1 1 2 2 2 4 1 8203 1 64
1 237.790697674 
0 
wdone 2 2 8 0 0 3 1 0 1 64
1 ""
0 
wp1 1 1 100000 0 0 4 1 3 1 64
1 4376.05376546 
0 
wf1 1 1 9.99999984307e+17 -9.99999984307e+17 0 4 1 0 1 64
1 0.0683264 
0 
wexp 2 2 6 0 0 3 1 3 1 64
1 "delete(n1) shell(`sleep 3 >/dev/null`) svf(n1)"
0 
werr 2 2 6 0 0 3 1 3 1 64
1 ""
0 
wf 1 1 8190 0 1e-07 4 1 3 1 64
1 0.1368064 
0 
wnt 2 2 6 0 0 3 1 3 1 64
1 ""
0 
wp 1 1 5000000 0 0 4 1 11 1 64
1 1779.88749064 
0 
wrefpwr 7 1 63 -16 1 2 1 0 1 64
1 21 
0 
wrefpw 6 1 20000 0 0.025 2 1 0 1 64
1 2400 
0 
wqinit 2 2 8 0 0 4 1 0 1 64
1 ""
0 
wrefshape 2 2 8 0 0 2 1 0 1 64
1 "W_supp"
0 
wrefpwrf 7 1 4095 0 1 2 1 0 1 64
1 2048 
0 
wrtp 2 2 8 0 0 3 1 0 1 64
1 ""
0 
z3c 7 1 19 19 19 2 1 8192 1 64
1 0 
0 
y3 7 1 19 19 19 2 1 8192 1 64
1 899 
0 
x4 7 1 19 19 19 2 1 8192 1 64
1 0 
0 
wtune 4 2 4 0 0 2 1 0 1 64
1 "n"
10 "s" "t" "e" "v" "i" "n" "1" "2" "3" "4" 
wtfile 2 2 15 0 0 3 1 1 1 64
1 ""
0 
wstart 2 2 8 0 0 3 1 0 1 64
1 ""
0 
wtfile1 2 2 15 0 0 3 2 1 1 64
1 ""
0 
x2y2 7 1 19 19 19 2 1 8192 1 64
1 2560 
0 
x1 7 1 19 19 19 2 1 8192 1 64
1 4423 
0 
x3 7 1 19 19 19 2 1 8192 1 64
1 4150 
0 
xz2 7 1 19 19 19 2 1 8192 1 64
1 -3080 
0 
xy 7 1 19 19 19 2 1 8192 1 64
1 744 
0 
xdiag 1 1 1e+18 0 0 4 1 17 1 64
1 0 
0 
xz 7 1 19 19 19 2 1 8192 1 64
1 10864 
0 
y1 7 1 19 19 19 2 1 8192 1 64
1 4670 
0 
z2 7 1 19 19 19 2 1 8192 1 64
1 5724 
0 
z0_ 1 1 19 19 19 2 1 73744 1 64
1 -14571 
0 
yz 7 1 19 19 19 2 1 8192 1 64
1 5860 
0 
y4 7 1 19 19 19 2 1 8192 1 64
1 0 
0 
yz2 7 1 19 19 19 2 1 8192 1 64
1 -830 
0 
z1 7 1 19 19 19 2 1 8192 1 64
1 -304 
0 
z1c 7 1 19 19 19 2 1 8192 1 64
1 0 
0 
z2xy 7 1 19 19 19 2 1 8192 1 64
1 4424 
0 
z2x2y2 7 1 19 19 19 2 1 8192 1 64
1 -2880 
0 
z2c 7 1 19 19 19 2 1 8192 1 64
1 0 
0 
z2x3 7 1 19 19 19 2 1 8192 1 64
1 0 
0 
z3 7 1 19 19 19 2 1 8192 1 64
1 -5604 
0 
z2y3 7 1 19 19 19 2 1 8192 1 64
1 0 
0 
z6 7 1 19 19 19 2 1 8192 1 64
1 3629 
0 
z4c 7 1 19 19 19 2 1 8192 1 64
1 0 
0 
z3xy 7 1 19 19 19 2 1 8192 1 64
1 0 
0 
z3x2y2 7 1 19 19 19 2 1 8192 1 64
1 0 
0 
z3x 7 1 19 19 19 2 1 8192 1 64
1 1472 
0 
z3x3 7 1 19 19 19 2 1 8192 1 64
1 0 
0 
z3y3 7 1 19 19 19 2 1 8192 1 64
1 0 
0 
z3y 7 1 19 19 19 2 1 8192 1 64
1 -1350 
0 
z4 7 1 19 19 19 2 1 8192 1 64
1 5009 
0 
z4y 7 1 19 19 19 2 1 8192 1 64
1 8218 
0 
z4x2y2 7 1 19 19 19 2 1 8192 1 64
1 0 
0 
z4x 7 1 19 19 19 2 1 8192 1 64
1 -9243 
0 
z4xy 7 1 19 19 19 2 1 8192 1 64
1 0 
0 
z5x 7 1 19 19 19 2 1 8192 1 64
1 0 
0 
z5 7 1 19 19 19 2 1 8192 1 64
1 3395 
0 
z5y 7 1 19 19 19 2 1 8192 1 64
1 0 
0 
zqpwr 1 1 9.99999984307e+17 -9.99999984307e+17 0 2 1 0 1 64
1 0 
0 
zqflg 4 2 4 0 0 2 1 0 1 64
1 "y"
0 
z8 7 1 19 19 19 2 1 8192 1 64
1 0 
0 
z7 7 1 19 19 19 2 1 8192 1 64
1 16315 
0 
zoom 7 1 32767 0 0 4 1 0 1 64
1 0 
0 
zqpw1 6 1 13 13 13 2 1 8192 1 64
1 49999.4 
0 
zqpw 6 1 13 13 13 2 1 8192 1 64
1 0 
0 
zqpw2 6 1 13 13 13 2 1 8192 1 64
1 29999.2 
0 
zqshape1 2 2 8 0 0 2 1 0 1 64
1 "W20_50msec"
0 
zqpwr2 1 1 9.99999984307e+17 -9.99999984307e+17 0 2 1 0 1 64
1 38 
0 
zqpwr1 1 1 9.99999984307e+17 -9.99999984307e+17 0 2 1 0 1 64
1 35 
0 
zqshape 2 2 8 0 0 2 1 0 1 64
1 ""
0 
zx2y2 7 1 19 19 19 2 1 8192 1 64
1 -1154 
0 
zqshape2 2 2 8 0 0 2 1 0 1 64
1 "W20_30msec"
0 
zxy 7 1 19 19 19 2 1 8192 1 64
1 66 
0 
zx3 7 1 19 19 19 2 1 8192 1 64
1 23198 
0 
zy3 7 1 19 19 19 2 1 8192 1 64
1 -18772 
0 
