# Supplementary material for: Discovery of Partner Protein-Dependent Graspetide Biosynthesis
Source: ACS Chem Biol. 2026 Mar 14;21(4):698–709. doi: 10.1021/acschembio.5c00957 (PMC13097080; doi:10.1021/acschembio.5c00957)
Supplement: Supplementary file 2 [file cb5c00957_si_002.zip › Supp_data_3_NMR/Corallotide_NMR_data/B600/20241206-RSC-graspetide-30ACN-d3-70H2O-1H-1ns-b600/12/pdata/1/auditp.txt]

##TITLE= Audit trail, TopSpin 4.1.4
##JCAMPDX= 5.01
##ORIGIN= Bruker BioSpin GmbH
##OWNER= user1d
$$ /opt/nmrdata/Mitchell/gadgilm/20241206-RSC-graspetide-30ACN-d3-70H2O-1H-1ns-b600/12/pdata/1/auditp.txt
##AUDIT TRAIL=  $$ (NUMBER, WHEN, WHO, WHERE, PROCESS, VERSION, WHAT)
(   1,<2024-12-07 02:34:14.994 +0000>,<user1d>,<b600>,<go4>,<TopSpin 4.1.4>,
      <acquisition in progress>)
$$ /opt/nmrdata/Mitchell/gadgilm/20241206-RSC-graspetide-30ACN-d3-70H2O-1H-1ns-b600/12/audita.txt
(   2,<2024-12-07 02:34:29.430 +0000>,<user1d>,<b600>,<go4>,<TopSpin 4.1.4>,
      <created by zg on 'Avance NEO' (b600) by user 'user1d'
       on data set with UUID 'c0058850-b443-11ef-a965-0030d62465c3'
       started at 2024-12-07 02:34:15.008 +0000, POWCHK enabled, PULCHK disabled,
       completed at 2024-12-07 02:34:29.429 +0000
       configuration hash MD5:
       E1 03 96 96 50 EA F5 1D C7 72 0C A8 BC D5 95 03
       double data hash MD5: 64K
       EB A2 3A FC 9E 7D 16 0D 38 29 CA DB 7A 1C B3 68>)
(   3,<2024-12-06 20:34:28.427 -0600>,<user1d>,<b600>,<xwish3>,<TopSpin 4.1.4>,
      <ICON-NMR User ID: gadgilm
       double data hash MD5: 64K
       EB A2 3A FC 9E 7D 16 0D 38 29 CA DB 7A 1C B3 68>)
(   4,<2024-12-06 20:34:29.231 -0600>,<user1d/gadgilm>,<b600>,<proc1d>,<TopSpin 4.1.4>,
      <Start of raw data processing
       ef LB = 0.3 FT_mod = 6 PKNL = 1 SI = 64K 
       data hash MD5: 64K
       C3 D7 12 E1 E8 71 12 38 27 4E 07 C6 D5 FB 3E 3B>)
(   5,<2024-12-06 20:34:30.060 -0600>,<user1d/gadgilm>,<b600>,<proc1d>,<TopSpin 4.1.4>,
      <apk0 
       data hash MD5: 64K
       AE E3 76 7D 17 6A 87 8B EE EA 38 88 94 91 5C 11>)
(   6,<2024-12-06 20:34:30.080 -0600>,<user1d/gadgilm>,<b600>,<proc1d>,<TopSpin 4.1.4>,
      <abs ABSG = 5 
       data hash MD5: 64K
       80 29 CC 52 2F DF F1 41 F7 3E 61 A1 DC 29 F4 9C>)
(   7,<2024-12-06 20:34:30.111 -0600>,<user1d/gadgilm>,<b600>,<peak>,<TopSpin 4.1.4>,
      <1D Peak picking
       data hash MD5: 64K
       80 29 CC 52 2F DF F1 41 F7 3E 61 A1 DC 29 F4 9C>)
(   8,<2024-12-06 20:34:30.153 -0600>,<user1d/gadgilm>,<b600>,<xwish3>,<TopSpin 4.1.4>,
      <ICON-NMR User ID: gadgilm
       data hash MD5: 64K
       80 29 CC 52 2F DF F1 41 F7 3E 61 A1 DC 29 F4 9C>)
##END=

$$ hash MD5
$$ E6 C6 34 33 8F 67 3A 00 28 88 6F 5B 35 EC 5E 11
