# Supplementary material for: Discovery of Partner Protein-Dependent Graspetide Biosynthesis
Source: ACS Chem Biol. 2026 Mar 14;21(4):698–709. doi: 10.1021/acschembio.5c00957 (PMC13097080; doi:10.1021/acschembio.5c00957)
Supplement: Supplementary file 2 [file cb5c00957_si_002.zip › Supp_data_3_NMR/Corallotide_NMR_data/B600/20241206-RSC-graspetide-30ACN-d3-70H2O-1H-1ns-b600/12/scon2]

##TITLE= Parameter file, TopSpin 4.1.4
##JCAMPDX= 5.0
##DATATYPE= Parameter Values
##NPOINTS= 1	$$ modification sequence number
##ORIGIN= Bruker BioSpin GmbH
##OWNER= user1d
$$ 2024-12-06 20:34:13.622 -0600  user1d@b600
$$ /opt/nmrdata/Mitchell/gadgilm/20241206-RSC-graspetide-30ACN-d3-70H2O-1H-1ns-b600/12/scon2
$$ process /opt/topspin4.1.4/prog/mod/acqdataserver
##$BLKTR= (0..32)
3 3 3 3 3 3 3 3 3 3 3 3 3 3 3 3 3 3 3 3 3 3 3 3 3 3 3 3 3 3 3 3 3
##$DE1= 4.5
##$DEADC= 0.5
##$DEPA= 4.5
##$DERX= 1.5
##$GRADPRE= (0..1)
10 10
##$HD_BLKTR= (0..32)
1 1 1 1 1 1 1 1 1 1 1 1 1 1 1 1 1 1 1 1 1 1 1 1 1 1 1 1 1 1 1 1 1
##$HD_DE1= 5
##$HD_DEADC= 0
##$HD_DEPA= 2.5
##$HD_DERX= 0
##END=
