# Supplementary material for: Discovery of Partner Protein-Dependent Graspetide Biosynthesis
Source: ACS Chem Biol. 2026 Mar 14;21(4):698–709. doi: 10.1021/acschembio.5c00957 (PMC13097080; doi:10.1021/acschembio.5c00957)
Supplement: Supplementary file 2 [file cb5c00957_si_002.zip › Supp_data_3_NMR/Corallotide_NMR_data/B600/20241206-RSC-graspetide-30ACN-d3-70H2O-1H-1ns-b600/12/topshimreport]

New TopShim run:

version = topshim 2.2.0
date = 2024-12-06
time = 20:33:55.150
command = topshim lockoff 1h o1p=4.50

FINE SHIMMING

Parameters:

probe = Z168773_0020
solvent = H2O+ACN-d3
shim nucleus = 1H
nucleus optimised for = 1H
o1p (set) = 4.50 ppm

Results:

shim changes: none

duration = 3 sec
completed with failure
finished Fri Dec  6 20:33:56 2024

TopshimCheckLockAndSample - lock is on despite option 'lockoff' being used: please switch off the lock or take away the 'lockoff' option


========================================================================
