# Supplementary material for: Discovery of Partner Protein-Dependent Graspetide Biosynthesis
Source: ACS Chem Biol. 2026 Mar 14;21(4):698–709. doi: 10.1021/acschembio.5c00957 (PMC13097080; doi:10.1021/acschembio.5c00957)
Supplement: Supplementary file 2 [file cb5c00957_si_002.zip › Supp_data_3_NMR/Corallotide_NMR_data/B600/20241206-RSC-graspetide-30ACN-d3-70H2O-1H-1ns-b600/12/uxnmr.info]

CONFIGURATION INFORMATION
=========================

Path         : /opt/topspin/conf/instr/spect/uxnmr.info
Date         : Tue Sep  6 15:57:34 2022
Release      : TopSpin 4.1.4
Installed in : /opt/topspin
Host         : BladeEpu
OS           : CentOS Linux release 7.2.1511 (Core) 
SPECTR-OS    : Version 4.1.166.20220113
CPU          : Intel(R) Core(TM) i5-8400H CPU @ 2.50GHz (8 cores at 4080 MHz with Hyperthreading)
User         : root (root)
System       : Avance Neo 600 NMR spectrometer
1H-frequency : 600.13 MHz
Description  : Avance NEO
Location     : Room A151
Bruker Order : 429632
Configured in: BladeEpu:/opt/topspin/conf/instr/spect

AQ-Rack:
- SCU: AV4I SCU SYSTEM CONTROL UNIT Z162978/00148 ECL 01.00
- {EPU}: AV4I SCU SYSTEM CONTROL UNIT Z162978/00148 ECL 01.00
- {GTU}: AV4I SCU SYSTEM CONTROL UNIT Z162978/00148 ECL 01.00
  Location: slot 7 in rack 1
  Connection: at IP 192.168.180.18 via PCIe #4
  Firmware Version: 20210312125813
  - Gradient resolution: 1.0 us
  Devices: MTD at /dev/mtd11, RTD at /dev/bbu/rtd4.4, GPROC at /dev/bbu/gproc4.7
  Sequencer: GCube, TCube
  - GCube1
  - TCube1
- TRX 1200: AV4 TRANSCEIVER 1200 Z148391/05148 ECL 02.03
  Location: slot 3 in rack 1
  Connection: at IP 192.168.180.38 via PCIe #9
  Firmware Version: 20210312121750
  Devices: MTD at /dev/mtd20, DRX at /dev/bbu/drx9.5, RTD at /dev/bbu/rtd9.4
  Sequencer: FCube
  - FCube1
- TRX 1200: AV4 TRANSCEIVER 1200 Z148391/05150 ECL 02.03
  Location: slot 4 in rack 1
  Connection: at IP 192.168.180.46 via PCIe #11
  Firmware Version: 20210312121750
  Devices: MTD at /dev/mtd29, DRX at /dev/bbu/drx11.5, RTD at /dev/bbu/rtd11.4
  Sequencer: FCube
  - FCube2
- TRX 1200: AV4 TRANSCEIVER 1200 Z148391/05151 ECL 02.03
  Location: slot 5 in rack 1
  Connection: at IP 192.168.180.54 via PCIe #13
  Firmware Version: 20210312121750
  Devices: MTD at /dev/mtd38, DRX at /dev/bbu/drx13.5, RTD at /dev/bbu/rtd13.4
  Sequencer: FCube
  - FCube3
- TRX 1200: AV4 TRANSCEIVER 1200 Z148391/04952 ECL 02.03
  Location: slot 6 in rack 1
  Connection: at IP 192.168.180.14 via PCIe #3
  Firmware Version: 20210312121750
  Devices: MTD at /dev/mtd2, DRX at /dev/bbu/drx3.5, RTD at /dev/bbu/rtd3.4
  Sequencer: FCube
  - FCube4
- PSM-A: AV4 PSM-A Z149510/02144 ECL 03.01
- HPPR/2 COVER2: HPPR/2 Cover2 Z124567/03678 ECL 00.05
  HPPR2: - HPPR/2 preamplifier connected via AqRack
      Type      : HPPR/2
      Controller: Cover/2
                  no LED display for tuning and matching
      Module  1 : HPLNA 1H19F (reflection meter with CRP-Bias capability)
                  PN=Z103205, SN=01316 from 20200723
      Module  2 : 2H
                  PN=Z003473, SN=01983 from 20200806
      Module  3 : XBB19F 2HP
                  PN=Z105186, SN=00532 from 20200804
      Module  4 : XBB19F 2HP
                  PN=Z105186, SN=00536 from 20200804
  
- HPLNA 1H19F: HPLNA 1H MODULE 600 Z103205/01316 ECL 06.04
- 2H: HPPR/2 2H MODULE 600 Z003473/01983 ECL 07.00
- XBB19F 2HP: HPPR/2 XBB19F 2HP MODULE 600 Z105186/00532 ECL 07.01
- XBB19F 2HP: HPPR/2 XBB19F 2HP MODULE 600 Z105186/00536 ECL 07.01
- RACK: AV4I AQS CHASSIS Z175600/00081 ECL 00.00
- PSM-48V: AV4 PSM-48V Z149850/03656 ECL 01.02
- PSM-D: AV4 PSM-D Z149520/02010 ECL 01.01
- FANTRAY: AV4I AQS FAN TRAY Z175900/00056 ECL 00.00
- REF 1200: AV4 REFERENCE 1200 Z148270/01812 ECL 02.02


Transmitters at the spectrometer subnet:
----------------------------------------
BLA-W144059-000399 W144059/000399 ECL 10:
- TCP/IP address = 192.168.99.12
- Firmware VS    = 20210223
- Amplifier      = AV4 BLABB500 15-600: W144059/000399 ECL 10
- Controller     = BLA CONTROL BOARD 7: W133936/022954 ECL 21
BLA-W144063-000177 W144063/000177 ECL 20:
- TCP/IP address = 192.168.99.11
- Firmware VS    = 20210223
- Amplifier      = AV4 BLABBH2H 500/100/150 200-600: W144063/000177 ECL 20
- Controller     = BLA CONTROL BOARD 7: W133936/022990 ECL 21
LTRX Z109890/01410 ECL 03.02:
- TCP/IP address = 192.168.99.10
- Amplifier      = BSMS/2 LOCK TRANSCEIVER 600: Z109890/01410 ECL 03.02

BSMS: BSMS/2 connected to ethernet
- TCP/IP address = 192.168.99.10
- ELCB firmware version = 20210921
- ELCB = BSMS/2 ELCB: Z100818/08669 ECL 07.02
- GAB current limits = 0.0/X, 0.0/Y, 10.0/Z (in A)
- Shim System = BOSS3-SB
- SCB channels = 40
- Shim matrix file: 292722ca.dat
- Active shims: Z Z2 Z3 Z4 Z5 X XZ XZ2 (X2-Y2) XY Y YZ YZ2 (X2-Y2)Z2 XZ4 XZ3 Z6 (X2-Y2)Z YZ4 YZ3 XYZ2 XYZ X3Z X3 Y3Z Y3 Z7 Z8 XZ5 YZ5 (X2-Y2)Z3 (X2-Y2)Z4 (X2-Y2)Z5 XYZ3 XYZ4 XYZ5
- Magnet polarity: SN (Bruker), uses standard H0 polarity
- L-TRX = BSMS/2 LOCK TRANSCEIVER 600: Z109890/01410 ECL 03.02
- Lock: on L-TRX board, supports 2H
- VTU_SPB = BSMS/2 SPB SENSOR & PNEUMATIC BD: Z115191/05822 ECL 05.04
- VTU_VPSB1 = AV4 VARIABLE POWER SUPPLY BD DC: Z139305/01662 ECL 01.02

VTU: in BSMS/2 connected to ethernet
- TCP/IP address = 192.168.99.10

Prodigy Control Unit: PCU - LNP PRODIGY UNIT Z127349/715
- TCP/IP address   = 192.168.98.2

Sample Changers at the spectrometer subnet:
-------------------------------------------------
Sample Changer 1: BACS2_H15000-01_1269
- TCP/IP address   = 192.168.98.3
- Protocol types   = SOAP

Line Distribution Units at the spectrometer subnet:
-------------------------------------------------
Line Distribution Unit 1: PDU1
- TCP/IP address   = 192.168.99.99

Magnet System: BZH 616'60'70H04_D325-54-10723 Z127016/MSC10723 ECL H
- Magnet  : BZH 616'600'70H
- Cryostat: D325'54-10723
- Polarity: SN (Bruker)


RF cable connections (detected)
--------------------------------------------------------------------
TRX1 NORM output -> input 2 of transmitter 2 (AV4 BLABBH2H 500/100/150 200-600 W144063/000177 at TCP/IP 192.168.99.11)
TRX1 AUX  output -> open
TRX2 NORM output -> input 3 of transmitter 2 (AV4 BLABBH2H 500/100/150 200-600 W144063/000177 at TCP/IP 192.168.99.11)
TRX2 AUX  output -> open
TRX3 NORM output -> input 1 of transmitter 2 (AV4 BLABBH2H 500/100/150 200-600 W144063/000177 at TCP/IP 192.168.99.11)
TRX3 AUX  output -> open
TRX4 NORM output -> input 1 of transmitter 1 (AV4 BLABB500 15-600 W144059/000399 at TCP/IP 192.168.99.12)
TRX4 AUX  output -> open

Blanking cable connections (detected)
--------------------------------------------------------------------
transmitter 1 = AV4 BLABB500 15-600 W144059/000399 at TCP/IP 192.168.99.12:
- amplifier B-500W uses blanking 4

transmitter 2 = AV4 BLABBH2H 500/100/150 200-600 W144063/000177 at TCP/IP 192.168.99.11:
- amplifier B-500W uses blanking 3
- amplifier 1H-100W uses blanking 1
- amplifier 2H-150W uses blanking 2

transmitter 3 = BSMS/2 LOCK TRANSCEIVER 600 Z109890/01410 at TCP/IP 192.168.99.10:
- amplifier 2H-5W needs no blanking


Preamplifier connections (detected)
--------------------------------------------------------------------
Tune-TRX1 -> HPLNA 1H19F -> REC1
Tune-TRX2 -> 2H          -> REC2
Tune-TRX3 -> XBB19F 2HP  -> REC3
Tune-TRX4 -> XBB19F 2HP  -> REC4
