# Supplementary material for: Discovery of Partner Protein-Dependent Graspetide Biosynthesis
Source: ACS Chem Biol. 2026 Mar 14;21(4):698–709. doi: 10.1021/acschembio.5c00957 (PMC13097080; doi:10.1021/acschembio.5c00957)
Supplement: Supplementary file 2 [file cb5c00957_si_002.zip › Supp_data_3_NMR/Corallotide_NMR_data/B600/20241206-RSC-graspetide-30ACN-d3-70H2O-1H-after2D-b600/10017/lists/pp/De.incl]

;De4.incl
;   for AV4
;
;avance-version (15/08/13)
;
;$CLASS=Common Incl
;$COMMENT=


#define DE1(phrec)   (de adc phrec syrec)
#define DE2(phref)   (1u 1u phref:r):f1

#define ACQ_START(phref,phrec) DE1(phrec) DE2(phref)


;for multi receive

#define ACQ_START1(phref1,phrec1) (de adc1 phrec1 syrec1) (1u 1u phref1:r):f1
#define ACQ_START2(phref2,phrec2) (de adc2 phrec2 syrec2) (1u 1u phref2:r):f2
#define ACQ_START3(phref3,phrec3) (de adc3 phrec3 syrec3) (1u 1u phref3:r):f3
#define ACQ_START4(phref4,phrec4) (de adc4 phrec4 syrec4) (1u 1u phref4:r):f4


;$Id:$
