# Supplementary material for: Discovery of Partner Protein-Dependent Graspetide Biosynthesis
Source: ACS Chem Biol. 2026 Mar 14;21(4):698–709. doi: 10.1021/acschembio.5c00957 (PMC13097080; doi:10.1021/acschembio.5c00957)
Supplement: Supplementary file 2 [file cb5c00957_si_002.zip › Supp_data_3_NMR/Corallotide_NMR_data/B600/20241206-RSC-graspetide-30ACN-d3-70H2O-1H-after2D-b600/10017/lists/pp/o1calib]

;o1calib		-*-pulsprog-*-
;$CLASS=HighRes HWT
;$DIM=1D
;$HIDE=y


#include <Avance.incl>
#include <De.incl>


    ze
    1u pl9:f1
    d1 cw:f1 ph29 ; start irradiation to generate the steady state

3   1u resume_calc
    1u fq=0:f1 blockrequest ; set frequency and request next FID from DRU
    d29 
    1u stop_calc do:f1	; switch off cw during acquisition
    "ph30=cnst30"

    ACQ_START(ph30, ph31)
    1u REC_UNBLK

    ; now acquire one FID
    aq START_NEXT_SCAN   

    1u REC_BLK
    1u sytra	  ; next frequency from list
    0.1u eoscnp

    1u cw:f1 ph29 ; switch on cw again as soon as possible

    ; everything can be repeated here
    5m wr #0
    1u zd 
    lo to 3 times ns

    1u do:f1
    exit

ph1=0
ph29=0
ph30=0
ph31=0

;pl9 : power level for cw
;d29 : relaxation delay; ca. 0.5s to ensure new steady state
;d1 : initial irradiation time (ca. 10s)

;$Id:$
