# Supplementary material for: Discovery of Partner Protein-Dependent Graspetide Biosynthesis
Source: ACS Chem Biol. 2026 Mar 14;21(4):698–709. doi: 10.1021/acschembio.5c00957 (PMC13097080; doi:10.1021/acschembio.5c00957)
Supplement: Supplementary file 2 [file cb5c00957_si_002.zip › Supp_data_3_NMR/Corallotide_NMR_data/B600/20241206-RSC-graspetide-30ACN-d3-70H2O-1H-after2D-b600/10017/pulseprogram.precomp]

# 1 "/root/.topspin-BladeEpu/local_acqu/20241206-RSC-graspetide-30ACN-d3-70H2O-1H-after2D-b600/10017/lists/pp/o1calib"
# 1 "<built-in>"
# 1 "<command-line>"
# 1 "/root/.topspin-BladeEpu/local_acqu/20241206-RSC-graspetide-30ACN-d3-70H2O-1H-after2D-b600/10017/lists/pp/o1calib"
;o1calib		-*-pulsprog-*-
;$CLASS=HighRes HWT
;$DIM=1D
;$HIDE=y


# 1 "/root/.topspin-BladeEpu/local_acqu/20241206-RSC-graspetide-30ACN-d3-70H2O-1H-after2D-b600/10017/lists/pp/Avance.incl" 1
;Avance4.incl
;   for AV 4
;
;avance-version (16/08/18)
;
;$CLASS=Common Incl
;$COMMENT=


# 19 "/root/.topspin-BladeEpu/local_acqu/20241206-RSC-graspetide-30ACN-d3-70H2O-1H-after2D-b600/10017/lists/pp/Avance.incl"
;setrtp0 denotes TimingController


# 50 "/root/.topspin-BladeEpu/local_acqu/20241206-RSC-graspetide-30ACN-d3-70H2O-1H-after2D-b600/10017/lists/pp/Avance.incl"
# 51 "/root/.topspin-BladeEpu/local_acqu/20241206-RSC-graspetide-30ACN-d3-70H2O-1H-after2D-b600/10017/lists/pp/Avance.incl"


# 63 "/root/.topspin-BladeEpu/local_acqu/20241206-RSC-graspetide-30ACN-d3-70H2O-1H-after2D-b600/10017/lists/pp/Avance.incl"
# 89 "/root/.topspin-BladeEpu/local_acqu/20241206-RSC-graspetide-30ACN-d3-70H2O-1H-after2D-b600/10017/lists/pp/Avance.incl"
# 90 "/root/.topspin-BladeEpu/local_acqu/20241206-RSC-graspetide-30ACN-d3-70H2O-1H-after2D-b600/10017/lists/pp/Avance.incl"


# 123 "/root/.topspin-BladeEpu/local_acqu/20241206-RSC-graspetide-30ACN-d3-70H2O-1H-after2D-b600/10017/lists/pp/Avance.incl"
;#define LOWQ
;#define HIGHQ


;#define MIX_UP
;#define MIX_DOWN
# 136 "/root/.topspin-BladeEpu/local_acqu/20241206-RSC-graspetide-30ACN-d3-70H2O-1H-after2D-b600/10017/lists/pp/Avance.incl"
;$Id:$
# 8 "/root/.topspin-BladeEpu/local_acqu/20241206-RSC-graspetide-30ACN-d3-70H2O-1H-after2D-b600/10017/lists/pp/o1calib" 2

# 1 "/root/.topspin-BladeEpu/local_acqu/20241206-RSC-graspetide-30ACN-d3-70H2O-1H-after2D-b600/10017/lists/pp/De.incl" 1
;De4.incl
;   for AV4
;
;avance-version (15/08/13)
;
;$CLASS=Common Incl
;$COMMENT=

# 18 "/root/.topspin-BladeEpu/local_acqu/20241206-RSC-graspetide-30ACN-d3-70H2O-1H-after2D-b600/10017/lists/pp/De.incl"
;for multi receive


# 27 "/root/.topspin-BladeEpu/local_acqu/20241206-RSC-graspetide-30ACN-d3-70H2O-1H-after2D-b600/10017/lists/pp/De.incl"
;$Id:$
# 9 "/root/.topspin-BladeEpu/local_acqu/20241206-RSC-graspetide-30ACN-d3-70H2O-1H-after2D-b600/10017/lists/pp/o1calib" 2


# 11 "/root/.topspin-BladeEpu/local_acqu/20241206-RSC-graspetide-30ACN-d3-70H2O-1H-after2D-b600/10017/lists/pp/o1calib"
    ze
    1u pl9:f1
    d1 cw:f1 ph29 ; start irradiation to generate the steady state
# 15 "/root/.topspin-BladeEpu/local_acqu/20241206-RSC-graspetide-30ACN-d3-70H2O-1H-after2D-b600/10017/lists/pp/o1calib"
3   1u resume_calc
    1u fq=0:f1 blockrequest ; set frequency and request next FID from DRU
    d29 
    1u stop_calc do:f1	; switch off cw during acquisition
    "ph30=cnst30"

    (de adc  ph31 syrec) (1u 1u ph30:r):f1
    1u setrtp1|26

    ; now acquire one FID
    aq setrtp1|0   
# 27 "/root/.topspin-BladeEpu/local_acqu/20241206-RSC-graspetide-30ACN-d3-70H2O-1H-after2D-b600/10017/lists/pp/o1calib"
    1u setrtp1^26
    1u sytra	  ; next frequency from list
    0.1u eoscnp

    1u cw:f1 ph29 ; switch on cw again as soon as possible

    ; everything can be repeated here
    5m wr #0
    1u zd 
    lo to 3 times ns
# 38 "/root/.topspin-BladeEpu/local_acqu/20241206-RSC-graspetide-30ACN-d3-70H2O-1H-after2D-b600/10017/lists/pp/o1calib"
    1u do:f1
    exit

ph1=0
ph29=0
ph30=0
ph31=0

;pl9 : power level for cw
;d29 : relaxation delay; ca. 0.5s to ensure new steady state
;d1 : initial irradiation time (ca. 10s)
# 50 "/root/.topspin-BladeEpu/local_acqu/20241206-RSC-graspetide-30ACN-d3-70H2O-1H-after2D-b600/10017/lists/pp/o1calib"
;$Id:$
