# Supplementary material for: Discovery of Partner Protein-Dependent Graspetide Biosynthesis
Source: ACS Chem Biol. 2026 Mar 14;21(4):698–709. doi: 10.1021/acschembio.5c00957 (PMC13097080; doi:10.1021/acschembio.5c00957)
Supplement: Supplementary file 2 [file cb5c00957_si_002.zip › Supp_data_3_NMR/Corallotide_NMR_data/B600/20241206-RSC-graspetide-30ACN-d3-70H2O-1H-after2D-b600/17/pdata/1/auditp.txt]

##TITLE= Audit trail, TopSpin 4.1.4
##JCAMPDX= 5.01
##ORIGIN= Bruker BioSpin GmbH
##OWNER= user1d
$$ /opt/nmrdata/Mitchell/gadgilm/20241206-RSC-graspetide-30ACN-d3-70H2O-1H-after2D-b600/17/pdata/1/auditp.txt
##AUDIT TRAIL=  $$ (NUMBER, WHEN, WHO, WHERE, PROCESS, VERSION, WHAT)
(   1,<2024-12-07 08:56:04.894 +0000>,<user1d>,<b600>,<go4>,<TopSpin 4.1.4>,
      <acquisition in progress>)
$$ /opt/nmrdata/Mitchell/gadgilm/20241206-RSC-graspetide-30ACN-d3-70H2O-1H-after2D-b600/17/audita.txt
(   2,<2024-12-07 08:58:23.163 +0000>,<user1d>,<b600>,<go4>,<TopSpin 4.1.4>,
      <created by zg on 'Avance NEO' (b600) by user 'user1d'
       on data set with UUID '17478dea-b479-11ef-ac99-0030d62465c3'
       started at 2024-12-07 08:56:04.906 +0000, POWCHK enabled, PULCHK disabled,
       completed at 2024-12-07 08:58:23.161 +0000
       configuration hash MD5:
       E1 03 96 96 50 EA F5 1D C7 72 0C A8 BC D5 95 03
       double data hash MD5: 32K
       FC B9 10 65 47 C3 D2 85 F2 F0 1D 05 51 41 AF B1>)
(   3,<2024-12-07 02:58:22.038 -0600>,<user1d>,<b600>,<xwish3>,<TopSpin 4.1.4>,
      <ICON-NMR User ID: gadgilm
       double data hash MD5: 32K
       FC B9 10 65 47 C3 D2 85 F2 F0 1D 05 51 41 AF B1>)
(   4,<2024-12-07 02:58:22.861 -0600>,<user1d/gadgilm>,<b600>,<proc1d>,<TopSpin 4.1.4>,
      <Start of raw data processing
       ef LB = 0.3 FT_mod = 6 PKNL = 1 SI = 32K 
       data hash MD5: 32K
       C4 A0 06 AD 4F 8D B1 2B 66 09 66 06 BE 32 91 96>)
(   5,<2024-12-07 02:58:23.216 -0600>,<user1d/gadgilm>,<b600>,<proc1d>,<TopSpin 4.1.4>,
      <apk0 
       data hash MD5: 32K
       F3 5C 1D 85 91 81 8B 88 CF 55 F3 06 E7 92 D2 3E>)
(   6,<2024-12-07 02:58:23.274 -0600>,<user1d/gadgilm>,<b600>,<proc1d>,<TopSpin 4.1.4>,
      <abs ABSG = 0 
       data hash MD5: 32K
       DA 21 BC 79 9A 71 D2 A9 EB 8D 9F D1 86 2B 35 B0>)
(   7,<2024-12-07 02:58:23.294 -0600>,<user1d/gadgilm>,<b600>,<peak>,<TopSpin 4.1.4>,
      <1D Peak picking
       data hash MD5: 32K
       DA 21 BC 79 9A 71 D2 A9 EB 8D 9F D1 86 2B 35 B0>)
(   8,<2024-12-07 02:58:23.334 -0600>,<user1d/gadgilm>,<b600>,<xwish3>,<TopSpin 4.1.4>,
      <ICON-NMR User ID: gadgilm
       data hash MD5: 32K
       DA 21 BC 79 9A 71 D2 A9 EB 8D 9F D1 86 2B 35 B0>)
##END=

$$ hash MD5
$$ 7E 6A F8 B2 72 B2 02 54 B5 F5 CE BB B4 6E 41 34
