# Supplementary material for: Discovery of Partner Protein-Dependent Graspetide Biosynthesis
Source: ACS Chem Biol. 2026 Mar 14;21(4):698–709. doi: 10.1021/acschembio.5c00957 (PMC13097080; doi:10.1021/acschembio.5c00957)
Supplement: Supplementary file 2 [file cb5c00957_si_002.zip › Supp_data_3_NMR/Corallotide_NMR_data/B600/20241206-RSC-graspetide-30ACN-d3-70H2O-1H-b600/10011/audita.txt]

##TITLE= Audit trail, TopSpin 4.1.4
##JCAMPDX= 5.01
##ORIGIN= Bruker BioSpin GmbH
##OWNER= root
$$ /root/.topspin-BladeEpu/local_acqu/20241206-RSC-graspetide-30ACN-d3-70H2O-1H-b600/10011/audita.txt
##AUDIT TRAIL=  $$ (NUMBER, WHEN, WHO, WHERE, PROCESS, VERSION, WHAT)
(   1,<2024-12-07 02:34:53.961 +0000>,<user1d>,<b600>,<go4>,<TopSpin 4.1.4>,
      <acquisition in progress>)
$$ /opt/nmrdata/Mitchell/gadgilm/20241206-RSC-graspetide-30ACN-d3-70H2O-1H-b600/10011/audita.txt
(   2,<2024-12-06 20:35:56.022 -0600>,<user1d>,<b600>,<cprserver>,<TopSpin 4.1.4>,
      <changed parameter F1 O1 to 2825.01>)
(   3,<2024-12-07 02:35:57.705 +0000>,<user1d>,<b600>,<go4>,<TopSpin 4.1.4>,
      <
       started at 2024-12-07 02:34:53.970 +0000, POWCHK enabled, PULCHK disabled,
       completed at 2024-12-07 02:35:57.702 +0000
       configuration hash MD5:
       E1 03 96 96 50 EA F5 1D C7 72 0C A8 BC D5 95 03>)
(   4,<2024-12-07 02:35:57.705 +0000>,<user1d>,<b600>,<go4>,<TopSpin 4.1.4>,
      <
       started at 2024-12-07 02:34:53.970 +0000, POWCHK enabled, PULCHK disabled,
       completed at 2024-12-07 02:35:57.702 +0000
       configuration hash MD5:
       E1 03 96 96 50 EA F5 1D C7 72 0C A8 BC D5 95 03>)
(   5,<2024-12-07 02:35:57.717 +0000>,<user1d>,<b600>,<go4>,<TopSpin 4.1.4>,
      <acquisition aborted at 2024-12-07 02:35:57.717 +0000>)
##END=

$$ hash MD5
$$ 9D 45 E8 C6 BE 58 1F 05 2F 6C 81 C1 8C 13 7E 9E
