# Supplementary material for: Discovery of Partner Protein-Dependent Graspetide Biosynthesis
Source: ACS Chem Biol. 2026 Mar 14;21(4):698–709. doi: 10.1021/acschembio.5c00957 (PMC13097080; doi:10.1021/acschembio.5c00957)
Supplement: Supplementary file 2 [file cb5c00957_si_002.zip › Supp_data_3_NMR/Corallotide_NMR_data/B600/20241206-RSC-graspetide-30ACN-d3-70H2O-1H-b600/11/audita.txt]

##TITLE= Audit trail, TopSpin 4.1.4
##JCAMPDX= 5.01
##ORIGIN= Bruker BioSpin GmbH
##OWNER= root
$$ /root/.topspin-BladeEpu/local_acqu/20241206-RSC-graspetide-30ACN-d3-70H2O-1H-b600/11/audita.txt
##AUDIT TRAIL=  $$ (NUMBER, WHEN, WHO, WHERE, PROCESS, VERSION, WHAT)
(   1,<2024-12-07 02:36:38.383 +0000>,<user1d>,<b600>,<go4>,<TopSpin 4.1.4>,
      <acquisition in progress>)
$$ /opt/nmrdata/Mitchell/gadgilm/20241206-RSC-graspetide-30ACN-d3-70H2O-1H-b600/11/audita.txt
(   2,<2024-12-07 02:38:56.544 +0000>,<user1d>,<b600>,<go4>,<TopSpin 4.1.4>,
      <created by zg on 'Avance NEO' (b600) by user 'user1d'
       on data set with UUID '155f7dce-b444-11ef-85a9-0030d62465c3'
       started at 2024-12-07 02:36:38.394 +0000, POWCHK enabled, PULCHK disabled,
       completed at 2024-12-07 02:38:56.540 +0000
       configuration hash MD5:
       E1 03 96 96 50 EA F5 1D C7 72 0C A8 BC D5 95 03
       double data hash MD5: 32K
       25 95 49 06 3F 74 44 D2 AC 12 44 90 13 1E CD BE>)
(   3,<2024-12-06 20:38:55.549 -0600>,<user1d>,<b600>,<xwish3>,<TopSpin 4.1.4>,
      <ICON-NMR User ID: gadgilm
       double data hash MD5: 32K
       25 95 49 06 3F 74 44 D2 AC 12 44 90 13 1E CD BE>)
##END=

$$ hash MD5
$$ 21 6E F3 46 CE 11 C3 11 44 C9 E3 88 A1 E6 EB 12
