# Supplementary material for: Discovery of Partner Protein-Dependent Graspetide Biosynthesis
Source: ACS Chem Biol. 2026 Mar 14;21(4):698–709. doi: 10.1021/acschembio.5c00957 (PMC13097080; doi:10.1021/acschembio.5c00957)
Supplement: Supplementary file 2 [file cb5c00957_si_002.zip › Supp_data_3_NMR/Corallotide_NMR_data/B600/20241206-RSC-graspetide-30ACN-d3-70H2O-1H-b600/11/shimvalues]

# Sat Dec  7 02:38:55 2024
#$$PROBEIDENTIFIER=Z168773_0020
#$$PROBENAME=CPP1.1 BBO 600S3 BB-H&F-D-05 Z XT
#$$SHIMID=292722
#
# Active Shim Gradients
#
Z           		37165           
Z2          		911             
Z3          		1271            
Z4          		-280            
Z5          		-861            
Z6          		1174            
Z7          		7491            
Z8          		-1719           
X           		-2303           
XZ          		-3780           
XZ2         		-3324           
XZ3         		1684            
XZ4         		-1008           
XZ5         		319             
Y           		-6377           
YZ          		-2708           
YZ2         		-349            
YZ3         		-801            
YZ4         		-2086           
YZ5         		3983            
XY          		5152            
XYZ         		1307            
XYZ2        		2192            
XYZ3        		-320            
XYZ4        		-5423           
XYZ5        		-130            
(X2-Y2)     		-3983           
(X2-Y2)Z    		-1316           
(X2-Y2)Z2   		380             
(X2-Y2)Z3   		733             
(X2-Y2)Z4   		-515            
(X2-Y2)Z5   		-4393           
X3          		3421            
X3Z         		-3634           
Y3          		4361            
Y3Z         		-1170           
#
# Lock Parameter
#
FIELD		3414.065
LOCKPHASE		 224.540
LOCKPOWER		 -36.000
LOCKGAIN		 127.160
LOCKDC		 -75.000
LOCKSHIFT		   1.930
LOOPGAIN		  -2.000
LOOPTIME		   0.100
LOOPFILTER		 200.000
#
IEEE64_VERSION_CODE 1
#
# Shim currents 
#
SHIM_SETTING [ 1]    19416.81068984
SHIM_SETTING [ 2]     1440.57531253
SHIM_SETTING [ 3]    -1671.25874147
SHIM_SETTING [ 4]    -2671.29852825
SHIM_SETTING [ 5]     1667.21836802
SHIM_SETTING [ 6]      245.02590411
SHIM_SETTING [ 7]     6314.85546442
SHIM_SETTING [ 8]    -6950.18893438
SHIM_SETTING [ 9]      778.95223392
SHIM_SETTING [10]      -11.06862157
SHIM_SETTING [11]        0.00000000
SHIM_SETTING [12]     5531.27020854
SHIM_SETTING [13]     3191.07015868
SHIM_SETTING [14]     3421.79858515
SHIM_SETTING [15]    -8163.22207396
SHIM_SETTING [16]    -3869.70954904
SHIM_SETTING [17]    -2572.57922173
SHIM_SETTING [18]     4274.80944594
SHIM_SETTING [19]      -15.57721667
SHIM_SETTING [20]    -1695.30624252
SHIM_SETTING [21]    -4505.65691697
SHIM_SETTING [22]     -366.01185062
SHIM_SETTING [23]    -6608.76797298
SHIM_SETTING [24]     -884.92994399
SHIM_SETTING [25]    -5982.67338955
SHIM_SETTING [26]     1926.51885892
SHIM_SETTING [27]     -103.17905406
SHIM_SETTING [28]    -9426.27995269
SHIM_SETTING [29]    -2616.98981121
SHIM_SETTING [30]    -2301.61598522
SHIM_SETTING [31]    -3670.55709765
SHIM_SETTING [32]    -5326.42160360
SHIM_SETTING [33]     4040.19023835
SHIM_SETTING [34]     1974.52794427
SHIM_SETTING [35]    10050.31311569
SHIM_SETTING [36]     7889.94206284
SHIM_SETTING [37]    -7455.14343178
SHIM_SETTING [38]    -1580.64553545
SHIM_SETTING [39]    -4458.93794448
SHIM_SETTING [40]        0.00000000
