# Supplementary material for: Discovery of Partner Protein-Dependent Graspetide Biosynthesis
Source: ACS Chem Biol. 2026 Mar 14;21(4):698–709. doi: 10.1021/acschembio.5c00957 (PMC13097080; doi:10.1021/acschembio.5c00957)
Supplement: Supplementary file 2 [file cb5c00957_si_002.zip › Supp_data_3_NMR/Corallotide_NMR_data/B600/20241206-RSC-graspetide-30ACN-d3-70H2O-HSQC-b600/13/adcInfo_TRX1.xml]

 <TRX channel="1">
	<summary>Optimal performance achieved</summary>
	<maxAdcModulation>
		<utcDate>07-05:26:20.409</utcDate>
		<adcModulationPercent>55</adcModulationPercent>
		<numScan>40</numScan>
		<numExp>129</numExp>
	</maxAdcModulation>
	<minAdcModulation>
		<utcDate>07-02:46:37.510</utcDate>
		<adcModulationPercent>22</adcModulationPercent>
		<numScan>54</numScan>
		<numExp>4</numExp>
	</minAdcModulation>
	<adcOverflow>no</adcOverflow>
</TRX>
