# Supplementary material for: Discovery of Partner Protein-Dependent Graspetide Biosynthesis
Source: ACS Chem Biol. 2026 Mar 14;21(4):698–709. doi: 10.1021/acschembio.5c00957 (PMC13097080; doi:10.1021/acschembio.5c00957)
Supplement: Supplementary file 2 [file cb5c00957_si_002.zip › Supp_data_3_NMR/Corallotide_NMR_data/B600/20241206-RSC-graspetide-30ACN-d3-70H2O-HSQC-b600/13/pdata/1/auditp.txt]

##TITLE= Audit trail, TopSpin 4.1.4
##JCAMPDX= 5.01
##ORIGIN= Bruker BioSpin GmbH
##OWNER= user1d
$$ /opt/nmrdata/Mitchell/gadgilm/20241206-RSC-graspetide-30ACN-d3-70H2O-HSQC-b600/13/pdata/1/auditp.txt
##AUDIT TRAIL=  $$ (NUMBER, WHEN, WHO, WHERE, PROCESS, VERSION, WHAT)
(   1,<2024-12-07 02:39:46.294 +0000>,<user1d>,<b600>,<go4>,<TopSpin 4.1.4>,
      <acquisition in progress>)
$$ /opt/nmrdata/Mitchell/gadgilm/20241206-RSC-graspetide-30ACN-d3-70H2O-HSQC-b600/13/audita.txt
(   2,<2024-12-07 08:08:28.075 +0000>,<user1d>,<b600>,<go4>,<TopSpin 4.1.4>,
      <created by zg on 'Avance NEO' (b600) by user 'user1d'
       on data set with UUID '854a74cc-b444-11ef-8c7c-0030d62465c3'
       started at 2024-12-07 02:39:46.311 +0000, POWCHK enabled, PULCHK disabled,
       completed at 2024-12-07 08:08:28.073 +0000
       configuration hash MD5:
       E1 03 96 96 50 EA F5 1D C7 72 0C A8 BC D5 95 03
       double data hash MD5: 2K * 256
       C8 CD B1 E1 18 D5 5A EB 31 67 83 DA A6 C1 B3 ED>)
(   3,<2024-12-07 02:08:27.181 -0600>,<user1d>,<b600>,<xwish3>,<TopSpin 4.1.4>,
      <ICON-NMR User ID: gadgilm
       double data hash MD5: 2K * 256
       C8 CD B1 E1 18 D5 5A EB 31 67 83 DA A6 C1 B3 ED>)
(   4,<2024-12-07 02:08:28.366 -0600>,<user1d/gadgilm>,<b600>,<proc2d>,<TopSpin 4.1.4>,
      <Start of raw data processing
       xfb same F2: SI = 1K WDW = 4 SSB = 2 FT_mod = 6 PKNL = 1 PHC0 = 0 PHC1 = 0 F1: SI = 1K ME_mod = 2 NCOEF = 60 WDW = 4 SSB = 2 FT_mod = 6 FCOR = 0.5 PHC0 = 0 PHC1 = 0
       data hash MD5: 1K * 1K
       B3 C0 DF 2C 0E 3B 56 19 81 80 73 AE BD 38 B4 91>)
(   5,<2024-12-07 02:08:28.415 -0600>,<user1d/gadgilm>,<b600>,<proc2d>,<TopSpin 4.1.4>,
      <mc2 F2: PH_mod = 2
       data hash MD5: 1K * 1K
       63 24 0B F2 92 8D 4C 44 E0 AE 46 68 05 F6 F9 DB>)
(   6,<2024-12-07 02:08:28.557 -0600>,<user1d/gadgilm>,<b600>,<proc2d>,<TopSpin 4.1.4>,
      <Start of raw data processing
       xfb same F2: SI = 1K WDW = 4 SSB = 2 FT_mod = 6 PKNL = 1 PHC0 = 0 PHC1 = 0 F1: SI = 1K ME_mod = 2 NCOEF = 60 WDW = 4 SSB = 2 FT_mod = 6 FCOR = 0.5 PHC0 = 0 PHC1 = 0
       data hash MD5: 1K * 1K
       B3 C0 DF 2C 0E 3B 56 19 81 80 73 AE BD 38 B4 91>)
(   7,<2024-12-07 02:08:28.595 -0600>,<user1d/gadgilm>,<b600>,<xwish3>,<TopSpin 4.1.4>,
      <ICON-NMR User ID: gadgilm
       data hash MD5: 1K * 1K
       B3 C0 DF 2C 0E 3B 56 19 81 80 73 AE BD 38 B4 91>)
##END=

$$ hash MD5
$$ 04 9E C1 25 24 00 DF 90 C5 1F B0 27 60 2E 83 FB
