# Supplementary material for: Discovery of Partner Protein-Dependent Graspetide Biosynthesis
Source: ACS Chem Biol. 2026 Mar 14;21(4):698–709. doi: 10.1021/acschembio.5c00957 (PMC13097080; doi:10.1021/acschembio.5c00957)
Supplement: Supplementary file 2 [file cb5c00957_si_002.zip › Supp_data_3_NMR/Corallotide_NMR_data/B600/20241206-RSC-graspetide-30ACN-d3-70H2O-HSQC-b600/13/pdata/9999/auditp.txt]

##TITLE= Audit trail, TopSpin 4.1.4
##JCAMPDX= 5.01
##ORIGIN= Bruker BioSpin GmbH
##OWNER= user1d
$$ /opt/nmrdata/Mitchell/gadgilm/20241206-RSC-graspetide-30ACN-d3-70H2O-HSQC-b600/13/pdata/9999/auditp.txt
##AUDIT TRAIL=  $$ (NUMBER, WHEN, WHO, WHERE, PROCESS, VERSION, WHAT)
(   1,<2024-12-07 02:08:28.443 -0600>,<user1d/gadgilm>,<b600>,<mvrow>,<TopSpin 4.1.4>,
      <rvpp from
       1 13 "20241206-RSC-graspetide-30ACN-d3-70H2O-HSQC-b600" "/opt/nmrdata/Mitchell/gadgilm"
       data hash MD5: 1K
       02 6E 9F 28 0E E0 03 6C 12 FA 0D EA 99 87 06 8F>)
(   2,<2024-12-07 02:08:28.580 -0600>,<user1d/gadgilm>,<b600>,<peak>,<TopSpin 4.1.4>,
      <1D Peak picking
       data hash MD5: 1K
       02 6E 9F 28 0E E0 03 6C 12 FA 0D EA 99 87 06 8F>)
##END=

$$ hash MD5
$$ B3 FD 28 67 6D 92 8A 8D 12 F2 43 7C 92 04 72 88
