# Supplementary material for: Discovery of Partner Protein-Dependent Graspetide Biosynthesis
Source: ACS Chem Biol. 2026 Mar 14;21(4):698–709. doi: 10.1021/acschembio.5c00957 (PMC13097080; doi:10.1021/acschembio.5c00957)
Supplement: Supplementary file 2 [file cb5c00957_si_002.zip › Supp_data_3_NMR/Corallotide_NMR_data/B600/20241206-RSC-graspetide-30ACN-d3-70H2O-HSQC-b600/13/pdata/9999/used_from]

##TITLE= Parameter file, TopSpin 4.1.4
##JCAMPDX= 5.0
##DATATYPE= Parameter Values
##NPOINTS= 1	$$ modification sequence number
##ORIGIN= Bruker BioSpin GmbH
##OWNER= user1d
$$ 2024-12-07 02:08:28.443 -0600  user1d@b600
$$ /opt/nmrdata/Mitchell/gadgilm/20241206-RSC-graspetide-30ACN-d3-70H2O-HSQC-b600/13/pdata/9999/used_from
$$ process /opt/topspin4.1.4/prog/mod/mvrow
##$CUREXP= <column>
##$DATPATH= </opt/nmrdata/Mitchell/gadgilm>
##$DETAILS= <positive projection of all 1024 columns>
##$EXPNO= 13
##$NAME= <20241206-RSC-graspetide-30ACN-d3-70H2O-HSQC-b600>
##$PROCNO= 1
##$PROCNO2= 1
##END=
