# Supplementary material for: Discovery of Partner Protein-Dependent Graspetide Biosynthesis
Source: ACS Chem Biol. 2026 Mar 14;21(4):698–709. doi: 10.1021/acschembio.5c00957 (PMC13097080; doi:10.1021/acschembio.5c00957)
Supplement: Supplementary file 4 [file cb5c00957_si_004.xlsx]

## Sheet: Sheet1
Accession	Best graspetide synthetase HMM match	Best graspetide synthetase HMM e-value	List of multiple graspetide synthetases in BGC	Precursor peptide	Start	End	Graspetide Group	Genus/Species	Phyla
HNC99495.1	HNC99495.1	1.7e-61		TPFFARFLTRQDRLPSAVEEKGAAARTTKYPSDSDEYQTMKYPSDGDEGGVDV	0	162	1	Myxococcota bacterium	Myxococcota
WP_413201148.1	WP_413201148.1	7.5e-101	['WP_413201148.1' 'WP_413201149.1']	PFFARFLEEQVSQQADNTPRPQTLKYPSDWEDY	0	104	1	Nostoc piscinale EBDCYA 7	Cyanobacteriota
AGH69798.1	AGH69797.1	9.2e-103	['AGH69797.1' 'AGH69798.1']	MSSNLNTQAVPFFARFLVEEKPPEKPNDNPPPIYTFKYPSDWEDR	0	138	1	Nostoc sp. 'Peltigera membranacea cyanobiont'	Cyanobacteriota
MCI0632188.1	MCI0632187.1	1.2e-91	['MCI0632187.1' 'MCI0632188.1']	SALLDRSQKEQDMTEQNQKNVNDVKDDQPNTEQRPFFARFIEGQGVPNVRSDVRAGKPNQTMKYPSDGDEW	0	218	1	Phycisphaerales bacterium	Planctomycetota
HWV70139.1	HWV70140.1	2.6e-82	['HWV70139.1' 'HWV70140.1']	YYFFLNFKLLTVMETKNQMKQPFFAKFLEGQTNQKNAKNQDGTQQSSTSNLKGEDVAVTLKFPSDSDEELL	0	217	1	Pseudosphingobacterium sp.	Bacteroidota
HKQ52585.1	HKQ52584.1	6e-98	['HKQ52584.1' 'HKQ52585.1']	ATPQLMTLKYPSDRDEIVYRPYYIKSATTAKAGATARTLKYPSDRDEIDYYAVYVDAKDVPRTQKAGAKLKEANVKLTSKPPEGDEG	0	266	1	Pyrinomonadaceae bacterium	Acidobacteriota
WP_061613011.1	WP_061613010.1	1.2e-90	['WP_061613010.1' 'WP_061613011.1']	KRVRTGVKAGKVATTLKYPSDNEDGGGGGCDPIATTLKYPSDGDEI	0	141	1	Sorangium cellulosum	Myxococcota
QXY08319.1	QXY08320.1	9.1e-91	['QXY08319.1' 'QXY08320.1']	MSKNTAKTEDVVAVPFFARFLEEQTTEGTDVPWTYKFPSDLEDK	0	135	1	uncultured Nostoc sp.	Cyanobacteriota
WP_408964694.1	WP_408964694.1	4.5e-102	['WP_408964694.1' 'WP_408964695.1']	MSNTVKGSEVKNLPFFARFLEAQSSKAEDKTKPGYTMKWPSDWEDY	87	228	1	Planktothrix sp.	Cyanobacteriota
HND31417.1	HND31418.1	1.4e-90	['HND31417.1' 'HND31418.1' 'HND31419.1']	MTKQTTPFFARFLTRQDRLPSAVEEKGAAARTTKYPSDSDEYQTMKYPSDGDEGGVDV	93	270	1	Myxococcota bacterium	Myxococcota
WP_288243487.1	WP_288243488.1	8.2e-84	['WP_288243487.1' 'WP_288243488.1']	MEGKKSKKPFFATFLEKQIQDPETVKGGTVTSVLLDNTTGALKDSVTSTTIDNITKPGGDHVTLKYPSDGDEDGTAI	117	351	1	uncultured Chryseobacterium sp.	Bacteroidota
MBC6433522.1	MBC6433521.1	2.4e-94	['MBC6433521.1' 'MBC6433522.1']	MSENKPEELNSQAVPFFARFLEGQSFEDLSDQESEGIGGGNCGVTKKEKDELVQTLKFPSDQEDGVTKKYPSDSDEQVFTTQKYPSDGDDHVVAIE	133	424	1	Nostoc sp. HG1	Cyanobacteriota
MBP9793496.1	MBP9793497.1	3.8e-85	['MBP9793496.1' 'MBP9793497.1']	MKKNENSKKPFFAKFLENQISKDEQNAIQGSGGTTSTISDTSQTMKYPSDSEDGPGNGTKPTLDILETMKYPSDSDESGTSI	165	414	1	Flavobacterium sp.	Bacteroidota
WP_409814953.1	WP_288137518.1	2.3e-100	['WP_409814953.1' 'WP_288137518.1']	MNYPNTEQSKAIPFFARFLSADQDEAPTPDSPPDSEPAPVWTWKWPSDWEDS	174	15	1	Microcystis sp.	Cyanobacteriota
WP_293044652.1	WP_293044650.1	2.5e-100	['WP_293044650.1' 'WP_293044652.1']	MQNQESNTQFKPFFAHFLEEQKAGANQSETASYDDKETLKYPSDSEEVETQKYPSDYEEW	181	364	1	Moorena sp. SIO1F2	Cyanobacteriota
WP_413201148.1	WP_413201148.1	7.5e-101	['WP_413201148.1' 'WP_413201149.1']	MSTNTNKPANVETVPFFARFLEEQVAQQADNSPWAETRKFPSDWEDY	193	337	1	Nostoc piscinale EBDCYA 7	Cyanobacteriota
NEO00205.1	NEO00205.1	1.1e-40		MSNMDKPEENSQAVPFFARYLEGQWCEELSEEEMDDVRGGRGFAMTRKYPSDWEDSVGCFTRKYPSDHEEGGGGPVMTKKYPSDHEEGGGGPIMTEKFPSDQEDGGGGPIVTLKFPSDEEDVHQK	203	581	1	Moorena sp. SIO3I7	Cyanobacteriota
WP_292780503.1	WP_292780503.1	4.1e-103	['WP_292780503.1' 'WP_292780506.1']	MPTNTVKTVDAGAVPFFARFLEEQATEGTDVPWTYKFPSDLEDK	232	367	1	Nostoc sp. NMS9	Cyanobacteriota
WP_066379781.1	WP_066424310.1	3e-100	['WP_066424310.1' 'WP_066379781.1']	MSSNKIRGLDMQAVPFFARFLVEEEPPQTPEPEPVPPPIWTLKWPSDWEDS	238	394	1	Anabaena sp. 4-3	Cyanobacteriota
MFM8308621.1	MFM8308621.1	1.8e-50		MAYPNDQQGKAHPFFARFLSVSKEESSIKSPSPEREVNTYKYPSDWEDF	268	418	1	Microcystis aeruginosa	Cyanobacteriota
MBL7726355.1	MBL7726355.1	2.4e-81	['MBL7726355.1' 'MBL7726356.1']	MKKQNRKANGKKPFFAHLLTKHEMQRAAAGTGQGANYQTAKSPSDKDETLPVLDAVSGTGTGSGSGAA	274	481	1	Dinghuibacter sp.	Bacteroidota
MDJ0560354.1	MDJ0560354.1	5.4e-23		MAYPNDQQGKAHPFFARFLSVSKEESSIKSPEEGRQTLKYPSDWEEL	324	468	1	Microcystis sp. M53599_WE4	Cyanobacteriota
WP_323198825.1	WP_323198824.1	3.2e-102	['WP_323198824.1' 'WP_323198825.1']	MPTNTAKTVDVVAIPFFARFLEEQATEGTEVPWTYKYPSDLEDR	326	461	1	Nostoc sp. UHCC 0251	Cyanobacteriota
MDD1421289.1	MDD1421289.1	1.2e-100	['MDD1421289.1' 'MDD1421290.1']	MTTATLTNIEALPFFARFLAAEEPPETPTPQPEEQPLPPPIYTFKWPSDWEDL	332	494	1	Dolichospermum sp. ST_sed1	Cyanobacteriota
HYV03686.1	HYV03685.1	4.5e-94	['HYV03685.1' 'HYV03686.1']	MRDKTEVRSPEDSDRSLPFFARFLEGQETAKDSFLTLKYPSDRDEIDGVEYTSGNNEG	373	550	1	Blastocatellia bacterium	Acidobacteriota
WP_288243487.1	WP_288243488.1	8.2e-84	['WP_288243487.1' 'WP_288243488.1']	MKNKNSKKQPFFASFLEKQLQDPEKIKGGGDVTIATQDGPITTSKTADAVTKPIYDMAQTMKYPSDGDDDAPTV	393	618	1	uncultured Chryseobacterium sp.	Bacteroidota
WP_323203498.1	WP_323203499.1	2.4e-93	['WP_323203498.1' 'WP_323203499.1']	MSENKPEELNSQAVPFFARFLEGQSFEDLSDQESEEIGGGHIAVTKKYPSDNEEGGRGTFVTQKFPSDNEDGGGGKVVTLKFPSDNEDGIVETRKYPSDSDEVCR	394	712	1	Nostoc sp. UHCC 0251	Cyanobacteriota
WP_413201148.1	WP_413201148.1	7.5e-101	['WP_413201148.1' 'WP_413201149.1']	MSTNTNKPANVETVPFFARFLEEQVSQQADNAPWSIPQTLKYPSDWEEY	426	576	1	Nostoc piscinale EBDCYA 7	Cyanobacteriota
MEO1628964.1	MEO1628964.1	6.2e-68		MKKVQKPFFAKLLESQKVEKANKEVKGGGGGIFCTAKTPSDVDDPVTHKYPSDGDDYATS	509	692	1	Bacteroidota bacterium	Bacteroidota
WP_334942015.1	WP_334942013.1	4.7e-102	['WP_334942013.1' 'WP_334942015.1']	MSSNLNTQAVPFFARFLVEEKPPEKPNDNPPPIYTFKYPSDWEDR	520	658	1	Nostoc sp.	Cyanobacteriota
HEV7842996.1	HEV7842995.1	8e-96	['HEV7842995.1' 'HEV7842996.1']	MPDNTDETTLHNSLQQDDSLPFFARFLEGQNNVEGSFRTTKYPSDLDEYTTQKYPSDDDEGYPDIY	534	735	1	Pyrinomonadaceae bacterium	Acidobacteriota
HEU5130645.1	HEU5130644.1	1.9e-94	['HEU5130644.1' 'HEU5130645.1']	MRKELLAGLCGLVLLTATAGVVVGQENRTQDKSATEKAADKAKDVKDTTVKGAKTAGEKTKDVAGDAKDATVKGAKTAGEKTKDVGAEVGDKAGDVKDATVEGAKTAGEKTKEVGAEVGDKAGDAKDATVKGAKVAGEKTKEVGAEVGDKAGDVKDATVKGAKAAGEKTKEVGAEVGDKAGDVK	554	0	1	Pyrinomonadaceae bacterium	Acidobacteriota
WP_310426493.1	WP_310426493.1	2.7e-92		MKESSIKFSLSTLALLGLASVAANPALADAVKISENSDLQPTSKIQTSELKGNDLPFFARFLEGQKPEATDRKVALTGGGILIKPKHPGNTGGIITTKKYPSDAEDNSGGGMMTTQKYPSDSEDNSGGGIITTNKYPSDAEDNSGGGMMTTKKYPSDAEDNSGGFGHPRRRH	589	1108	1	Chamaesiphon sp. VAR_48_metabat_135_sub	Cyanobacteriota
MFT5823313.1	MFT5823313.1	3.3e-78	['MFT5823313.1' 'MFT5823314.1']	MKNQKQVPFFAKFLEKQVKEDKDLKGGKITKPAFDLVQTMKYPSDSDEHVTMKYPSDSDEI	590	776	1	Crocinitomix sp.	Bacteroidota
NEO93391.1	NEO93390.1	2.8e-101	['NEO93390.1' 'NEO93391.1']	MQNQESNTQVKPFFAQFLEEQKAGHEQSEDTHGQQTQKYPSDQEDGMSTQKYPSDFEED	604	784	1	Moorena sp. SIO3G5	Cyanobacteriota
WP_408964694.1	WP_408964694.1	4.5e-102	['WP_408964694.1' 'WP_408964695.1']	MSNTVKGSEVKNLPFFARFLEAQSSKADDKTQPITTLKYPSDWEEY	610	751	1	Planktothrix sp.	Cyanobacteriota
WP_334892168.1	WP_334892167.1	9.9e-103	['WP_334892167.1' 'WP_334892168.1']	MSSNLNTQTVPFFARFLVEEKPPEKPNDNPPPIYTFKYPSDWEDR	613	751	1	Nostoc sp.	Cyanobacteriota
WP_345232032.1	WP_345232033.1	2.4e-84	['WP_345232032.1' 'WP_345232033.1']	METNNQMKQPFFAKFLEGQIKADTKKNQDGTQQSSTSTPQVIGDGGAVTLKFPSDSDEGL	615	798	1	Olivibacter ginsenosidimutans	Bacteroidota
MEO1347947.1	MEO1347946.1	7.7e-95	['MEO1347946.1' 'MEO1347947.1']	MANNKQGSKAKAVPFFARYLEGQIPQELSADDLKEISGGGDFKTEKYPSDSDEAETQKYPSDSDEADVSI	626	839	1	Cyanobacteria bacterium J06635_15	Cyanobacteriota
WP_408972905.1	WP_408972905.1	1.5e-20		MSNTAKGSEVKNLPFFARFLEAQSSKKEDKTQPATTLKYPSDWEEW	655	514	1	Planktothrix sp.	Cyanobacteriota
HKG20944.1	HKG20944.1	3.6e-21		MKETNELPFFARFLEGQEFPQVKTNIKAGRTLKYPSDSDEQMDVTQKFPSDGDEGGDSV	665	485	1	Blastocatellia bacterium	Acidobacteriota
WP_413201148.1	WP_413201148.1	7.5e-101	['WP_413201148.1' 'WP_413201149.1']	MSTNTNKPANVEAVPFFARFLEEQVAQQADNSPFPTTLKWPSDWEDF	665	809	1	Nostoc piscinale EBDCYA 7	Cyanobacteriota
MFM7442081.1	MFM7442081.1	1.3e-70		MLLAVYVFQAVTQNLRGITMAYPNTQQTKAVPFFARFLSVDQEEAPTPESPDSEPAPIWTWKWPSDWEDS	712	925	1	Snowella sp.	Cyanobacteriota
HEX6180253.1	HEX6180252.1	3.3e-84	['HEX6180252.1' 'HEX6180253.1']	MKQNDKPKQPFFAQLLESQHPEESQAQNITKPWLDINETHKFPSDSDEEWD	742	898	1	Chitinophagaceae bacterium	Bacteroidota
MBL7726355.1	MBL7726355.1	2.4e-81	['MBL7726355.1' 'MBL7726356.1']	MNKKMKKQAAKKPFFAQLLTKQEASQVAAGATSILKDVAHTMKYPSDGDETTNVNDAAI	770	950	1	Dinghuibacter sp.	Bacteroidota
MBA3243150.1	MBA3243150.1	9.1e-52		MKSRDKKDASPEATRRGKATPFFARYLEGQDAEADAEAKVGGGKDQSNFTFKEKARSTKKSGAKKSGAKASAASAGRKSAASAAKAPPMMTLKYPSDRDEWTFYPYYRLEDVGGKVTNKPVTLKYPSDNDEGAPYYAVYADASDAPKSETAKARTKPIETTVRLSRKKPKG	774	1290	1	Acidobacteriota bacterium	Acidobacteriota
MCU0659806.1	MCU0659807.1	2e-80	['MCU0659806.1' 'MCU0659807.1']	MSNPPSDDAPLPFFAHLLNGQADPAANNNDKKTPKPTYHCLDSECTKKYPSDDDESTTAMGDRDW	794	992	1	Polyangiaceae bacterium	Myxococcota
HEX2252820.1	HEX2252821.1	8e-88	['HEX2252820.1' 'HEX2252821.1']	MQKKPFFARFLETQETVKTDVKAGHGHKVVTTKYPSDNEDNGGGGTSI	825	972	1	Thermoanaerobaculia bacterium	Acidobacteriota
MDQ1592455.1	MDQ1592456.1	4.5e-94	['MDQ1592455.1' 'MDQ1592456.1' 'MDQ1592458.1']	MKQQEKTNPDTSHDDTPKASETPFFARFLEGQHAEATPGAANDEATFMTLKYPSDRDEDGKPLSHV	832	1033	1	Pyrinomonadaceae bacterium	Acidobacteriota
MFM6320909.1	MFM6320909.1	1.1e-100	['MFM6320909.1' 'MFM6320910.1']	MAYPNDQQGKAHPFFARFLSVSKEESSIKSPSPEHETQTRKWPSDWEDY	855	1005	1	Microcystis panniformis	Cyanobacteriota
MFM6691833.1	MFM6691833.1	5e-17		MAYPNDQQGKAHPFFARFLSVSKEESSIKSPSPEHETQTRKWPSDWEDY	855	1005	1	Microcystis panniformis	Cyanobacteriota
HEX7772001.1	HEX7772001.1	6.9e-93		MKDKTESRAPEASEQSLPFFARFLEGQETSKDARMTLKYPSDRDEIDQRLHYTSSNNGSRQ	856	1042	1	Pyrinomonadaceae bacterium	Acidobacteriota
MDQ1524990.1	MDQ1524989.1	1.3e-91	['MDQ1524989.1' 'MDQ1524990.1']	MKQQEKNNPDTSHDDTPKASETPFFARFLEGQHAEATPGAANDEATFMTLKYPSDRDEDGKPLAHV	889	1090	1	Pyrinomonadaceae bacterium	Acidobacteriota
WP_239189320.1	WP_239189318.1	1.9e-85	['WP_239189318.1' 'WP_239189320.1']	MNKNKPFFNNFIESQVEELTTEEANQCAGGFKSWPPGDLVTMKSPSDDDEGIDFPPMVTMKHPSDDDEGGNITPVEW	891	1125	1	Vibrio sp. Of7-15	Pseudomonadota
MEO1185068.1	MEO1185068.1	3.5e-32		MSEQGKKELNSEVVPFFARYLEGQYCEDLSEEEMNEVYGGLSKPEKLKKPSDLKDIAMTMKYPSDNEDSSPKHPPVGISRKYPSDTDEAMTNKFPSDGDDELPPNYQRW	893	1223	1	Cyanobacteria bacterium J06636_27	Cyanobacteriota
WP_413201148.1	WP_413201148.1	7.5e-101	['WP_413201148.1' 'WP_413201149.1']	MSASINEAATLKAVPFFAYFLEAQYDEEPPKPSEEEPQPIPIWTLKWPSDWEER	898	1063	1	Nostoc piscinale EBDCYA 7	Cyanobacteriota
HKG20944.1	HKG20944.1	3.6e-21		MNETTIKEAKELPFFARFLEDQGFPQVKTSVKAGQTLKYPSDRDEMD	903	759	1	Blastocatellia bacterium	Acidobacteriota
WP_106313093.1	WP_106313093.1	7.8e-64		MKASTIKFSLSTLTLLGLAAVAADPTLATSLQVAENTPSQIQTNDSAGKDLPFFARFLEGQDPEVVDNKVALTESPAIQTQLSNSPRELSKKGIVTTRRYPSDTENTGGGIVTTNRYPSDTDDLTGGTVTTTKYPSDAEDNTGGGIVTTKKYPSDAEDNTGGNLYRRHRR	911	1424	1	Chamaesiphon polymorphus CCALA 037	Cyanobacteriota
WP_190692415.1	WP_190692414.1	4.8e-99	['WP_190692414.1' 'WP_190692415.1']	MSTNTTKVANVEAVPFFARFLEEQVAEVSDTAPYDTKKYPSDWEEY	927	1068	1	Nostoc sp. FACHB-110	Cyanobacteriota
HEU4390181.1	HEU4390181.1	6.9e-53		MANTDKRVPFFARYLEGQEFPRVKTDLKAGRTLKFPSDGDEDVTLKYPSDDDEGGVDK	933	756	1	Blastocatellia bacterium	Acidobacteriota
HET7287597.1	HET7287597.1	1.2e-97		MKDKTESRVPEASEQSLPFFARFLEGQDTSKDSFMTLKYPSDRDEIDQRFEYASGNNGPQ	950	1133	1	Pyrinomonadaceae bacterium	Acidobacteriota
MFM7351968.1	MFM7351968.1	1.7e-84		MAYPNTQQTKAIPFFARFLSVDQEEAPTPESPDTEPAPIWTWKWPSDWEDS	965	809	1	Microcystis aeruginosa	Cyanobacteriota
NUQ75557.1	NUQ75557.1	3.5e-37		MSKKQPDSEIAEAEPLPFFAHLLSSQSDPAAGGSGPAPTYHCLDSECTKKYPSDDDESTTWFKDADW	994	790	1	Polyangiaceae bacterium	Myxococcota
HEU4769528.1	HEU4769527.1	1.5e-95	['HEU4769527.1' 'HEU4769528.1']	MRDKTESHVPENAEPSRPFFARFLEGQDTSKDSFMTLKYPSDRDEIDQRIEYMNGPQE	1003	1180	1	Pyrinomonadaceae bacterium	Acidobacteriota
HZG51744.1	HZG51743.1	2.9e-92	['HZG51743.1' 'HZG51744.1' 'HZG51746.1']	MRQSEKANIESIHEDAPKGSETPFFARFLEGQHNEDNPRAANDEAVFMTLKYPSDRDEPDSPAI	1032	1227	1	Pyrinomonadaceae bacterium	Acidobacteriota
WP_288374783.1	WP_288374783.1	8.4e-53		MKSNNSKKKPFFASFLEKQVKDPETVKGGTDIISIPERDMITKPAVDTVTSPKDDMMHTLKYPSDGDDDTIIIPL	1034	806	1	uncultured Chryseobacterium sp.	Bacteroidota
HZN08736.1	HZN08735.1	1.5e-94	['HZN08735.1' 'HZN08736.1']	MRDKTDSPAPETSEPFFARFLEGQESSKNLKMTLKYPSDRDEIDWNIRPAMTDDSNQ	1039	1213	1	Pyrinomonadaceae bacterium	Acidobacteriota
HEX8336920.1	HEX8336920.1	9e-95		MPDNTDTTPRQDSTPPTGSLPFFARFLEGQHGEERSAATTKYPSDLDEYTTMKYPSDGDDDTPTEEGILQAAPEGRATLKYPSDRDEIDWFNDSTLQAAPERRMTLKYPSDRDEIDPFHNS	1046	1412	1	Pyrinomonadaceae bacterium	Acidobacteriota
WP_235751941.1	WP_227381234.1	1.3e-108	['WP_235751941.1' 'WP_227381234.1']	MSKNIKVSTGSAVPFFARFLSEQDTETGDSTSTDIPTIWTLKWPSDWEDS	1078	925	1	Planktothrix agardhii UHCC 0887	Cyanobacteriota
MEI7488847.1	MEI7488847.1	7.5e-57		MKNENSKKKPFFASFLEKQLKDPETVKGGTDITIPERDTVTKPVLDTVTKPQYDMAQTQKYPSDGDDDAPSV	1084	865	1	Chryseobacterium sp.	Bacteroidota
MFM7883934.1	MFM7883934.1	1.9e-79		MNYPNSEQSKAIPFFARFLSADQDEAPTPDSPPDSEPAPVWTWKWPSDWEDS	1104	1263	1	Microcystis panniformis	Cyanobacteriota
MEO0685542.1	MEO0685542.1	1.2e-62		MSEKDNKNFNSNAVPFFARYLEGQYCENLSEEEMDEVYGGLSKPEKIKIDPSHPKYLVMTMKYPSDNEDNSPKHPPFAVTKKYPSDADEGMTHKFPSDGDDELPPHYERW	1109	776	1	Cyanobacteria bacterium J06649_11	Cyanobacteriota
MEY3210219.1	MEY3210219.1	1.2e-63		MKNPVRVPFFARFVELDAPPISTGLRAGINLPGLKVQTMKHPSDSDEGGFVERVGVTIKPAGDHDE	1123	1324	1	Pseudomonadota bacterium	Pseudomonadota
HEU4390181.1	HEU4390181.1	6.9e-53		MPNTNKSVPFFARYLEGQEFPRVKTDIKAGIIRTLKYPSDIDEDVTLKYPSDGDEAPTS	1129	949	1	Blastocatellia bacterium	Acidobacteriota
HLM55828.1	HLM55828.1	2.3e-46		MKDRKKRSASRPEDATPFFARYLEGQTEEDAEAKVTERGGRANVVFAKKATKKSAKKSAKKSGKKSSGARAAAAPAMTLKYPSDRDEYVYFPYHPEAATAGPGSRMQTLKYPSDNDEGDALYAVYANESDVPKTAKAKPKKDAAVRLTTRAPKAK	1133	665	1	Pyrinomonadaceae bacterium	Acidobacteriota
MFM8297754.1	MFM8297755.1	4.6e-100	['MFM8297754.1' 'MFM8297755.1']	MAYPNTQQTKAVPFFARFLSVDQEEAPTPESPDSEPAPVWTWKWPSDREDS	1150	994	1	Microcystis aeruginosa	Cyanobacteriota
WP_239189320.1	WP_239189318.1	1.9e-85	['WP_239189318.1' 'WP_239189320.1']	MSKNTPFFNNFIESQVDVLTEEEATQCSGGLATFPPGFEIEPFPPVVTMKAPSDDDEGCFYPPFEDFNIK	1155	1368	1	Vibrio sp. Of7-15	Pseudomonadota
MDJ0548815.1	MDJ0548815.1	2.3e-67		MAYPNDQQGKALPFFARFLSVSKEESSIKSPSPEPTFGTTFKYPSDWEDY	1156	1003	1	Microcystis sp. M49637_WE12	Cyanobacteriota
HRI10886.1	HRI10886.1	7.8e-70		MSKKIIDQEAQGTAVPFFAHLLTGQNDPAATTASTSGGTKPAPTYHCLDSECTKKYPSDDDESTTWFNDAD	1156	940	1	Nannocystaceae bacterium	Myxococcota
WP_190692415.1	WP_190692414.1	4.8e-99	['WP_190692414.1' 'WP_190692415.1']	MSTNTVKPANVEAVPFFARFLEEQVAEVSDTAPYNSTKKYPSDWEEY	1157	1301	1	Nostoc sp. FACHB-110	Cyanobacteriota
HEX2252820.1	HEX2252821.1	8e-88	['HEX2252820.1' 'HEX2252821.1']	MQQTTKKPFFTRFLEDQDPRQPKTAVKAGWPLVTHKWPSDNDEGETS	1186	1330	1	Thermoanaerobaculia bacterium	Acidobacteriota
MFM7575628.1	MFM7575628.1	2.1e-57		MAYPNTQPNKVVPFFARFLSVSKEESSIKSPSPDHVATYKYPSDWEDF	1235	1382	1	Microcystaceae cyanobacterium	Cyanobacteriota
WP_293119849.1	WP_293119853.1	5.3e-90	['WP_293119847.1' 'WP_293119849.1' 'WP_293119853.1']	MSDMNNPEENSQAVPFFARYLEGQFIEDLSKEEMEAVKGGTILPPVRGFTTKYPSDRDDLYSVTLKFRDDVVVTMKYPSDNDEFGT	1236	1497	1	Moorena sp. SIO4G3	Cyanobacteriota
MBL7726355.1	MBL7726355.1	2.4e-81	['MBL7726355.1' 'MBL7726356.1']	MKKKNVKKPFFAQLLTEQEVSRVGGGENQATSPSKDIVYTMKYPSDSDESTPYTDQIW	1255	1432	1	Dinghuibacter sp.	Bacteroidota
HKG20944.1	HKG20944.1	3.6e-21		MNDTKKEIPFFARFLEGQDTLQVKTSIKAGQTKKYPSDSDELQYTQKYPSDGDET	1269	1101	1	Blastocatellia bacterium	Acidobacteriota
NJO93550.1	NJO93550.1	3.3e-93		MSEIGIQDLNSKTVPFFSRYLEGQLEDLTQEELKAASGGTIADVPESPVPLTQKSPSSPPSHGDTIEDF	1305	1095	1	Hydrococcus sp. RM1_1_31	Cyanobacteriota
MEO0777269.1	MEO0777269.1	3.8e-86	['MEO0777268.1' 'MEO0777269.1']	MKKIKTEKKPFFSKLLEAQKVNQTDELKGGGPVYVTMKYPSDNDDYGDITF	1313	1157	1	Bacteroidota bacterium	Bacteroidota
WP_288374783.1	WP_288374783.1	8.4e-53		MENKNSKKKPFFATFLEKQVKDPETVKGGGITSVLADQITSVIKDHITTTALEDSVTKPDNDNVTMKYPSDGDEDVLEV	1320	1080	1	uncultured Chryseobacterium sp.	Bacteroidota
HKG96614.1	HKG96614.1	1.1e-94		MRDKTESCTPEGSEQSRPFFARFLEGQDSSKDSFMTLKYPSDRDEIDQRFEYTSGNNGPQQ	1325	1139	1	Pyrinomonadaceae bacterium	Acidobacteriota
MFM5982077.1	MFM5982077.1	8e-67		MTTATLTNIEALPFFARFLAAEEEPPETPTPQPEEQPLPPPIFTFKWPSDCEDC	1326	1161	1	Sphaerospermopsis kisseleviana	Cyanobacteriota
HEX2252820.1	HEX2252821.1	8e-88	['HEX2252820.1' 'HEX2252821.1']	MQKKPFFARFLEIQEPEQVKTAVQAGGGGGKQTLKYPTDNEEGDGGGL	1329	1476	1	Thermoanaerobaculia bacterium	Acidobacteriota
HEX8704414.1	HEX8704415.1	6.1e-93	['HEX8704414.1' 'HEX8704415.1']	MKKNAKTESQQSRKPFFARLLEEQELSEVAGGNAETKKYPSDSDVFTTQKYPSDSDEFVTLKYPSDSDDDSGCK	1336	1561	1	Myxococcaceae bacterium	Myxococcota
MEI7488847.1	MEI7488847.1	7.5e-57		MKNKNLKKPFFASFLEKQIQDPQTVKGGAITTALQDSPTTSVLRDTVTDRQNDQVTLKYPSDSDETGELD	1343	1130	1	Chryseobacterium sp.	Bacteroidota
MDP2311532.1	MDP2311532.1	4.9e-83	['MDP2311531.1' 'MDP2311532.1']	MNKTPFFSRFVEQQAPKPEPSSLAIKTNLRAGAALQAKVTLKYPSDSDESGGGKI	1384	1216	1	Pseudomonadota bacterium	Pseudomonadota
MCF3609650.1	MCF3609651.1	1.3e-88	['MCF3609650.1' 'MCF3609651.1']	MSKNVKVSAPKAVPFFARFLAEQAVEANNSNSAPYPTTLKYPSDWEDY	1397	1544	1	Planktothrix agardhii 1033	Cyanobacteriota
MEL6536500.1	MEL6536500.1	9.6e-88	['MEL6536500.1' 'MEL6536501.1']	MKKDDKKSPFFAQFLENQSSIRGGSTHKHPSDTDESTFTIKYPSDKDEALLSE	1402	1564	1	Bacteroidota bacterium	Bacteroidota
WP_334906616.1	WP_334906614.1	3.5e-98	['WP_334906614.1' 'WP_334906616.1']	MSENKPEDLNLQAVPFFARFLEGQSIEDLSDQESKAILGGCNNATNNNDDELVQTLKFPSDQEDATSVTKKYRSDSDKYAVTQKFPSDGDDDRSLS	1415	1706	1	Nostoc sp.	Cyanobacteriota
WP_284460743.1	WP_284460744.1	1.6e-80	['WP_284460743.1' 'WP_284460744.1']	MENKNSKKKPFFASFLEKQIKDPETVTGGAITSVKLDNVTSVIKDHITTAALEDSVTLPGHDHVTMKYPSDSDEAGEEL	1416	1656	1	Chryseobacterium sp.	Bacteroidota
HMV68721.1	HMV68721.1	6.9e-67	['HMV68721.1' 'HMV68726.1']	MHDPDVTLPFFTLYLEPQDEPDTTSAAGCPSPAESLSFGRCVLDTKKYPSDDDELPIRY	1422	1242	1	Myxococcota bacterium	Myxococcota
MBL7881013.1	MBL7881013.1	1.3e-79		MKNKDSKKKPFFASFLEKQLQDPEKIKGGGDVTIASQDSITKPAVDTVTKPIYDMAQTMKYPSDGDDDSPSV	1435	1216	1	Chryseobacterium gambrini	Bacteroidota
HEX8422445.1	HEX8422445.1	5.4e-93		MELKENANTNDSPKNSETPFFARFLEGQHAEAKPDAANDEAVIQTLKYPSDRDEWDPLT	1438	1258	1	Pyrinomonadaceae bacterium	Acidobacteriota
MBA3243150.1	MBA3243150.1	9.1e-52		MNNETEHNTTSQDDRREQAVTPFFARFLEGQHADAETGPNDQTGMTLKYPSDRDEQDCLS	1446	1629	1	Acidobacteriota bacterium	Acidobacteriota
WP_335193189.1	WP_335193187.1	2.9e-97	['WP_335193187.1' 'WP_335193189.1']	MSKNKPEDLNSQAVPFFARFLEGQSIEDLSDEESKAILGGCNNATKKNDDLVQTQKFPSDQEDATSATKKYPSDSDEYYVTQKYPSDNEDSSPSSLS	1452	1746	1	Nostoc sp.	Cyanobacteriota
MEY3210219.1	MEY3210219.1	1.2e-63		MSKTTRVPFFARFIETEAPAINTNVRAGAESGGGTTEYPPTKKYPCDGDDTYGTLKGGTEYDERW	1452	1650	1	Pseudomonadota bacterium	Pseudomonadota
WP_271989008.1	WP_271989008.1	2.5e-87		MNYPNTEQSKAIPFFARFLSADQDEAPTPDSPPDSKPAPIWTWKWPSDWEDS	1472	1631	1	Microcystis aeruginosa CS-338/01	Cyanobacteriota
HVK65918.1	HVK65918.1	2e-67		MSLPNDEENMTPLFAYLLVDDEQTQSTEMNTSGGNNPAPTYHCLDSECTKKYPSDADDCYTYKPYCDYI	1473	1263	1	Polyangium sp.	Myxococcota
MEX1366864.1	MEX1366864.1	4.9e-91	['MEX1366863.1' 'MEX1366864.1']	MNTKSKKKPFFARYLETQELDEVQGGGGPLSTTKPLWDQAQTMKYPSDGDDDYPTS	1492	1321	1	Nannocystaceae bacterium	Myxococcota
MBG0749261.1	MBG0749262.1	2.8e-89	['MBG0749261.1' 'MBG0749262.1']	MSKNIKVSTGSAVPFFARFLSEQDTETGDSTSTDIPTIWTLKWPSDWEDS	1495	1648	1	Planktothrix agardhii KL2	Cyanobacteriota
WP_294244314.1	WP_294244314.1	5.2e-83	['WP_367117827.1' 'WP_294244314.1']	MNNKNSKKKPFFASFLEKQISEPQKIKGGDGTGIITKPTVDTVTKPINDMAQTMKYPSDGDDDSQSV	1499	1295	1	uncultured Chryseobacterium sp.	Bacteroidota
HYO99831.1	HYO99832.1	1.8e-93	['HYO99831.1' 'HYO99832.1']	MKNQDKANKENIHDDSPKASETPFFARFLEGQHAEARPDGANDEASIATLKYPSDRDEWDPLV	1510	1702	1	Pyrinomonadaceae bacterium	Acidobacteriota
MEO0777269.1	MEO0777269.1	3.8e-86	['MEO0777268.1' 'MEO0777269.1']	MKKSKKVQKPFFSKFLEAQQLDATTKIKGGINPVTMKAPSDQDEI	1513	1375	1	Bacteroidota bacterium	Bacteroidota
HEU4390181.1	HEU4390181.1	6.9e-53		MVTENKEVPFFARYLEGQEFPRVKTGVKSGIGGGFVTLKYPSDSDEIAFTLKYPSDKDET	1575	1392	1	Blastocatellia bacterium	Acidobacteriota
MEI7488847.1	MEI7488847.1	7.5e-57		MKNKKLKKPFFASFLEKQINNSEKIKGGAVTSVLVDNVTSALQDTVTKPGYDNVTMKYPSDSDETGEAS	1594	1384	1	Chryseobacterium sp.	Bacteroidota
WP_271956498.1	WP_271956500.1	1e-100	['WP_271956498.1' 'WP_271956500.1']	MNYPNSEQSKAIPFFARFLSADQDEAPTPDSPPDSEPAPVWTWKWPSDWEDS	1655	1496	1	Microcystis aeruginosa CS-564/01	Cyanobacteriota
WP_185567989.1	WP_185567989.1	5e-98		MSENQPKQANSQAVPFFARFLEGQSFEELSDEELEGISGGISGITRKKNDEIAQTLKYPSDQEDSSISTKKAPSDTDEYAVTQKYPSDGDDYNFPVE	1673	1379	1	Nostoc sp. 2RC	Cyanobacteriota
MBL7881013.1	MBL7881013.1	1.3e-79		MENKKNKKPFFASFLEKQIAEPEKIKGGSETAATAPLKDNVTTALQDSVTKPSNDNVTMKYPSDGDEGGNEI	1680	1461	1	Chryseobacterium gambrini	Bacteroidota
WP_194014840.1	WP_194014840.1	3.2e-101	['WP_061430270.1' 'WP_194014840.1']	MNYPNTEQSKAIPFFARFLSADQDEAPTPDSPPDSEPAPVWTWKWPSDWEDS	1688	1529	1	Microcystis aeruginosa LEGE 11464	Cyanobacteriota
MBL8943071.1	MBL8943070.1	1.5e-93	['MBL8943070.1' 'MBL8943071.1']	MSKPDTKSTKKPFFARFLETQELEQVQGGKATKKFPSDADEAQTMKYPSDGDDALPTE	1692	1869	1	Myxococcales bacterium	Myxococcota
WP_284460743.1	WP_284460744.1	1.6e-80	['WP_284460743.1' 'WP_284460744.1']	MNNKDSKKKPFFASFLEKQLKDPETVKGGLEITIPERDVITKPIIDTVTSALKDMEHTMKYPSDGDDDALEV	1697	1916	1	Chryseobacterium sp.	Bacteroidota
MCZ8127597.1	MCZ8127598.1	2.2e-100	['MCZ8127597.1' 'MCZ8127598.1']	MNYPNTEQSKAIPFFARFLSADQDEAPTPDSPPDSEPAPVWTWKWPSDWEDS	1697	1538	1	Microcystis sp. LE19-114.1B	Cyanobacteriota
NJO93550.1	NJO93550.1	3.3e-93		MSEIDIKDLNSGDVPFFARYLEGQLEPLSEAEVETVLGGKTGGGSKKLSDGPQTLKFPSDQEDGRPPDAMTQKFPSDGNDCVPPPEF	1698	1434	1	Hydrococcus sp. RM1_1_31	Cyanobacteriota
HMV68721.1	HMV68721.1	6.9e-67	['HMV68721.1' 'HMV68726.1']	MNDGQALPFFLQYLETQVAPSEDTLSAESGTKCDPYKLQTSTYGGGCILDTLKYPSDHDEQPIGR	1708	1510	1	Myxococcota bacterium	Myxococcota
MBW4427079.1	MBW4427078.1	4e-96	['MBW4427078.1' 'MBW4427079.1']	MPENKPEELNLQAVPFFARFLEGQSFEELSDKESEGISGGSCKLTKKNKNNKKKKDIIAETRKYPSDQEDGVTEKYPSDSDEQVFVTLKFPSDAEDHGGAIQ	1763	2072	1	Nostoc desertorum CM1-VF14	Cyanobacteriota
WP_294244314.1	WP_294244314.1	5.2e-83	['WP_367117827.1' 'WP_294244314.1']	MENSKKKPFFASFLEKQVQDPEKVKGGSGTVTSALQDNTTGALKDSVTSALADNITKPGSDHVTMKYPSDGDEDANAV	1769	1532	1	uncultured Chryseobacterium sp.	Bacteroidota
WP_416212195.1	WP_322642649.1	2.7e-101	['WP_416212195.1' 'WP_322642649.1']	MSTKTVKTVNVVALPFFARFLKEQATEGTEVPWTYKFPSDLEDK	1782	1647	1	Nostoc sp. DedVER01b	Cyanobacteriota
MEB3189626.1	MEB3189627.1	1.2e-98	['MEB3189626.1' 'MEB3189627.1']	MAYPNTQQTKAIPFFARFLSVDQEEAPTPESPDSEPAPVWTWKWPSDWEDS	1783	1627	1	Snowella sp.	Cyanobacteriota
HME91520.1	HME91521.1	4.7e-93	['HME91520.1' 'HME91521.1']	MKVKKKKEVPFFARFLEGQELKRVKGSITTLKYPSDYDEYVTMKYPSDDDEAPTE	1805	1973	1	Myxococcaceae bacterium	Myxococcota
MEC4813244.1	MEC4813245.1	5.6e-98	['MEC4813244.1' 'MEC4813245.1']	MIISDLQYLETISEDITIVGGALALVGVSSYASGDSTITDAKTRTFVIPLRNDGAIVIGLGRGYAIASDPNDASATVDVVGYADGDIEFVFGKTTSVDSGKKAYAAGGVITVGIDLPG	1805	1448	1	Scytonema sp. PMC 1069.18	Cyanobacteriota
MEY3210219.1	MEY3210219.1	1.2e-63		MSKTTRRPFFARFIETEPTPIDTKVRAGEDGDKTWYPIKWPPEPTKKYPSDQDDEVKW	1828	2005	1	Pseudomonadota bacterium	Pseudomonadota
MEO8405899.1	MEO8405900.1	6.6e-86	['MEO8405899.1' 'MEO8405900.1']	MKHTEELKKPFFAKLLEVQKMTPAQDTPGFYEITLKILDDIEHTQKYPSDNDEY	1830	1995	1	Chitinophagaceae bacterium	Bacteroidota
WP_408972905.1	WP_408972905.1	1.5e-20		MLTQTKAPTNLDCPFFARFLEVQAAEEPTPDSAPTPDSEPQPLPPPIYTFKFPSDWEDC	1832	1652	1	Planktothrix sp.	Cyanobacteriota
WP_236142394.1	WP_236142394.1	4.1e-92		MSTKIPKTGNNEAMPFFTRFLVEEEPPQAPEPDQLPPPIWTLKWPSDWEDR	1847	2003	1	Nostoc sp. CMAA1605	Cyanobacteriota
MEI7488847.1	MEI7488847.1	7.5e-57		MKQKNSKKPFFASFLEKQVKNPEKVNGGQEITTALEDSVTIPTKDNVTSALSDSVTKPGLDHVTMKYPSDGDDSVE	1852	1621	1	Chryseobacterium sp.	Bacteroidota
MCF3609650.1	MCF3609651.1	1.3e-88	['MCF3609650.1' 'MCF3609651.1']	MSKNIKVSTGSAVPFFARFLSEQDTETGDSTSTDIPTIWTFKWPSDWEDS	1853	2006	1	Planktothrix agardhii 1033	Cyanobacteriota
MBV9210732.1	MBV9210732.1	1.6e-62		MQEKTGAPHNQEGDLPFFARYLEGQRDAGQETFATTKFPSDLDEAYTNKYPSDGDDNPPYPPDDDTYMQARGDEVTLNLLQTLKYPSDRDEDDLY	1905	2193	1	Acidobacteriota bacterium	Acidobacteriota
MCA9778525.1	MCA9778525.1	7.3e-82		MKITDKSKAIQKPTPKVATPPKTAPKSAGSSIRFGGADGSSISREARESKGSDSKPFFAQFLEDQNEAKRPGGIGGAVTKAYPSDGDIGGGGGKPGIGGAVTQAYPSDGDIGGGGGKPGGIGGAVTMAYPSDGDIGGGGGKPGGIGGGVTKAYPSDGDIGGGIGKPGKPGGGGAVTLRYPSDGDSGGIGGIDKPGKPGGGGAVTLRYPSDGDSGGIGGIDKPGKPGGGGAVTLRYPSDGDSGGIGGIGKPGAPGGAVTLAYPSDGDIGAR	1911	1098	1	Vulcanimicrobiota bacterium	Vulcanimicrobiota
WP_335169857.1	WP_335169855.1	2.9e-102	['WP_335169855.1' 'WP_335169857.1']	MSTNVLKALDIQALPFFARFLVQEEPPQPPNETPPPIYTLKYPSDWEER	1954	2104	1	Nostoc sp.	Cyanobacteriota
WP_271925594.1	WP_271925593.1	2.1e-101	['WP_271925593.1' 'WP_271925594.1']	MAYPNDQQGKALPFFARFLSVSKEESSIKSPSPEPTYGGTFKYPSDWEEY	1983	2136	1	Microcystis aeruginosa CS-552/01	Cyanobacteriota
NEP51061.1	NEP51061.1	1.3e-98		MSNMDKPEENSQAVPFFARYLEGQWCEELSEDEMDDVRGGRGFAFTEKFPSDFEDGAGCFTRKYPSDHEEGGGGPALTKKYPSDHEEGGGGPIAMTQKFPSDQEDGGGGSVVTLKFPSDEEDAPHK	2001	2382	1	Moorena sp. SIO3C2	Cyanobacteriota
HEY9794406.1	HEY9794406.1	9.1e-98		MSDQNKEDLNSEAVPFFARFLEGQSAEEMSEEEMEAVAGGKRYMTRKYPSDNEDNISGGSGGGGAVTMKYPSDQEDGGGGGAVTRK	2014	2275	1	Leptolyngbyaceae cyanobacterium	Cyanobacteriota
HMV68721.1	HMV68721.1	6.9e-67	['HMV68721.1' 'HMV68726.1']	MNTNDNALPFFLQYLETQVAPTDDTLSTTSGATCDWRNQETQTAWGCIIDTKKYPSDQDEVRF	2023	1831	1	Myxococcota bacterium	Myxococcota
WP_193982478.1	WP_193982477.1	2.1e-101	['WP_193982477.1' 'WP_193982478.1']	MSTEIVTDSKAVPFFARFLDDSMSIHQADEKEQPAEPSPTPPFPSIPPIFTFKYPSDWEDF	2029	2215	1	Phormidium sp. LEGE 05292	Cyanobacteriota
WP_294244314.1	WP_294244314.1	5.2e-83	['WP_367117827.1' 'WP_294244314.1']	MKNKNSKKPFFASFLEKQIQEPQKVRGGDGTSTGVLKDAATSPVTDSLTKPGEDTVSMKYPSDSDEEGYEPEL	2030	1808	1	uncultured Chryseobacterium sp.	Bacteroidota
MBL9037372.1	MBL9037372.1	8e-84	['MBL9037371.1' 'MBL9037372.1']	MVSRVTSNRTTTPKPAVDSSKPKAVTTATKNKLKTALTAALKTNITWGQAPVGVRFVRVPLKTGRGDQYSYTALIPVGSLKPGTKTIDPNKASGFLIERSGGLAGTTKVGGPFSFTGKPLTKKPFFDQFLQGSGGTGGAVTEKYPSDAEDGGGNTGGGTISTMKYPSDNEDGGGGRTGGTGGAVTEKYPSDAEDGGGGRTGGGGRTGGTGGAVTEKYPSDAEDGGGGRTGGSGGAVVGITEKYPSDAEDR	2062	1309	1	Archangium sp.	Myxococcota
WP_336734003.1	WP_336734006.1	1.7e-81	['WP_336734003.1' 'WP_336734006.1']	MKNKDSKKKPFFASFLEKQLQDPEKIKGGGDVTIASQDSITKPAVDTVTKPIYDMAQTMKYPSDGDDDSPSV	2069	1850	1	Chryseobacterium sp. VD8	Bacteroidota
MET0624076.1	MET0624075.1	5.4e-91	['MET0624075.1' 'MET0624076.1']	MKGRKQKAQAVPPPDAAIPFFARFLEDQHSGDAAAKPATQFATLKYPSDRDEWEDNTSNYVEAAPTEAAPSRMTLKYPSDRDEIDWYDVPRGNAADAR	2075	2372	1	Pyrinomonadaceae bacterium	Acidobacteriota
NEO62624.1	NEO62625.1	8.3e-101	['NEO62624.1' 'NEO62625.1']	MQNQESNTQVKPFFAQFLEEQKAGANQSETASYDNETQKYPSDFEEVETRKYPSDFEE	2082	1905	1	Moorena sp. SIO4G2	Cyanobacteriota
WP_331112641.1	WP_331112643.1	5.1e-93	['WP_331112641.1' 'WP_331112643.1']	MKKNEKDTTAQKGRKPFFARLLEAQELEHVAGGVRPSSLTRKAPSDHEEVSTTEKYPSDSDEVATTLKYPSDNEDSCR	2128	1891	1	Archangium sp.	Myxococcota
HEY0097768.1	HEY0097767.1	6.5e-93	['HEY0097767.1' 'HEY0097768.1' 'HEY0097770.1']	MEPTEKANTHDPAEGSETPFFARFLEGQHAETKPDAANDEASFMTLKYPSDRDEIDRQNV	2167	2350	1	Pyrinomonadaceae bacterium	Acidobacteriota
MDJ0528621.1	MDJ0528622.1	7.7e-101	['MDJ0528621.1' 'MDJ0528622.1']	MSVSKEESSIKSPSPEPTYGGTFKYPSDWEEY	2168	2069	1	Microcystis sp. M53600_WE12	Cyanobacteriota
NEQ85442.1	NEQ85442.1	1.8e-34		MTKKYPSDHEEGGGGPIVTQKFPSDQEDGGGGPIAITLKFPSDAEDAPQK	2183	2030	1	Moorena sp. SIO2I5	Cyanobacteriota
MFL6254895.1	MFL6254895.1	6.6e-95	['MFL6254895.1' 'MFL6254896.1']	MSDTTDANARRDSVPSEGSLPFFARFLEGQNHEERSAATTKYPSDLDEFMTMKYPSDGDDDYPTEDSVVQASPERKQTLKYPSDREPFNDSTLQAAPDRLRTLKYPSDRDEDIDPFRNS	2200	2560	1	Pyrinomonadaceae bacterium	Acidobacteriota
MEY3210219.1	MEY3210219.1	1.2e-63		MSKPTRVPFFARFIETEAPAINTNVRAGADGDTNPWANQTKKYPCDGDDTYSTLKGGTEYDEKW	2201	2396	1	Pseudomonadota bacterium	Pseudomonadota
WP_193964188.1	WP_193964188.1	2.4e-100	['WP_193964188.1' 'WP_027403952.1']	MQASTLANIEALPFFARFLAAEEEPPETPTPQPEEQPLPPSVFTFKWPSDWEDC	2216	2381	1	Dolichospermum sp. LEGE 00246	Cyanobacteriota
WP_294244314.1	WP_294244314.1	5.2e-83	['WP_367117827.1' 'WP_294244314.1']	MENKKSKKPFFASFLEKQIQDPEKVKGGSGVITTPSEDNVTGVLKDNVTAPNYDAVTLRYPSDSDAAEDLD	2266	2050	1	uncultured Chryseobacterium sp.	Bacteroidota
HTN83553.1	HTN83552.1	1.2e-90	['HTN83552.1' 'HTN83553.1']	MADIDRDPEQTEQVPFFARFLEDQKRIRTGVKAGGGVTTLKYPSDNEDGGGGAVTLKYPSDSDEDLSTK	2270	2480	1	Sorangium sp.	Myxococcota
MEO8405899.1	MEO8405900.1	6.6e-86	['MEO8405899.1' 'MEO8405900.1']	MKPNEQLKQPFFAKLLEAQNVIPSSESKDQTPSFTFVALDGYQTMKYPSDNDEDGTRI	2273	2450	1	Chitinophagaceae bacterium	Bacteroidota
HEV7889691.1	HEV7889692.1	1.9e-92	['HEV7889691.1' 'HEV7889692.1']	MRGRRKKDEAAPPSDAVATPFFARFLEGQHDDEDDADAKVTERRGRASYTEKQGGRKSTSRVSKTTAAKPAKLHTLKYPSDGDEQVFYPYHAEAATIKGGSARQTLKYPSDRDEVIDPYVAIYINAADAPKTATGRAKKGAKIALTSKSDDIDQVS	2300	1829	1	Pyrinomonadaceae bacterium	Acidobacteriota
HEU4596415.1	HEU4596415.1	8.4e-94		MDNETKNRINSPEDNAAPPVAPFFARFLEGPRVESAPTTTNMTLKYPSDRDEIDWALNPVRQS	2305	2497	1	Pyrinomonadaceae bacterium	Acidobacteriota
HZH77523.1	HZH77524.1	2.4e-92	['HZH77523.1' 'HZH77524.1']	MKKDAKKTPPREGRKPFFARLLEAQELEQAAGGTRFTTQKFPSDGEDDVTRKAPSDSDEVSVTLKYPSDSEDTGGGCGY	2316	2076	1	Archangium sp.	Myxococcota
MCB9551898.1	MCB9551899.1	5.5e-87	['MCB9551898.1' 'MCB9551899.1' 'MCB9551900.1']	MAKQNVPFFARFLEAQAPTVQTGLKAGAADGNTRPRATDKYPSDADEYVTLKYPSDDDEYRGTW	2338	2533	1	Myxococcales bacterium	Myxococcota
HMV68721.1	HMV68721.1	6.9e-67	['HMV68721.1' 'HMV68726.1']	MNPTNDTALPFFMQYLETQVIPGSEDPDTTSVQSCNWPGTLMGGWCIMDTKKYPSDGDDSPTSPGL	2353	2152	1	Myxococcota bacterium	Myxococcota
WP_336734003.1	WP_336734006.1	1.7e-81	['WP_336734003.1' 'WP_336734006.1']	MKRSDKKKPFFASFLEKQIQNPEEVQGGGGIITGLMDDSVTLPAKDSVFTLKTLDGPVTTTPITDTPVTLKYPSDSDEGGFNPGNPPGIE	2370	2097	1	Chryseobacterium sp. VD8	Bacteroidota
MDN5481066.1	MDN5481066.1	3.3e-83	['MDN5481066.1' 'MDN5481067.1']	MTKPKVDNVTSPQDDLMQTMKYPSDGDDDSPSVPLD	2384	2273	1	Chryseobacterium sp.	Bacteroidota
HKA57485.1	HKA57485.1	3.3e-57		MSDVKIEDLSPVPFFAHFLEGQFSKELSAEQMKAVLGGSIVTMVAPSDQEGMPVGEVPDVQELLRRVGELVGQIPSQPLPGSPVTLAYPSDQEGVPL	2390	2684	1	Gemmatimonadales bacterium	Gemmatimonadota
HNC95975.1	HNC95975.1	5.7e-71		MSKKPFFTRYLETEAPPELRVNTDVKAGAGGGGGTIDPYPQTKKYPSDGEDSGNSGFFDYDW	2394	2205	1	Myxococcota bacterium	Myxococcota
BAA81784.1	BAA81784.1	6.8e-72		MKTTPFFANLLASQTRELTENELEMTAGGTASQQSPVQEVPEQPFATMRYPSDSDEDGFNFPV	2398	2590	1	Alteromonas sp. B-10-31	Pseudomonadota
MBD0388033.1	MBD0388034.1	1.2e-96	['MBD0388033.1' 'MBD0388034.1']	MSENKLEELNSQAVPFFARFLEGQSFEDLSDEESEGIGGGSCSLTKKDKAQTKNLLKPQTRKYPSDQEDVGTGNYPSDSDEQQMFVTLKFPSDNEEHAQALTIQK	2410	2092	1	Nostoc sp. C3-bin3	Cyanobacteriota
WP_190947333.1	WP_190947337.1	8.3e-96	['WP_190947337.1' 'WP_190947333.1']	MSEIDIKDLTKEPLEQPFFARYLEGQLSDEEQKTVVGGNSLFQISSNKFSDMAQTMKYPSDGDDALPPGFLDSPY	2415	2187	1	Nostoc flagelliforme FACHB-838	Cyanobacteriota
NES19300.1	NES19299.1	3.6e-101	['NES19299.1' 'NES19300.1']	MSNAINQQPEAQVVPFFARFLESQISEELEGGPMTHKYPSDADEPTTYKYPSDEEDN	2441	2615	1	Caldora sp. SIO3E6	Cyanobacteriota
HEX6201836.1	HEX6201837.1	2.8e-89	['HEX6201836.1' 'HEX6201837.1']	MESKQPFFARFLEEQGRVRTGVRAGGGPPFHTLKYPSDNDEGDVTLKYPSDDDET	2455	2287	1	Thermoanaerobaculia bacterium	Acidobacteriota
HLO89314.1	HLO89313.1	3.4e-97	['HLO89313.1' 'HLO89314.1']	MAKINLENLDSQAVPFFARFLENQDCEDISAEEMETVNGGCSLATRKYPSDNEEVVTKKYPSDTDEFVTLKYPSDGEDSGTVA	2459	2711	1	Nostocaceae cyanobacterium	Cyanobacteriota
WP_089997819.1	WP_089997818.1	9.6e-85	['WP_089997818.1' 'WP_089997819.1']	MKNKNSKKKPFFASFLEKQLQDPEKIKGGTDVTIATQDGPITTSKTADTITKPQYDMAQTMKYPSDGDDDSPSV	2470	2245	1	Chryseobacterium taichungense	Bacteroidota
HEY9404262.1	HEY9404263.1	9e-93	['HEY9404262.1' 'HEY9404263.1']	MQPTQNANRTNIPADKPQGGETPFFARFLEGQETERQLNASEPKANRGTLKYPSDRDEVPEFAGSSNDAARIQTLKYPSDRDEEPYHAD	2492	2222	1	Pyrinomonadaceae bacterium	Acidobacteriota
MDN5396298.1	MDN5396297.1	5e-84	['MDN5396297.1' 'MDN5396298.1']	MKDKNSKKKPFFASFLEKQLKDPETIKGGGEITIPERDVITKPKVDNVTSPQDDLMQTMKYPSDGDDDSPSVPLD	2495	2267	1	Chryseobacterium sp.	Bacteroidota
WP_321945076.1	WP_321945076.1	1.8e-92		MSNVKIETQEPVPFFSHFLEGQFSRNLTSAEMQTIRGGAVVTMAAPSDQEGVPVGELPDLLGMLRHMGWPMAPMGPMGPMGPMPGTPSSPVTTMAYPSDGESAPI	2495	2177	1	Paraburkholderia sp. J10-1	Pseudomonadota
WP_299180806.1	WP_299180808.1	2.4e-83	['WP_299180806.1' 'WP_299180808.1']	MEKKNLKKPFFASFLEKQVKDPERITGGAGSITSALQDNVTSALKDSITSALQDNVTRPGGDHVTLKYPSDSDEAVDEKS	2499	2742	1	uncultured Chryseobacterium sp.	Bacteroidota
NEO48927.1	NEO48928.1	6.4e-102	['NEO48927.1' 'NEO48928.1']	MQNQESNTQVKPFFAHFLEEQKAGANQSETASCDDKETLKYPSDSEDGFETHKYPSDYEDG	2501	2315	1	Moorena sp. SIO4A3	Cyanobacteriota
WP_331996437.1	WP_331996438.1	9e-87	['WP_331996437.1' 'WP_331996438.1']	MQLDNQVQKPFFAQFLEAQQSAESQGNGIWPIITNKLTDHPNETQKFPSDGDETDI	2519	2348	1	Chitinophaga sp.	Bacteroidota
HYP28509.1	HYP28510.1	9.3e-96	['HYP28509.1' 'HYP28510.1']	MKDTKKETPFFARFLEGQEFPQVKTNIKAGIDPTSKLRDQINETQKYPSDGDET	2522	2687	1	Blastocatellia bacterium	Acidobacteriota
WP_193960279.1	WP_193960280.1	5.4e-101	['WP_193960279.1' 'WP_193960280.1']	MAYPNDQQGKALPFFARFLSVSKEESSIKSPSPEPTYGGTFKYPSDWEEY	2542	2389	1	Microcystis sp. LEGE 08355	Cyanobacteriota
HAO06098.1	HAO06097.1	3.6e-81	['HAO06097.1' 'HAO06098.1']	MKNKDSKKKPFFASFLEKQLQDPEKIKGGANVTIASQDTVTKPAVDTVTKPIYDMAQTMKYPSDGDDDSPSI	2569	2350	1	Chryseobacterium sp.	Bacteroidota
HET8781526.1	HET8781526.1	2.6e-61		MREKIELPANENSEHSLPFFARFLEGQDTSKDSFMTLKYPSDRDEIDQRFQFTSSNNGQQ	2577	2760	1	Pyrinomonadaceae bacterium	Acidobacteriota
WP_368702744.1	WP_368702744.1	1.1e-91		MSDVKIENQEPVPFFSHFLEGQFSRNLTAAEMQAIRGGAVVTMMAPSDQEGMPVGELPDFLGMLRHMGWPMGQMPGAPTSPVTTMAYPSDSENAHI	2582	2873	1	Paraburkholderia sp. BR10937	Pseudomonadota
WP_336734003.1	WP_336734006.1	1.7e-81	['WP_336734003.1' 'WP_336734006.1']	MENKKNKKPFFASFLEKQIAEPEKIKGGSETVATAPLRDNVTTALQDSVTKPSNDNVTMKYPSDSDEGGTEI	2627	2408	1	Chryseobacterium sp. VD8	Bacteroidota
HEX6201836.1	HEX6201837.1	2.8e-89	['HEX6201836.1' 'HEX6201837.1']	MSKQPFFARFLEDQGRVKTDLKAGGGRQTLKYPSDLDENVTMKFPSDDDEGETS	2629	2464	1	Thermoanaerobaculia bacterium	Acidobacteriota
HKT91401.1	HKT91401.1	6e-90		MAHTSSEVNIMSNVKIETQEPVPFFSHFLEGQFSRNLTAAEMQAIRGGAVVTMAAPSDQEGVPVGELPDLLGMLRHMGWPMGPMPGIPSSPVTTMAYPSDGENAPL	2654	2333	1	Paraburkholderia sp.	Pseudomonadota
NCR77134.1	NCR77135.1	2.1e-100	['NCR77134.1' 'NCR77135.1']	MAYPNDKQGKALPFFARFLSVSKEESSIKSPSPEPTYGGTFKYPSDWEEY	2655	2502	1	Microcystis aeruginosa K13-06	Cyanobacteriota
WP_287693740.1	WP_287693740.1	9.9e-101	['WP_149988297.1' 'WP_287693740.1']	MAYPNDKQGKALPFFARFLSVSKEESSIKSPEEGRQTLKYPSDWEDF	2690	2546	1	Microcystis sp. M045S2	Cyanobacteriota
HEY1165104.1	HEY1165103.1	9.8e-89	['HEY1165103.1' 'HEY1165104.1']	MQPNNQAQKPFFAKFLENQANAKVTTAQQEAGLTAEQAESQTTLKFPSDWDEEDW	2693	2861	1	Chitinophaga sp.	Bacteroidota
WP_089997819.1	WP_089997818.1	9.6e-85	['WP_089997818.1' 'WP_089997819.1']	MEGKKSKKPFFASFLEKQIKDPETVKGGAVTSVLQDNVTSSLRDNVTKPGGDNVTMKYPSDGDEDANAV	2724	2514	1	Chryseobacterium taichungense	Bacteroidota
HVI03118.1	HVI03119.1	2.2e-83	['HVI03118.1' 'HVI03119.1']	MSKKVTDQQNQEAGATPFFAHLLSSQKDPASTSGGGGTKPAPTYHCLDSECTKKYPSDDDESTTWFGDADW	2725	2941	1	Enhygromyxa sp.	Myxococcota
WP_331996437.1	WP_331996438.1	9e-87	['WP_331996437.1' 'WP_331996438.1']	MQPNNQTQKPFFAQFLEDQAPQQEESRSTGSAENLMTLKFPSDREEDGGDLLY	2740	2578	1	Chitinophaga sp.	Bacteroidota
MCB9551898.1	MCB9551899.1	5.5e-87	['MCB9551898.1' 'MCB9551899.1' 'MCB9551900.1']	MAKQNVPFFARFLEAQAPAVQTGLKAGAADGNTRPRVTLKYPSDDDEYVTLKYPSDDDEYRGGW	2740	2935	1	Myxococcales bacterium	Myxococcota
WP_169236124.1	WP_169236123.1	1.2e-84	['WP_169236123.1' 'WP_169236124.1']	MKDKNSKKKPFFASFLEKQLKDPETVKGGGVITIPERDVITKPVVDNVTSPQDDLMVTMKYPSDGDDDSPSVPVD	2741	2513	1	Chryseobacterium antibioticum	Bacteroidota
MEW6280085.1	MEW6280085.1	1.5e-83	['MEW6280084.1' 'MEW6280085.1']	MAEINPTNFNAQISSQAFPSLAARVQGQAASRAAGTQSAGPAGPVDAGLALRAYIDQLNVSLDRLYGGWNSFGGGVPQAPQPFFANLLQGQFPGGVATTQKYPSDAEDGGGGGAVTLKFPSDNEEGGGPGPIQTLKFPSDNEEGGGGGGAVTLKFPSDGEDAGGGPGPIQTLKFPSDGEDGGGGGGAVTLKFPSDGEDGGGGPGPIQTLKFPSDGEDGGGGPGPIQTLKFPSDGEDGGGGPGPITEKYPSDGEDGGGGPGPITRKYPSDHEDGGGGPIVKIRADDDTGPIMTLKFPSDGEDGGGGPGPITRKYPSDSEDGGGGPGPVTLKYPSDHEDGGGGPIVKVRADDDTGPVMTLKFPSDGEDGGGGPGGPGPVTKKYPSDNEDGGGGPGGPGPVT…	2749	1366	1	Vulcanimicrobiota bacterium	Vulcanimicrobiota
HLO89314.1	HLO89313.1	3.4e-97	['HLO89313.1' 'HLO89314.1']	MSNIKVENLDSQAVPFFARFLENQDCEDVSAEETEKISGGIRVVTLRYPSDSDVISVTRRYPSDHESISTYV	2762	2981	1	Nostocaceae cyanobacterium	Cyanobacteriota
WP_299180806.1	WP_299180808.1	2.4e-83	['WP_299180806.1' 'WP_299180808.1']	MKNKNSKKKPFFASFLEKQIREPEKVKGGGDITIPERDVVTKPVYDMDQTMKYPSDGDDDVQPMK	2767	2965	1	uncultured Chryseobacterium sp.	Bacteroidota
MDN5396298.1	MDN5396297.1	5e-84	['MDN5396297.1' 'MDN5396298.1']	MKDENSKKKPFFASFLEKQIKDPETVQGGGGVITNTDNDIITAPSVDNVTAQIFDHVTSPNKDLLVTMKYPSDGDDSVI	2779	2539	1	Chryseobacterium sp.	Bacteroidota
WP_322651560.1	WP_322651561.1	1.9e-96	['WP_322651560.1' 'WP_322651561.1']	MSENKSEKLNSQAVPFFARFLEGQSFEDLSDQESEGIGGGNCGVTKKEKDELVQTRKYPSDQEDGVTKKHPSDDDQIFVTLKFPSDSEDSAEALKIQK	2801	2504	1	Nostoc sp. ChiVER01	Cyanobacteriota
HTN83553.1	HTN83552.1	1.2e-90	['HTN83552.1' 'HTN83553.1']	MADVDSREPEQQEQKDAEAVPFFARFLEDQKRVRTGVKAGKPATTLKYPSDREDGGGGGEPPIYTTLKYPSDGDEV	2803	3034	1	Sorangium sp.	Myxococcota
WP_334802371.1	WP_334802372.1	4.8e-103	['WP_334802371.1' 'WP_334802372.1']	MSSNTVKASDMQAVPFFARFLEQQLEDSDPPNIYTLKFPSDFEDR	2808	2670	1	Nostoc sp.	Cyanobacteriota
HAO06098.1	HAO06097.1	3.6e-81	['HAO06097.1' 'HAO06098.1']	MENKKNKKPFFASFLEKQIAEPEKIKGGSETVATAPLKDNVTTALQDSITKPSNDNVTMKYPSDGDEGGTEI	2815	2596	1	Chryseobacterium sp.	Bacteroidota
MBU7570382.1	MBU7570383.1	8.8e-78	['MBU7570382.1' 'MBU7570383.1']	MENDKKLKKPFFANFLESQVPEKEMEQINGGTDAVTMKFPSDGEDGPGQVITSRVKDLYQTMKYPSDSDEEGVEL	2869	3097	1	Flavobacterium sp.	Bacteroidota
WP_375494844.1	WP_334709208.1	2.9e-102	['WP_375494844.1' 'WP_334709208.1']	MSTNVLKALDIQALPFFARFLVQEEPPQPPNETPPPIYTLKYPSDWEER	2876	2726	1	uncultured Nostoc sp.	Cyanobacteriota
WP_409814953.1	WP_288137518.1	2.3e-100	['WP_409814953.1' 'WP_288137518.1']	MAYPNDQQGKALPFFARFLSVSKEESSIKSPSPEHETSTRKYPSDWEDF	2878	2728	1	Microcystis sp.	Cyanobacteriota
WP_322675683.1	WP_322675682.1	3e-102	['WP_322675682.1' 'WP_322675683.1']	MSSNVVKALDIQVLPFFARFLVEEKPPQPPNETPPPIYTLKYPSDWEDR	2931	3081	1	Nostoc sp. DedQUE02	Cyanobacteriota
HEY1165104.1	HEY1165103.1	9.8e-89	['HEY1165103.1' 'HEY1165104.1']	MQPNQELQKPFFAQFLESQANKEQQFLPSITGKLLDDPGHVTQKYPSDNDEGWES	2933	3101	1	Chitinophaga sp.	Bacteroidota
HWS55267.1	HWS55268.1	5.9e-93	['HWS55267.1' 'HWS55268.1']	MKSDPNNTPATGEDSAEQLVTPFFARFLEIQREGDDPNTTNMTLKYPSDRDEDNDWAV	2962	2785	1	Pyrinomonadaceae bacterium	Acidobacteriota
HYP28509.1	HYP28510.1	9.3e-96	['HYP28509.1' 'HYP28510.1']	MKETKELPFFARFLETQGAHEAEDFPRVKTNIKAGMTLKYPSDRDEND	2978	3125	1	Blastocatellia bacterium	Acidobacteriota
HEV2883702.1	HEV2883703.1	2.6e-94	['HEV2883702.1' 'HEV2883703.1']	MSRKKKDEAAGTSKPFFARYLEGQDTEASSAKVGERGSLGYKKAPPPLQTRKFPSDSDELHYYPYYPTKDDVPKKPGGGVVTLKFPSDGDEDVYHASYTSKAAVPKGNVKAKGGTVTLKKATTIKAKR	3007	2620	1	Pyrinomonadaceae bacterium	Acidobacteriota
WP_169236124.1	WP_169236123.1	1.2e-84	['WP_169236123.1' 'WP_169236124.1']	MKDENSKKKPFFASFLEKQIKDLETVQGGGIVTTPDIDVITVPSMDNVTRPILDNATSPSKDLLVTMKYPSDGDESVI	3031	2794	1	Chryseobacterium antibioticum	Bacteroidota
WP_308004650.1	WP_308004648.1	3.4e-80	['WP_308004648.1' 'WP_308004650.1']	MENKKNKMPFFASFLEKQIAEPEKIKGGSETAVTAPLKDNVTTALKDSVTKPSNDNVTMKYPSDGDEGGNEI	3051	3270	1	uncultured Chryseobacterium sp.	Bacteroidota
WP_293119849.1	WP_293119853.1	5.3e-90	['WP_293119847.1' 'WP_293119849.1' 'WP_293119853.1']	MSDMNNPEENSQAVPFFARYLEGQFLEDLSKEEMEAVKGGSQFPIPSVTRKYLSDREDSWFVTLKYPSDGEEGGGGKIVTLKYPSDNDER	3107	3380	1	Moorena sp. SIO4G3	Cyanobacteriota
WP_322698842.1	WP_322698842.1	1.8e-97		MSENKPEKLNSQAVPFFARFLEGQSLEDLSDEDSKAIIGGKCNNATNKNKDELVTTLKFPSDQEDGAVTKKYPSDSDEYAVTQKYPSDGDDSSPSSPS	3157	3454	1	Nostoc sp. DedSLP03	Cyanobacteriota
NEO94434.1	NEO94434.1	2.5e-98		MSNMDKPEENSQSVPFFARYLEGQWCEELSEEEMDDVRGGRGFAMTRKYPSDWEDGGGCLTDKHPSDHEDVSGGPIFTKKYPSDSEEGGGGLVFTEKYPSDGEEGGGGPIMTLKFPSDFEDTH	3183	2811	1	Moorena sp. SIO3G5	Cyanobacteriota
HYP28509.1	HYP28510.1	9.3e-96	['HYP28509.1' 'HYP28510.1']	MKDTNELPFFVRFLEGQNFPQVKTNIKAGATLKYPSDRDEDVTQKYPSDNDDDPPSA	3218	3392	1	Blastocatellia bacterium	Acidobacteriota
MFN9672799.1	MFN9672799.1	6.3e-101	['MFN9672799.1' 'MFN9672800.1']	MAYPNGQQGKAHPFFARFLSVSKEESSIKSPSPEPEFINTLKYPSDWEEY	3228	3381	1	Microcystis sp.	Cyanobacteriota
WP_193957891.1	WP_193957890.1	1.6e-101	['WP_193957890.1' 'WP_193957891.1']	MAYPNDQQGKAHPFFARFLSVSKEESSIKSPSPEREANTYKYPSDWEDF	3240	3390	1	Microcystis aeruginosa LEGE 91341	Cyanobacteriota
MDF5714872.1	MDF5714873.1	1.5e-100	['MDF5714872.1' 'MDF5714873.1']	MSKNTVKALDEKMVPFFARFLEEQASQQSDDDKDKDKSDVPPPYTFKFPSDWEDR	3252	3084	1	Rhizonema sp. NSF051	Cyanobacteriota
HLO89314.1	HLO89313.1	3.4e-97	['HLO89313.1' 'HLO89314.1']	MSNIKLDNLDSSAVPFFTRFLENQSGEEVSEEELKTVSGGAGGVTTLKYPSDNEDVATKKYPSDSDEDIVVTLKYPSDSDESGTTV	3284	3545	1	Nostocaceae cyanobacterium	Cyanobacteriota
WP_308004650.1	WP_308004648.1	3.4e-80	['WP_308004648.1' 'WP_308004650.1']	MKNKDSKKKPFFASFLEKQLQDPEKIKGGGDVTIASQDSITKPAVDTVTKPIYDMAQTMKYPSDGDDDSPSV	3296	3515	1	uncultured Chryseobacterium sp.	Bacteroidota
WP_169236124.1	WP_169236123.1	1.2e-84	['WP_169236123.1' 'WP_169236124.1']	MEKKNSKKPFFASFLEKQIKDPEAIQGGGITTPTTDVLTVPTRDIVTTSPLVDNATLPVRDQVVTMKYPSDSDESGELEIL	3316	3070	1	Chryseobacterium antibioticum	Bacteroidota
HYV11082.1	HYV11081.1	2.1e-94	['HYV11081.1' 'HYV11082.1']	MRDKTESPDLESSESSLPFFARFLEGQDTSTNSFMTLKYPSDRDEIEWNPVIDSNR	3348	3519	1	Pyrinomonadaceae bacterium	Acidobacteriota
HEY0405269.1	HEY0405270.1	1.1e-92	['HEY0405269.1' 'HEY0405270.1']	MPDNDASAHQNSSQPESSLPFFARFLEGQSDAEQSAATRKYPSDVDEYVTMKYPSDDDEAGDDRAARGVLQASNERLAQTLKYPSDRDEWDSR	3383	3101	1	Pyrinomonadaceae bacterium	Acidobacteriota
HZI05563.1	HZI05564.1	8.3e-92	['HZI05563.1' 'HZI05564.1']	MKKDTTKKPFFARLLEDQELDQVTGGGSVTLKYPSDGDDTNAQVPRDGTLKHPSDTDELEGSI	3402	3210	1	Archangium sp.	Myxococcota
CAQ16117.1	CAQ16117.1	1.6e-100	['CAQ16117.1' 'CAQ16118.1']	MAYPNDQQGKALPFFARFLSVSKEESSIKSPSPEPTFGTTLKYPSDWEEY	3421	3574	1	Microcystis aeruginosa NIES-298	Cyanobacteriota
HZJ67315.1	HZJ67316.1	2e-89	['HZJ67315.1' 'HZJ67316.1']	MNRKKKELPRKPFFARFLEQQTLKDVDGGGPLHTLKFPSDSDEDNTAL	3440	3587	1	Kofleriaceae bacterium	Myxococcota
HND28819.1	HND28819.1	2.4e-79	['HND28818.1' 'HND28819.1' 'HND28822.1']	MTPNPGKNTSKKPFFTRYLETEAPPELRVNTDVKAGAGGGGGSTIDPYLQTKKYPSDGEDSGNSGFADYDW	3470	3686	1	Myxococcota bacterium	Myxococcota
HEX6046458.1	HEX6046459.1	1.9e-94	['HEX6046458.1' 'HEX6046459.1']	MLDKTESHASDNAEQQLPFFARFLEGQDNSKEAFQTLKYPSDRDEIDWKPSYISNDGAR	3531	3351	1	Pyrinomonadaceae bacterium	Acidobacteriota
HVF88893.1	HVF88892.1	8.5e-95	['HVF88892.1' 'HVF88893.1']	MKDTNELPFFARFLESQGFPQVKTNIKAGRTLKYPSDNDEHVDVTQKYPSDGDEGGDTA	3570	3390	1	Blastocatellia bacterium	Acidobacteriota
WP_334802371.1	WP_334802372.1	4.8e-103	['WP_334802371.1' 'WP_334802372.1']	MSTNVVKASDIQAVPFFARFLEEQVAEQSNTAPIQTLKYPSDWEDY	3618	3477	1	Nostoc sp.	Cyanobacteriota
WP_194046045.1	WP_194046045.1	2.9e-96		MSENKPEKLNSQAVPFFARFLEGQSLEDLSEEESKGIIGGCNSTTNTNPNNDGLVQTLKFPSDQEEGAVTTNPDNVECAVTLKYPSDGDDSSPSLPS	3629	3335	1	Nostoc cf. edaphicum LEGE 07299	Cyanobacteriota
WP_190946003.1	WP_190946002.1	1.6e-96	['WP_190946002.1' 'WP_190946003.1']	MSEKKPEELNSQAVPFFARFLEGQSFEDLSDQESEAIRGGTCGVTKKKDDELVQTLKFPSDQEDSPAPIETRKYPSDNDELA	3636	3885	1	Nostoc flagelliforme FACHB-838	Cyanobacteriota
MCL6752269.1	MCL6752270.1	3.4e-93	['MCL6752269.1' 'MCL6752270.1']	MSENKPEELNSQAVPFFARFLEGQSFEDLSDKESEAIGGGSCGVTKKEKDELVQTLKFPSDQEDGVTKKYPSDSDEQVFTTQKYPSDGDDHLVAIE	3745	4036	1	Nostoc sp. CCCryo 231-06	Cyanobacteriota
MCK6588805.1	MCK6588804.1	4.9e-79	['MCK6588804.1' 'MCK6588805.1']	MSKKQPDSEIAEAEPLPFFAHLLSSQSDPAAGGSGPAPTYHCLDSECTKKYPSDDDESTTWFKDADW	3796	3592	1	Polyangiaceae bacterium	Myxococcota
HVF88893.1	HVF88892.1	8.5e-95	['HVF88892.1' 'HVF88893.1']	MKEKTIKEVKEQPFFARFLEDQESLQVKTSIKAGQTLKYPSDRDEGD	3807	3663	1	Blastocatellia bacterium	Acidobacteriota
WP_287971314.1	WP_287971314.1	3.4e-101	['WP_287971313.1' 'WP_287971314.1']	MAYPNDQQGKALPFFARFLSVSKEESSIKSPSPEPTFGTTFKYPSDWEDY	3808	3655	1	Microcystis sp.	Cyanobacteriota
WP_334880396.1	WP_334880398.1	4.9e-102	['WP_334880396.1' 'WP_334880398.1']	MPKNTVKTVDVGALPFFARFLEEQATEGEGTDVPWTYKFPSDLEDK	3825	3684	1	Nostoc sp.	Cyanobacteriota
WP_293119849.1	WP_293119853.1	5.3e-90	['WP_293119847.1' 'WP_293119849.1' 'WP_293119853.1']	MSNMEKPEENSQAVPFFARYLEGQWCEELSEEEMDDVRGGRGFAFTKKYPSDWEDGAGCFTRKYPSDHEEGGGGPVMTKKYPSDHEEGGGGPVTEKFPSDQEDGGGGPIVTLKFPSDVEDTH	3849	4218	1	Moorena sp. SIO4G3	Cyanobacteriota
HND28819.1	HND28819.1	2.4e-79	['HND28818.1' 'HND28819.1' 'HND28822.1']	MSKKPFFTRYLETEAPPELRVNTDVKAGAGGGGGTIDPYPQTKKYPSDGEDSGNSGFFDYDW	3898	4087	1	Myxococcota bacterium	Myxococcota
MFM7381587.1	MFM7381587.1	1.6e-50		MAYPNTQQTKAIPFFARFLSVDQEEAPTPESPDTEPAPIWTLKWPSDWEDS	3995	3839	1	Microcystaceae cyanobacterium	Cyanobacteriota
HWN11162.1	HWN11163.1	4e-95	['HWN11162.1' 'HWN11163.1']	MTDKTEACAPEDSEQSLPFFARFLEGQDAPDNNRMTLKYPSDRDEIDQRLEYMSGNETT	4010	3830	1	Pyrinomonadaceae bacterium	Acidobacteriota
MDY6900274.1	MDY6900275.1	8.8e-100	['MDY6900274.1' 'MDY6900275.1']	MSENNKKKIDSNAVPFFARYLEGQYCEDLSEEEMDEVHGGLSKPAKDIVVSMKYPSDHEDSSPKHPPIAVTKKYPSDADEAMTHKFPSDGDDELPPHYQRW	4024	3718	1	Cyanobacteriota bacterium	Cyanobacteriota
HEX5603219.1	HEX5603220.1	9.3e-96	['HEX5603219.1' 'HEX5603220.1']	MRDKTESSNLENFESNLPFFARFLEGQDTTTTSFQTLKYPSDRDEIEWNPVIDSNR	4036	3865	1	Pyrinomonadaceae bacterium	Acidobacteriota
MDT4953593.1	MDT4953592.1	3.8e-93	['MDT4953592.1' 'MDT4953593.1']	MQDKDPSAQKKSLPFFTRFLEGQNTSGPSSVTYKYPSDWDEIVTMKYPSDDDEGGGEDR	4043	4223	1	Acidobacteriota bacterium	Acidobacteriota
WP_324702294.1	WP_324702293.1	1.2e-96	['WP_324702293.1' 'WP_324702294.1']	MSEKNKRESDSKAVPFFARYLEGQLEDLSEAEMKAVGGRRGLITTKKYPSDSEDGVGIKPIWDDIAVTLKYPSDSEDSGGGDIAVTLKYPSDQEDSGGFDDGSGDLITTQKYPSDSDESDLSFGW	4053	4431	1	Lyngbya sp. CCY1209	Cyanobacteriota
WP_190733742.1	WP_190733740.1	1.1e-95	['WP_190733740.1' 'WP_190733742.1']	MSENKPEELNSQAVPFFARFLEGQSFEDLSDEESEGIGGGGKVVTLKNPPDVVTLKFPSDNEDGGGGTVVTEKFPSDNEDGSVATRKYPSDSDEYAITYKHPSDSDEACRQ	4136	4472	1	Nostoc sp. FACHB-888	Cyanobacteriota
MCA2554826.1	MCA2554825.1	2e-101	['MCA2554825.1' 'MCA2554826.1']	MNYPNTEQSKAIPFFARFLSADQDEAPTPDSPPDSKPAPIWTWKWPSDWEDS	4143	4302	1	Microcystis sp. M04BS1	Cyanobacteriota
HVF88893.1	HVF88892.1	8.5e-95	['HVF88892.1' 'HVF88893.1']	MNDTKKEIPFFARFLEGQDTLQVKTSIKAGKTLKYPSDTDELEHTQKYPSDGDET	4173	4005	1	Blastocatellia bacterium	Acidobacteriota
WP_287710841.1	WP_287710841.1	4.9e-100	['WP_287077885.1' 'WP_287710841.1']	MNYPNTEQSKAIPFFARFLSADQDEAPTPDSPPDSEPAPVWTWKWPSDWEDS	4183	4024	1	Microcystis sp. M088S1	Cyanobacteriota
HEU4934751.1	HEU4934751.1	4.8e-94		MKDKTELCTPEGSEQSRPFFARFLEGQDTSKDSFMTLKYPSDRDEIDQRIEYMSGNNGSQQ	4185	4371	1	Pyrinomonadaceae bacterium	Acidobacteriota
MBW4620762.1	MBW4620762.1	5.1e-93		MSDINHQDLNSQPVPFFARYLEGQFGKELSEAEMAAVSGGAISASTLPPTFKRFLEDEDSKGDAISFDLFQGDPPTSIPPISLPEFPHPGEGEVMTMKYPSDQE	4284	3969	1	Cyanosarcina radialis HA8281-LM2	Cyanobacteriota
HTG88379.1	HTG88380.1	2.7e-94	['HTG88379.1' 'HTG88380.1']	MRDKTESPAPENSEHTQPFFARFLEGQDTANSSFQTLKYPSDRDEIDWLTRPETIDQ	4301	4127	1	Pyrinomonadaceae bacterium	Acidobacteriota
WP_409880221.1	WP_409880222.1	1.4e-100	['WP_409880221.1' 'WP_409880222.1']	MNYPNTEQSKAIPFFARFLSADQDEAPTPDSPPDSEPAPVWTWKWPSDWEDS	4312	4153	1	Microcystis sp.	Cyanobacteriota
MEW5854854.1	MEW5854854.1	1.3e-93		MTSIRRNSTKQSAGSKRPSESTVQKSTAKAPAKQTSKAQQAKASAKKSDAFEKKAPAGRKETPKAPQQTARREGGTGAVGARVAAQKAGAVQSVPREVRAIEKELITALKAADHTLESQTAVLDALRKTSKAFQMHAPEHPRAQVVERLLTDRTQLMQNVANQTLAVAQQKLKGSPEGAQAQQEFSKAFTAAQQIHTAANPKGAEKLTLQQLGGDENTVKPFFARFLEGQNRGQVARGEVGRMVTMKYPSDNEDGGGSKRPGEGGGMMVTMKAPSDNEDGAEGGVGAVTLKYPSDNEDGPVGETGQNVGAVTKKFPSDAEDGGADNGGGGVVMTRKFPSDNEDGGAGEGGGGVMVTMKAPSDNEDGGGDGGGVVMTRKFPSDNEDGGGEPVPRMGGGAV…	4330	2590	1	Myxococcota bacterium	Myxococcota
WP_303893876.1	WP_303893875.1	2.1e-85	['WP_303893875.1' 'WP_303893876.1']	MQTSNEKKQPFFARFLENQDKQTNPDGRVTSSEQQSAEAWITKPWLDMEQTQKYPSDGDEI	4336	4522	1	Terrimonas ferruginea	Bacteroidota
WP_294938963.1	WP_294938960.1	4.3e-83	['WP_294938960.1' 'WP_294938963.1']	MKDNNLKKPFFANFLENQLAKNEQDAIQGGATSVLRDNVQTMKYPSDSEEGPGSEAATKPTADIMHTMKYPSDNDEDGTTSI	4348	4597	1	uncultured Flavobacterium sp.	Bacteroidota
MCZ8127597.1	MCZ8127598.1	2.2e-100	['MCZ8127597.1' 'MCZ8127598.1']	MAYPNDQQGKALPFFARFLSVSKEESSIKSPSPEREYSTLKYPSDWEEF	4398	4248	1	Microcystis sp. LE19-114.1B	Cyanobacteriota
MBI4617701.1	MBI4617701.1	4.1e-103		MSNWTIALDKPATKTMSHPIYSHGPGQVPYFVHGIVPQPALNNSPALSAPVYVTLKYPSDSDEFAIIN	4404	4197	1	Planctomycetota bacterium	Planctomycetota
MCI0667036.1	MCI0667036.1	1.2e-91		MMSDVKIENLAPQPFFARFLESQHGESMSHEEMARIRGGVAYVTQAYPSDRENAPSGGLPEWMADFIQKIGGQPGCFPHHPDLSAYLPKYPDPQGSIVTQAAPSDNEIFGDLT	4439	4097	1	Methylococcaceae bacterium	Pseudomonadota
WP_194014840.1	WP_194014840.1	3.2e-101	['WP_061430270.1' 'WP_194014840.1']	MAYPNDQQGKALPFFARFLSVSKEESSIKSPSPEPTYGVTLKYPSDWEEF	4440	4287	1	Microcystis aeruginosa LEGE 11464	Cyanobacteriota
HKO96017.1	HKO96016.1	5e-95	['HKO96016.1' 'HKO96017.1']	MQDNTEARAPENSERSRPFFARFLEGQDTTEVGIMTLKYPSDRDEIDQRLDYMSGNNETA	4461	4644	1	Pyrinomonadaceae bacterium	Acidobacteriota
HEX5876171.1	HEX5876172.1	2.2e-95	['HEX5876171.1' 'HEX5876172.1']	MRDKTELPVPENSESLPFFARFLEGQETSKNGLLTLKYPSDRDEIDQRIEYVSGNNGPQQ	4516	4333	1	Pyrinomonadaceae bacterium	Acidobacteriota
MBL9005009.1	MBL9005010.1	5.8e-78	['MBL9005009.1' 'MBL9005010.1']	MSKKIAEESQDAQVPFFAHLLSSQNDPAAGTGGPAPTYHCLDSPCTKKYPSDEDESTTGLGDRDW	4536	4734	1	Myxococcales bacterium	Myxococcota
WP_271950592.1	WP_271950594.1	2.6e-101	['WP_271950592.1' 'WP_271950594.1']	MNYPNTEQSKAIPFFARFLSADQDEAPTPDSPPDSEPAPVWTWKWPSDWEDS	4573	4414	1	Microcystis aeruginosa CS-567/02	Cyanobacteriota
WP_303893876.1	WP_303893875.1	2.1e-85	['WP_303893875.1' 'WP_303893876.1']	MEEKKQQPFFAKFLESQHKNVPQPQENANGEQLESSITKPWLDHHDETHKYPSDGDEGGV	4619	4802	1	Terrimonas ferruginea	Bacteroidota
WP_293120314.1	WP_293120312.1	5.2e-101	['WP_293120312.1' 'WP_293120314.1']	MQNQESNTQVKPFFAHFLEEQKAGANQSETGYSDKETLKYPSDSEEVTTDKYPSDWEDG	4674	4854	1	Moorena sp. SIO4G3	Cyanobacteriota
WP_334999890.1	WP_334999892.1	5.6e-96	['WP_334999890.1' 'WP_334999892.1']	MSENKPEKLNSQAVPFFARFLEGQSLEDLSDEDSKAIIGGKCNNATNKNKDEIVVTTLKFPSDQEDGAVTKKYPSDSDDAVTQKYPSDGDDDSSPCKPV	4717	4417	1	Nostoc sp.	Cyanobacteriota
MEM8952119.1	MEM8952120.1	5.9e-96	['MEM8952119.1' 'MEM8952120.1']	AAAIGVQLAPKAKARPFFARFLENQNRQHASSRQTEPKDVTVTLKAPSDEEDRGGDGDKLVVTLKFPSDNEDVGPVTRKFPSDEEDAGCDGVVVTKKAPSDHEDQGGGWNDCVFVTLKYPSDHDEGDNPPVETRKFPSDQEDTNLNTLVETPVTMKAPSDHEDQIGGTFDPKDAPVVTLKAPSDHEDAGYEVVQTEKFPSDSEDAGFYGEGPVTLKFPSDCEDGAHPSDDDIPGNAVTLKFPSDHEDGGDHVGPPIVTLKYPSDREDGGEIDPGDIVTAKFPSDEEDNGAPLDYMQVVTLKFPSDNDEGDFWLDVGSNITTAKFPSDRDEEIA	4720	3718	1	Pseudomonadota bacterium	Pseudomonadota
WP_271925594.1	WP_271925593.1	2.1e-101	['WP_271925593.1' 'WP_271925594.1']	MNYPNTEQSKAIPFFARFLSADQDEAPTPDSPPDSEPAPVWTWKWPSDWEDS	4736	4895	1	Microcystis aeruginosa CS-552/01	Cyanobacteriota
WP_335190712.1	WP_335190714.1	3.2e-102	['WP_335190712.1' 'WP_335190714.1']	MYTSTVKESDIQVLPFFARFLQEQSASEKPDTAPPPPPPFTFKFPSDLEDV	4775	4619	1	Nostoc sp.	Cyanobacteriota
HKX86606.1	HKX86607.1	1.4e-79	['HKX86606.1' 'HKX86607.1']	MKKNELKKPFFASFLENQMSKEEANAVQGGAITSILRDTVQTMKYPSDGEEGPGGTTKPSADVYETMKYPSDSDESGTEI	4862	5105	1	Flavobacterium sp.	Bacteroidota
WP_334901262.1	WP_334901262.1	1.3e-96	['WP_334700480.1' 'WP_334901262.1']	MSENKPEELNAQAVPFFARFLEGQSLEDLSDEDSKAIIGGGCNNATKKNKDELVQTLKFPSDQEDGAVTKKYPSDSDEYAVTQKYPSDGDDSSPSKPV	4882	4585	1	Nostoc sp.	Cyanobacteriota
WP_193949839.1	WP_193949839.1	7.4e-93		MSTNTEKTVDIVVIPFFARFLEEQATEATEGTEVPWTYKYPSDLEDR	4900	4756	1	Nostoc sp. LEGE 12450	Cyanobacteriota
WP_413281562.1	WP_413281563.1	2.4e-99	['WP_413281562.1' 'WP_413281563.1']	MATEIVKNTDINAVPFFARFLEEQPSEPSDTPSTPTQPPFPFPLPYTFKFPSDWEDR	4914	5088	1	Floridaenema evergladense BLCC-F167	Cyanobacteriota
WP_334925381.1	WP_334925381.1	1.9e-101	['WP_094328484.1' 'WP_334925381.1']	MSSNLNTQAVPFFARFLVEEKPPEKPNDNPPPIYTFKYPSDWEDR	4972	4834	1	Nostoc sp.	Cyanobacteriota
WP_264743485.1	WP_264743486.1	2.2e-82	['WP_264743485.1' 'WP_264743486.1']	MEKKNSKKPFFASFLEKQVKEPKGVQGGGITSVLLDNVTSVLADNVTKPGGDNVTMKYPSDGDEDTQTV	5029	5239	1	Chryseobacterium oryctis	Bacteroidota
MBU7587499.1	MBU7587499.1	5.4e-94		MSEMQPEDSQVFPFFARFLEGQNAEELSDEASQAISGGKKDDGVTKPKKDDVVFQTLKFPSDAEDIPV	5052	5259	1	Nostoc sp. TH1S01	Cyanobacteriota
NER92929.1	NER92930.1	7.6e-101	['NER92929.1' 'NER92930.1']	MSNEINQQSEAQTVPFFARFLESQGSEELEGRPMTHKYPSDADEPTTYKYPSDEEDN	5071	4897	1	Symploca sp. SIO1B1	Cyanobacteriota
HEV7904920.1	HEV7904919.1	1.7e-92	['HEV7904917.1' 'HEV7904919.1' 'HEV7904920.1']	MKDQEQANTNDSQKKNETPFFARFLEGQHAETPSGAPNDEAIFQTLKYPSDRDEWDRPLGE	5096	4910	1	Pyrinomonadaceae bacterium	Acidobacteriota
WP_264751263.1	WP_264751264.1	1.4e-86	['WP_264751263.1' 'WP_264751264.1']	MEKKKLKKPFFASFLENQIKDPKEVKGGSSSVGATNPLRDGITKPSLDSQQTMKYPSDGDESTV	5115	5310	1	Chryseobacterium kimseyorum	Bacteroidota
MCA1633910.1	MCA1633910.1	1.4e-93	['MCA1633910.1' 'MCA1633911.1']	MQDNTDASNHHDSLQQEGSLPFFARFLEGQNNAERSAATTKYPSDLDEFTTLKYPSDGDDDTPTEDSILAAATERRISALTLKYPSDFDEGDMTMKYPSDDDESNPDDRVYRT	5155	5497	1	Acidobacteriota bacterium	Acidobacteriota
WP_322718327.1	WP_322718328.1	2.1e-103	['WP_322718327.1' 'WP_322718328.1']	MPTNTVKTVDVGALPFFARFLEEQATEGEGTDVPWTYKFPSDLEDK	5178	5037	1	Nostoc sp. ChiQUE02	Cyanobacteriota
MBT9583170.1	MBT9583171.1	6e-78	['MBT9583170.1' 'MBT9583171.1']	MAYTSGVGGSGGFYPAQGPGPFQNAGGTGPVGPGQSAFASNADMRQFFASVLQAIEQLNSSWRGLAAGPNQNNPFFARYLEGQQPPGGGAQTQKFPSDQEDGGGGPIGGGGGPVTTLKYPSDNEDGGGGGPIGGGGGPVTTLKFPSDNEEGGGGPIGGGGGAVTQKAPSDNEDGGGGPIVTRKAPSDNEDGGGGPIVTTLKFPSDNEDGGGGGPIGGGGGAVTQKAPSDNEDGGGGPIVTKKAPSDNEDGGGGPIFTTLKFPSDNEDGGGGGPIGGGGPIFTTQKFPSDNEEGRA	5236	4348	1	bacterium	Undefined
WP_264743485.1	WP_264743486.1	2.2e-82	['WP_264743485.1' 'WP_264743486.1']	MKNKNSKKKPFFASFLEKQIKDSATVTGGSTTLPLKDTVTIPEYDSVTRPTLDLEHTQKYPSDGDDDVKYAE	5270	5489	1	Chryseobacterium oryctis	Bacteroidota
WP_288137519.1	WP_409946801.1	3.3e-100	['WP_409946801.1' 'WP_288137519.1']	MAYPNDQQGKALPFFARFLSVSKEESSIKSPSPEHETSTRKYPSDWEDF	5300	5450	1	Microcystis sp.	Cyanobacteriota
MCE7874336.1	MCE7874336.1	2.6e-73		KVKNVNQTRESSQGSAPVGKLQGAALKRAEGARSSSESSQVSHSRPAQKAEGARESNHGLHAQWKGLLDGKKDADVGSIPFFAHFLEGQEKGPVAQTKRYPSDNDDSPGLKPPGSEVVTHRYPSDNDADTGIEPPGGGVVTMRYPSDSDADTGIKPPPTEVTLAYPSDSDRDIGIGPNPPIDRVTMAYPSDSDKDTGIDWRPPVEVTLAYPSDSDRDCGCREV	5355	4683	1	bacterium CPR1	Undefined
MEO1432310.1	MEO1432309.1	2.1e-97	['MEO1432309.1' 'MEO1432310.1']	MSEKDKEKFNSNAVPFFARYLEGQYCEDLSEEEMDQVHGGLSKGKKIIKGHPYNLKDIVTTLKYPSDNEDSSPKHPPIAMTKKYPSDSDEAAVTNKFPSDGDDELPAHFDRW	5368	5707	1	Cyanobacteria bacterium J06633_8	Cyanobacteriota
WP_190709205.1	WP_190709205.1	2.1e-99		MSTNTVKTGNVEIVPFFARFLAAQTTEETETPSFPWTFKYPSDLEDK	5412	5268	1	Nostoc sp. FACHB-145	Cyanobacteriota
WP_196518418.1	WP_196518419.1	1.4e-96	['WP_196518418.1' 'WP_196518419.1']	MSENKPENLNAQTVPFFARFLEGQSFEDLCDEESEAISGGCRHVTKKKDDELVQTLKFPSDQEDGGIAA	5437	5227	1	Nostoc sp. WHI	Cyanobacteriota
HEY0728280.1	HEY0728281.1	1.7e-99	['HEY0728280.1' 'HEY0728281.1']	MRDKIESPAPETSEPSRPFFARFLEGQDRSNEAYLTLKYPSDRDEIDQRIEYMSGNNGQQ	5456	5273	1	Pyrinomonadaceae bacterium	Acidobacteriota
HLL52473.1	HLL52472.1	5.3e-91	['HLL52472.1' 'HLL52473.1']	MNKEAEKKEAQKVPFFVRFLEKQEPTLKADQKSLVGTIKYPSDNDEA	5462	5318	1	Myxococcaceae bacterium	Myxococcota
WP_322691150.1	WP_322691149.1	3e-95	['WP_322691149.1' 'WP_322691150.1']	MSENKPEKLNSQAVPFFARFLEGQSLEDLSEEESKAIIGGKCNNATNKNKDELVTTLKSPSDQEDGAVTKKYPSDSDELAVTQKYPSDGEDSSPSSPSELAVTLKYPSDNEDSSPSSLS	5517	5877	1	Nostoc sp. DedSLP04	Cyanobacteriota
WP_334793941.1	WP_334793940.1	1.8e-104	['WP_334793940.1' 'WP_334793941.1']	MSTNTVKIVDVVAVPFFARFLEEQATEGTEVPWTYKYPSDLEDK	5568	5703	1	Nostoc sp.	Cyanobacteriota
HZM99517.1	HZM99518.1	3.2e-96	['HZM99517.1' 'HZM99518.1']	MRDKTESCTPERSEPFFARFLEGQDTSKDSKMTLKYPSDRDEIDQRFEYTSDSNAS	5611	5440	1	Pyrinomonadaceae bacterium	Acidobacteriota
WP_334772589.1	WP_334772590.1	1e-103	['WP_334772589.1' 'WP_334772590.1']	MPTNTVKTVDVGALPFFARFLEEQATEGEGTDVPWTYKFPSDLEDK	5656	5515	1	Nostoc sp.	Cyanobacteriota
NPA07641.1	NPA07642.1	1.8e-79	['NPA07641.1' 'NPA07642.1']	MENKKNKKPFFASFLEKQIAEPEKIKGGSETVATAPLRDNVTTALQDSVTKPSNDNVTMKYPSDSDEGGTEI	5658	5877	1	Chlorobiota bacterium	Chlorobiota
WP_372031689.1	WP_372031689.1	7.2e-80	['WP_372031689.1' 'WP_372031691.1']	MNKPFFSNFLEEQDLKRVTGGIVAGDGGCVITDKSKDELEHTMKHPSDGDEGGELESM	5815	5992	1	Shewanella sp. 10N.286.45.A1	Pseudomonadota
WP_287672683.1	WP_287672683.1	5.2e-101	['WP_159249523.1' 'WP_287672683.1']	MAYPNDQQGKAHPFFARFLSVSKEESSIKSPSPEPEFINTLKYPSDWEEY	5841	5688	1	Microcystis sp. M112S1	Cyanobacteriota
WP_155748416.1	WP_155748417.1	4.9e-100	['WP_155748416.1' 'WP_155748417.1']	MSTKTVESPGIKTVPFFARFLEDQSPLLAESDKPPADAPTEPPKVPPYLPPLPFTYKFPSDWEDF	5843	5645	1	Scytonema sp. UIC 10036	Cyanobacteriota
WP_300490187.1	WP_300490190.1	1.2e-82	['WP_300490187.1' 'WP_300490190.1']	MKNNKDLKKPFFANFLENQLSNEEKSTVQGGDIITLKTADTIYVTLKYPSDNEDGPGPIVTSKNLDMMQTMKYPSDNDETGGPILVPDTDPTML	5854	6139	1	Flavobacterium sp.	Bacteroidota
HVF68519.1	HVF68520.1	5.3e-92	['HVF68519.1' 'HVF68520.1']	MRGRRKKDEAARPSGAVATPFFARFLEGQHEGDDDAEAKMTERRGRAPYTEKQGARKSTAAASKAAKLQTLKYPSDGDEQVFHPYQAEAATIKGASTRQTLKYPSDRDEGDPYVAVYVDAADAPKTAKAKAKKDAKIRLTSKAADIDEPAS	5862	5406	1	Pyrinomonadaceae bacterium	Acidobacteriota
NPA07641.1	NPA07642.1	1.8e-79	['NPA07641.1' 'NPA07642.1']	MMKRSDKKKPFFASFLEKQIQNPEEVQGGGGIITGLMDDSVTLPAKDSVFTLKTLDGPVTTTPITDTPVTLKYPSDSDEGGFNPGNPPGIE	5912	6188	1	Chlorobiota bacterium	Chlorobiota
WP_193957891.1	WP_193957890.1	1.6e-101	['WP_193957890.1' 'WP_193957891.1']	MNYPNSEQSKAIPFFARFLSVDQDEAPTPDSPPDSEPAPVWTWKWPSDWEDS	5941	6100	1	Microcystis aeruginosa LEGE 91341	Cyanobacteriota
NCS53914.1	NCS53914.1	4.3e-100	['NCS53913.1' 'NCS53914.1']	MAYPNDQQGKALPFFARFLSVSKEESSIKSPSPEHEMAATYKFPSDWEDW	5974	5821	1	Microcystis aeruginosa G13-05	Cyanobacteriota
HEV2860709.1	HEV2860708.1	1.2e-94	['HEV2860708.1' 'HEV2860709.1']	MKDRRKKPAPRPEEAATPFFARYLEGQTEEDAEARVTERGGRANVVFANKAGAKSAKKSAKKSSKKSSGARAAAAPAMTLKYPSDRDEWIYYAYHAEAATRGPGLRDQTLKYPSDNDEGDAVYALYVNESDVPKSDKAKPKKDAQVRLTSKAPKAK	5975	6446	1	Pyrinomonadaceae bacterium	Acidobacteriota
WP_193919814.1	WP_193919812.1	1.2e-98	['WP_193919812.1' 'WP_193919814.1']	MSNNDNFEKKSSSVPFFARYLEGQFLTEVSEEEMDQVQGGIRYISPPSEDIAYTLKYPSDNEDSSPTHPIVTNKHRDIDDIGSGGGFTKKYPSDADEAMTHKYPSDGDDDFSFDSERLH	5982	6342	1	Plectonema cf. radiosum LEGE 06105	Cyanobacteriota
HEX5890015.1	HEX5890016.1	2.8e-99	['HEX5890015.1' 'HEX5890016.1']	MRDKMESPAPETSEQSRPFFARFLEGQDRSNEAFLTLKYPSDRDEIDQRIEYMSGNNGQQ	5996	5813	1	Pyrinomonadaceae bacterium	Acidobacteriota
MBK7757885.1	MBK7757885.1	8.7e-62		MKRPDRVPFFARFIERDTPTFSTDLRAGINLPDVRFETKKYPSDGDEGGVVVRVSFTLKPGGDKDE	6033	6234	1	Deltaproteobacteria bacterium	Pseudomonadota
MCG8411558.1	MCG8411559.1	8.2e-88	['MCG8411558.1' 'MCG8411559.1']	MKKKPFFANFLENQIETSDVKGGEIVTMKYPSDNDELGPIITDPEPITKPPVYVTMKHPSDSDEGGGVS	6074	5864	1	Bacteroidales bacterium	Bacteroidota
WP_193897423.1	WP_193897421.1	4.2e-101	['WP_193897421.1' 'WP_193897423.1']	MSTNTVKTVDVGVVPFFARFLEEQAAEGTETPSFPWTFKFPSDAEDT	6075	6219	1	Nostoc sp. LEGE 06077	Cyanobacteriota
MEM7310255.1	MEM7310255.1	1.6e-98	['MEM7310255.1' 'MEM7310256.1']	MNDAKKKTPFFARFLEGQDDPEVRTDVKAGAFPPFVTHKYPSDVDEDVTMKYPSDGDDYPSS	6116	6305	1	Planctomycetota bacterium	Planctomycetota
WP_409871806.1	WP_288137518.1	2.3e-100	['WP_409871806.1' 'WP_288137518.1']	MNYPNTEQSKAIPFFARFLSADQDEAPTPDSPPDSEPAPVWTWKWPSDWEDS	6169	6010	1	Microcystis sp.	Cyanobacteriota
NPA07641.1	NPA07642.1	1.8e-79	['NPA07641.1' 'NPA07642.1']	MKNKDSKKKPFFASFLEKQLQDPEKIKGGGDVTIASQDSITKPAVDTVTKPIYDMAQTMKYPSDGDDDSPSV	6216	6435	1	Chlorobiota bacterium	Chlorobiota
WP_300640930.1	WP_300640932.1	2.1e-98	['WP_300640930.1' 'WP_300640932.1']	MTESNQEDLNSQAVPFFARYLEGQTLEDLSQEEMNGIRGGYSYNQLKIDHKWGQIPCEQMVTKKYPSDAGEFVTQKYPSDIDEAVTQKYPSDGDDDLPSDFFQSFK	6218	5897	1	Mastigocoleus sp. MO_188.B34	Cyanobacteriota
NES81465.1	NES81465.1	1.9e-85		MSNMDKPEENSQAVPFFARYLEGQWCEELSEEEMDDVRGGRGFAFTEKFPSDFEDGAGCFTRKYPSDHEEGGGGPALTKKYPSDHEEGGGGPIAMTQKFPSDQEDGGGGSVVTLKFPSDEEDAPHK	6220	6601	1	Moorena sp. SIO2B7	Cyanobacteriota
WP_300565962.1	WP_300565960.1	1.7e-83	['WP_300565960.1' 'WP_300565962.1']	MKNKENLKKPFFSNFLENQMSKDEQNALQGGATSPLADGAQTMKYPSDSEDGPGNPTKPSADIAETMKYPSDSDESGTAV	6253	6496	1	Flavobacterium sp.	Bacteroidota
WP_062711171.1	WP_062711174.1	5e-85	['WP_062711171.1' 'WP_062711174.1']	MDKNTPFFSNFIEADTITKEEANQISGGWNFPNEIATRKAPSDDDEGFSSSAIVFPTDELPALPELS	6259	6055	1	Grimontia marina	Pseudomonadota
WP_334908272.1	WP_334908274.1	6e-101	['WP_334908272.1' 'WP_334908274.1']	MYTNTVKVSDIQVLPFFARFLQEQSASEKPDTTPPPPPPLTFKFPSDLEDS	6263	6107	1	Nostoc sp.	Cyanobacteriota
HVF43374.1	HVF43375.1	1.5e-91	['HVF43374.1' 'HVF43375.1']	MKGREHKHSAAPTPGAPATPFFARFLEDQHGDAGVKAAAEFMTLKYPSDRDEDDIYSPPDAEAAPTNYEPSRRTLKYPSDRDDIDPPFAAQHGNAAGAS	6288	5988	1	Pyrinomonadaceae bacterium	Acidobacteriota
WP_193897423.1	WP_193897421.1	4.2e-101	['WP_193897421.1' 'WP_193897423.1']	MSTNTTKTKKVEAVPFFARFLEEQVTEQSNTAPFPTTLKYPSDWEDGGY	6308	6458	1	Nostoc sp. LEGE 06077	Cyanobacteriota
HKG12932.1	HKG12933.1	1.7e-92	['HKG12932.1' 'HKG12933.1']	MRGRRNKDEAAAPSGAQATPFFARFLEGQHGDDAEARVTTRRGRASYTEKEGARKATAAKPAKLQTLKYPSDGDEQVFHPYQAEAAKVKGGSTRQTLKYPSDRDEGDPYVAVYIDAADAPKTARAKAKKDAKIRLTTKAADIDQVS	6332	5891	1	Pyrinomonadaceae bacterium	Acidobacteriota
MEM7310255.1	MEM7310255.1	1.6e-98	['MEM7310255.1' 'MEM7310256.1']	MNDDKKTPFFARFLEGQEYPEVKTDVKAGKGPLVTMKWPSDDDDLEQTMKAPSDSDEI	6354	6531	1	Planctomycetota bacterium	Planctomycetota
WP_287736893.1	WP_287736893.1	4.7e-101	['WP_004158185.1' 'WP_287736893.1']	MNYPNTEQSKAIPFFARFLSADQDEAPTPDSPPDSEPAPVWTWKWPSDWEDS	6371	6212	1	Microcystis sp. M113S1	Cyanobacteriota
MBK7757885.1	MBK7757885.1	8.7e-62		MSKPTRVPFFARFIETEAPAIDTNVRAGAESGGGTTWPPQTKKYPSDGEDTASTFKGGTEYDEKW	6376	6574	1	Deltaproteobacteria bacterium	Pseudomonadota
HVF68519.1	HVF68520.1	5.3e-92	['HVF68519.1' 'HVF68520.1']	MKGKEQKDSAAPTPDADARPFFARFLEDQHGDAEAKAVECMTLKYPSDRDEDDVYSPPEVEAAATNYEPSRRTLKYPSDRDDIDPPFVVPHGNSAGAS	6379	6082	1	Pyrinomonadaceae bacterium	Acidobacteriota
MFN7459691.1	MFN7459692.1	3.7e-99	['MFN7459691.1' 'MFN7459692.1']	MTTATLTNTEVLPFFARFLAAEEPPETPTPQPEEQPLPPPIFTFKYPSDWEDF	6438	6276	1	Akkermansiaceae bacterium	Verrucomicrobiota
WP_099071782.1	WP_099071783.1	3.7e-97	['WP_099071783.1' 'WP_099071782.1']	MSENQPKQANSQAVPFFARFLEGQSFEELSDEELEGISGGISGITRKKNDEIAQTLKYPSDQEDSPISTKKAPSDTDEYAVTQKYPSDGDDYNFPVE	6440	6734	1	Nostoc linckia z9	Cyanobacteriota
WP_335064208.1	WP_335064208.1	4.3e-102	['WP_335064208.1' 'WP_335064209.1']	MSSNLDIQAVPFFARFLVEEKPPEKPNDNPPPIYTFKYPSDWEDR	6546	6684	1	Nostoc sp.	Cyanobacteriota
HWP55783.1	HWP55782.1	8.6e-94	['HWP55782.1' 'HWP55783.1']	MSKKKSAAPADSTPFFARYLEGQVASGQTSAEVRSSRGSAYAKAKAKASPKVLQTLKYPSDRDELIYAPYYVSTKDVPEEYRDPIVTLKFPSDSDEHWYDATYLNKADVPTGKPKAGGNIQLKKKALKRK	6661	7054	1	Pyrinomonadaceae bacterium	Acidobacteriota
MBK7757885.1	MBK7757885.1	8.7e-62		MSKTTRLPFFARFIETEPTPIDTKVRAGEDGGGITYPIKWPPEQTKKYPSDQDDVKW	6750	6924	1	Deltaproteobacteria bacterium	Pseudomonadota
MEZ4434940.1	MEZ4434940.1	4.2e-87	['MEZ4434940.1' 'MEZ4434941.1' 'MEZ4434942.1']	MAKQNVPFFARFLEAQAPAVQTGLKAGAADGNTRPRVTLKYPSDDDEYVTLKYPSDDDEYRGGW	6826	6631	1	bacterium	Undefined
HKG12932.1	HKG12933.1	1.7e-92	['HKG12932.1' 'HKG12933.1']	MKGREQKDSAVPTPDAAATPFFARFLEDQYGGGAEAKAAARIRSLKYPSDRDEDIDPYAPAHVEAAPTNVGPSRMTLKYPSDRDEIDFYVEPYGNAAHS	6845	6545	1	Pyrinomonadaceae bacterium	Acidobacteriota
WP_287710841.1	WP_287710841.1	4.9e-100	['WP_287077885.1' 'WP_287710841.1']	MKALGIKHFRWLKCNFCVNYHLLFIVGIAIKWEVCYSHDRFLFAGKITMAYPNDQQGKALPFFARFLSVSKEESSIKSPSPEHEMAATYKFPSDWEDW	7096	6799	1	Microcystis sp. M088S1	Cyanobacteriota
MBK7757885.1	MBK7757885.1	8.7e-62		MSKSTRVPFFARFIETEAPVNTNVRAGADGGGTTWPPQTLKYPSDGDDTMGTYKGGTEYDEKW	7122	7314	1	Deltaproteobacteria bacterium	Pseudomonadota
MEB3150024.1	MEB3150025.1	1.4e-100	['MEB3150024.1' 'MEB3150025.1']	MTTATLTNIEALPFFARFLAAEEEPPETPTPQPEEQPLPPPIFTFKWPSDCEDC	7133	6968	1	Sphaerospermopsis sp.	Cyanobacteriota
WP_096571773.1	WP_096571774.1	3.5e-101	['WP_096571773.1' 'WP_096571774.1']	MTTATLTNIEALPFFARFLAAEEEPPETPTPQPEEQPLPPPIFTFKWPSDCEDC	7147	6982	1	Sphaerospermopsis kisseleviana CS-549	Cyanobacteriota
WP_149676569.1	WP_149676569.1	2.1e-89		MSDVKIKDLPPVPFFAHFLEGQFSRDLTGEEMKALRGGSAVTMAAPSDQEGVPIGELPDIQGLLRSGLAPIRTNLLAPHPVTMAYPSDGEVAPAPFQSP	7211	6911	1	Paraburkholderia panacisoli	Pseudomonadota
MEZ4434940.1	MEZ4434940.1	4.2e-87	['MEZ4434940.1' 'MEZ4434941.1' 'MEZ4434942.1']	MAKQNVPFFARFLEAQAPTVQTGLKAGAADGNTRPRATDKYPSDADEYVTLKYPSDDDEYRGTW	7227	7032	1	bacterium	Undefined
MBI1849405.1	MBI1849399.1	8.9e-96	['MBI1849399.1' 'MBI1849405.1']	MKKPNKTENRPFFARFLEGQEYPKVKTNVKAGATKPAFDTDHTLKYPSDSDEV	7254	7416	1	Planctomycetota bacterium	Planctomycetota
HEY0993267.1	HEY0993268.1	1.2e-88	['HEY0993267.1' 'HEY0993268.1']	MNRKKKELPRKPFFARFLEQQTLKDVDGGGPLHTLKFPSDSDEDNTAL	7313	7460	1	Kofleriaceae bacterium	Myxococcota
WP_324991421.1	WP_324991420.1	3.7e-94	['WP_324991420.1' 'WP_324991421.1']	MKKNATDKAPQQGKKPFFARLLESQELEQAAGGARPQTKKYPSDSDEFVTMKYPSDNDDDVCK	7314	7506	1	Hyalangium sp.	Myxococcota
WP_298713211.1	WP_298713209.1	1.4e-79	['WP_298713209.1' 'WP_298713211.1']	MKPNEKLMKPFFAQLLESQQQQQTTGQQSSETSYWTSKLADVPDQTQKYPSDGDEEWWLL	7328	7511	1	Chitinophaga sp.	Bacteroidota
WP_271950592.1	WP_271950594.1	2.6e-101	['WP_271950592.1' 'WP_271950594.1']	MAYPNDQQGKALPFFARFLSVSKEESSIKSPSPEPTFGGTTFKYPSDWEDY	7329	7173	1	Microcystis aeruginosa CS-567/02	Cyanobacteriota
NES81807.1	NES81807.1	1.4e-44		MENQEFNTQVKPFFAHFLEEQKAGPEQSQDTHGQETRKYPSDSEEMETMKYPSDWEEDY	7343	7523	1	Moorena sp. SIO2B7	Cyanobacteriota
MEM9919771.1	MEM9919772.1	8.2e-94	['MEM9919771.1' 'MEM9919772.1']	MKKVKKPFFAQLLESQRIEAPQNVKGGNGAKGKGPSMTLKYPSDFDEATTMKYPSDNDEDIMTQ	7357	7162	1	Bacteroidota bacterium	Bacteroidota
WP_335205514.1	WP_335205513.1	1.2e-102	['WP_335205513.1' 'WP_335205514.1']	MYTNTLKGSDVQVLPFFARFLQEQSVTEKPDTTTPPPPPFTFKFPSDLEDR	7388	7544	1	Nostoc sp.	Cyanobacteriota
HYO72782.1	HYO72781.1	2.4e-92	['HYO72781.1' 'HYO72782.1']	MKKEMNRKPFFARLLEDQELEQVSGGTGQTLKFPSDGHDSNVTLQENAGDGTLKYPSDSDEHDL	7399	7594	1	Archangium sp.	Myxococcota
MFA5505716.1	MFA5505716.1	3.4e-86		MQIHSNAVRPFQPHPYRVGPQSGGIAYSSPYSRMSNDLAVQLFSAFQLLSTGWGDFLGGSTPAPQTRPFFENFLEDQNQVHGGRREIAFSATQAYPADSDGPATFEPGPKQPPISFTQAYPSDSDQDGGGPITFEPGPKQPPISFTMAYPSDSDLDL	7404	7878	1	Vulcanimicrobiota bacterium	Vulcanimicrobiota
WP_099100407.1	WP_099100406.1	3.5e-96	['WP_099100406.1' 'WP_099100407.1']	MSENKPEKLNSQAVPFFARFLEGQSLEDLSDEDSKAIIGGGCNNATNKNKDELAQTLKFPSDQEDATSVTKKYPSDSDEYAVTQKYPSDGDDSSPSSPV	7407	7707	1	Nostoc sp. 'Peltigera malacea cyanobiont' DB3992	Cyanobacteriota
MEC4813244.1	MEC4813245.1	5.6e-98	['MEC4813244.1' 'MEC4813245.1']	MSKQEQALPFFARFLEGQFCEDLSEEEMETVQGGMQCPDHTLPKKDVIFTTLKYPSDNEEGGDLVTKKHPSDTDEFAVTQKYPSDGDDDIIAIDNIAVE	7470	7170	1	Scytonema sp. PMC 1069.18	Cyanobacteriota
WP_272015294.1	WP_272015295.1	2.4e-101	['WP_272015294.1' 'WP_272015295.1']	MNYPNTEQSKAIPFFARFLSADQDEAPTPDSPPDSEPAPVWTWKWPSDWEDS	7474	7315	1	Microcystis aeruginosa CS-555/01A07	Cyanobacteriota
MBL4942292.1	MBL4942292.1	6.2e-82		MNKPFFSNFLEEQDIKQVTAGNLQGPLRLVTAKSEDELQYTLKYPSDGDEDESAKL	7477	7306	1	Colwellia sp.	Pseudomonadota
HEX8129143.1	HEX8129144.1	4.1e-92	['HEX8129141.1' 'HEX8129143.1' 'HEX8129144.1']	MKQQEKAHTETSHDDTPKGNETPFFARFLESQYDAAETGAERDEAIFTTLKYPSDRDEIDRPLAHL	7500	7299	1	Pyrinomonadaceae bacterium	Acidobacteriota
NCR36001.1	NCR36001.1	1.3e-100	['NCR36000.1' 'NCR36001.1']	MNYPNTEQSKAIPFFARFLSADQDEAPTPDSPPDSEPAPVWTWKWPSDWEDS	7586	7427	1	Microcystis aeruginosa S11-05	Cyanobacteriota
WP_335158752.1	WP_335158754.1	3.2e-101	['WP_335158752.1' 'WP_335158754.1']	MPKNRVKTVDVGALPFFARFLEQQATEGEGTDVPWTYKYPSDLEDK	7663	7522	1	Nostoc sp.	Cyanobacteriota
MBI1849405.1	MBI1849399.1	8.9e-96	['MBI1849399.1' 'MBI1849405.1']	MTSMKSPQQSEKRHFFARFLEGQEFPKVKTNVKGGVTTRISDTAHTLKYPSDDDEGGPTA	7668	7851	1	Planctomycetota bacterium	Planctomycetota
WP_323293917.1	WP_323293918.1	2.4e-99	['WP_323293917.1' 'WP_323293918.1']	MSKNTTKEVKSVPFFVRFLEEEPPQPEETPTPDSPQIFTLKFPSDWEDY	7676	7526	1	Crocosphaera sp. XPORK-15E	Cyanobacteriota
MCE2662409.1	MCE2662409.1	1.5e-93	['MCE2662409.1' 'MCE2662410.1']	MAYPNDQQGKALPFFARFLSVSKEESSIKSPSPEPTFGTTFKYPSDWEDY	7733	7886	1	Microcystis sp. 53602_E8	Cyanobacteriota
MEM9919771.1	MEM9919772.1	8.2e-94	['MEM9919771.1' 'MEM9919772.1']	MKKSNEPQKPFFAKFLESQKMDDPANEVVGGGGSPFLTLKHPSDLDEPVTMKYPSDGDDHLYA	7738	7546	1	Bacteroidota bacterium	Bacteroidota
WP_409944279.1	WP_409944279.1	1.2e-100	['WP_409944279.1' 'WP_002801149.1']	MAYPNDQQGKALPFFARFLSVSKEESSIKSPSPEREYNVTLKYPSDWEEF	7790	7943	1	Microcystis sp.	Cyanobacteriota
NET58241.1	NET58242.1	2.5e-100	['NET58241.1' 'NET58242.1']	MSNNTQEQSNAQAVPFFARFLESQGSEAVEGPETRKYPSDSEEVTTHKYPSDEEDGY	7807	7633	1	Symploca sp. SIO2E6	Cyanobacteriota
WP_149988297.1	WP_149988296.1	1.4e-100	['WP_149988296.1' 'WP_149988297.1']	MAYPNDKQGKALPFFARFLSVSKEESSIKSPSPEPTYGGTFKYPSDWEEY	7815	7968	1	Microcystis aeruginosa NIES-2520	Cyanobacteriota
WP_061085272.1	WP_027374378.1	1.2e-83	['WP_027374378.1' 'WP_061085272.1']	MKGNNSKKKPFFASFLEKQVKDPETVKGGTDMSIPERDAITKPAIDTVTSPKDDMQHTMKYPSDGDEDTVSVPL	7832	7607	1	Chryseobacterium indologenes	Bacteroidota
MFL6281844.1	MFL6281843.1	4.8e-93	['MFL6281843.1' 'MFL6281844.1']	MKNRNQKDSTASTSDAAATPFFARFLEDQHGGDAGAKPAAQFTLKYPSDRDEDIDPYAPVHLEAAPTNAEPTRQTLKYPSDRDEIDPYIAPYGNAADAL	7843	8143	1	Pyrinomonadaceae bacterium	Acidobacteriota
MCL4641290.1	MCL4641289.1	2.1e-84	['MCL4641289.1' 'MCL4641290.1']	METKNQMKKPFFARFLEGQTAQNAKNQDGNQQSPKSELHQSPDWNVTLKFPSDSDEGL	7854	7677	1	Olivibacter sp. UJ_SKK_5.1	Bacteroidota
WP_185581683.1	WP_185581684.1	3.6e-102	['WP_185581683.1' 'WP_185581684.1']	MSKKTVKTVDIAALPFFARFLEQASEGEGTDVPWTYKFPSDLEDK	7906	7768	1	Nostoc sp. UCD121	Cyanobacteriota
WP_162032777.1	WP_162032778.1	4.3e-83	['WP_162032777.1' 'WP_162032778.1']	MKKNSGKKPFFASLLEKQIQEPKNITGGSGSPSTASPTDAESSKLLNSITRPGSDHVTLKYPSDGDEDVNVM	7914	8133	1	Chryseobacterium potabilaquae	Bacteroidota
WP_287670499.1	WP_287670499.1	1.5e-100	['WP_002801149.1' 'WP_287670499.1']	MAYPNDQQGKALPFFARFLSVSKEESSIKSPSPEREYNVTLKYPSDWEEF	7975	7822	1	Microcystis sp.	Cyanobacteriota
WP_276875785.1	WP_276875783.1	5.6e-83	['WP_276875783.1' 'WP_276875785.1']	MENKNSKKKPFFASFLEKQLKDPETVKGGTDIITIPERDSITKPTIDNVTSPQADLQHTMKYPSDGDDDAILL	7981	7759	1	Chryseobacterium joostei	Bacteroidota
WP_375511241.1	WP_375511242.1	9.7e-103	['WP_375511241.1' 'WP_375511242.1']	MPTNTVKTVDIVAVPFFARFLEEQATEGTEVPWTYKYPSDLEDK	7999	7864	1	uncultured Nostoc sp.	Cyanobacteriota
WP_288137519.1	WP_409946801.1	3.3e-100	['WP_409946801.1' 'WP_288137519.1']	MNYPNTEQSKAIPFFARFLSADQDEAPTPDSPPDSEPAPVWTWKWPSDWEDS	8004	8163	1	Microcystis sp.	Cyanobacteriota
WP_061085272.1	WP_027374378.1	1.2e-83	['WP_027374378.1' 'WP_061085272.1']	MENKNSKKKPFFATFLEKQIKDPETVKGGSTITLITVDTVTSAIKDHITTAALEDSVSTHKNDNVTMKYPSDGDEDVLEA	8100	7857	1	Chryseobacterium indologenes	Bacteroidota
WP_409836856.1	WP_409836856.1	5.6e-101	['WP_002801149.1' 'WP_409836856.1']	MAYPNDQQGKALPFFARFLSVSKEESSIKSPSPEPTYGVTLKYPSDWEEF	8127	7974	1	Microcystis sp.	Cyanobacteriota
WP_287662347.1	WP_287662347.1	1.3e-100	['WP_287662347.1' 'WP_061430270.1']	MAYPNDQQGKALPFFARFLSVSKEESSIKSPSPEPTYGVTLKYPSDWEEF	8134	8287	1	Microcystis sp. M049S2	Cyanobacteriota
WP_066441672.1	WP_066441675.1	1.8e-85	['WP_066441672.1' 'WP_066441675.1']	MEGKKSKKPFFASFLEKQIEDPETVKGGSGSVTSALQDNTTGALKDSITSATLDNVTKPGGDHVTLKYPSDGDEDANAI	8172	8412	1	Chryseobacterium sp. CCH4-E10	Bacteroidota
WP_287170566.1	WP_287170564.1	2.2e-100	['WP_287170566.1' 'WP_287170564.1']	MTRGITIAYPNDQQGKALPFFARFLSVSKEESSIKSPSPEPTYGGTLKYPSDWEEY	8185	8014	1	Microcystis sp. M034S1	Cyanobacteriota
WP_294281403.1	WP_294281403.1	2.6e-84	['WP_294281403.1' 'WP_294281405.1']	MKNKNSKKKPFFASFLEKQIKDPETVKGGTDVSIPERDVVTKPSVDGVTSPKDDMAHTMKYPSDGDDDALYV	8233	8014	1	uncultured Chryseobacterium sp.	Bacteroidota
NJM67726.1	NJM67727.1	1.2e-97	['NJM67726.1' 'NJM67727.1']	MTNIDQQNNHLEAVPFFARYLEGQVAEDLSEAEMAAVSGGQTVYPTEPDGGIGGGAVTQKYPSDNEDGGSGGVMTKKYPSDQEDSGSGFPNIPIPEMPRFPH	8258	7949	1	Acaryochloris sp. RU_4_1	Cyanobacteriota
WP_230040991.1	WP_230040990.1	1.1e-80	['WP_230040990.1' 'WP_230040991.1']	MENKNSKKKPFFASFLEKQLKEPEKVKGGLEITIPERDVITKPIIDTVTSALKDMEHTMKYPSDGDDDSLEV	8272	8053	1	Chryseobacterium sp. Bi04	Bacteroidota
WP_162032777.1	WP_162032778.1	4.3e-83	['WP_162032777.1' 'WP_162032778.1']	MKLKNSHKTPFFATLLEKQCKDSETIKGGINTSTPERDFVTTEIVETMVIQEKILDYTMKFPSDGDDEASFSIRA	8343	8571	1	Chryseobacterium potabilaquae	Bacteroidota
WP_096637302.1	WP_010999572.1	8.5e-100	['WP_010999572.1' 'WP_096637302.1']	MPENRQEDLNAQAVPFFARFLEGQNCEDLTDEESEAVSGGKRGQTRKYPSDCEDGNGVTGKLRDEDIAVTLKYPSDNEDNGGGEIVTLKFPSDDDDQPVG	8369	8672	1	Trichormus variabilis FACHB-171	Cyanobacteriota
HKN82752.1	HKN82752.1	1.5e-45		MRDKTESTEPQSSEHTLPFFARFLEGQDTSKGPAHTLKYPSDQDEWDQRLEYTSTTAGGNNE	8408	8597	1	Pyrinomonadaceae bacterium	Acidobacteriota
WP_066441672.1	WP_066441675.1	1.8e-85	['WP_066441672.1' 'WP_066441675.1']	MKNKNSKKKPFFASFLEKQLQDPQKIKGGGDVTDVRLDNATSKVADTVTKPTLDLLQTMKYPSDGDDDAPTV	8455	8674	1	Chryseobacterium sp. CCH4-E10	Bacteroidota
WP_294281403.1	WP_294281403.1	2.6e-84	['WP_294281403.1' 'WP_294281405.1']	MKGKKLKKPFFAAFLEKQVKDPETIKGGSGTGVLKDQVTGVQNDDVTSPGNDTVSMKYPSDSDESGEIDL	8497	8284	1	uncultured Chryseobacterium sp.	Bacteroidota
MDJ0737518.1	MDJ0737517.1	2e-100	['MDJ0737517.1' 'MDJ0737518.1']	MSDNKEQALPFFARYLEEQFCEDLSEEEMSEVQGGAIYSFTKKYPSDHEEGDCITSKFKDDIAVTLKYPSDNEDGGAVTEKYPSDTDEFAVTHKYPSDGDDHIGSIDIADFEIS	8555	8900	1	Nostocaceae cyanobacterium	Cyanobacteriota
WP_230040991.1	WP_230040990.1	1.1e-80	['WP_230040990.1' 'WP_230040991.1']	MENKNSKKKPFFASFLEKQLKDPETVKGGAITSVSLDNVTSVIKDSLTSALEDNVSLPGHDNVTMKYPSDSDESGDEL	8560	8323	1	Chryseobacterium sp. Bi04	Bacteroidota
NJM67726.1	NJM67727.1	1.2e-97	['NJM67726.1' 'NJM67727.1']	MSNTNPQNPNSIAIPFFARYLEGQFGEISEDEMAAISGGADSVTTAYPSDSDADSGATTLKAPSDQEDSGWKMPEVNIPEIKMPSLPFKDY	8576	8300	1	Acaryochloris sp. RU_4_1	Cyanobacteriota
WP_335175884.1	WP_335175882.1	7.7e-96	['WP_335175882.1' 'WP_335175884.1']	MSENKPEELNSQAVPFFARFLEGQSFEDLSEQESEAISGGSCGVTKKNKKNKDTIAQTLKYPSDQEDVVTKKAPSDSDEAFTNKYPSDGDDTLRPDL	8626	8920	1	Nostoc sp.	Cyanobacteriota
WP_002801149.1	WP_002801150.1	5.1e-101	['WP_002801149.1' 'WP_002801150.1']	MAYPNDQQGKALPFFARFLSVSKEESSIKSPSPEREYNVTLKYPSDWEEF	8743	8590	1	Microcystis aeruginosa PCC 9701	Cyanobacteriota
MBK9646898.1	MBK9646898.1	1.1e-60		MKRPDRVPFFARFIERDTPTFSTDLRAGINLPDVRFETKKYPSDGDEGGVVVRVSFTLKPGGDKDE	8786	8987	1	Deltaproteobacteria bacterium	Pseudomonadota
HYK20311.1	HYK20312.1	2.3e-95	['HYK20311.1' 'HYK20312.1']	MRDKTESSAPETSEHGLPFFARFLEGQETSKGPNQTLKFPSDSDEWDQRIEYTSQQ	8863	8692	1	Pyrinomonadaceae bacterium	Acidobacteriota
WP_409871806.1	WP_288137518.1	2.3e-100	['WP_409871806.1' 'WP_288137518.1']	MAYPNDQQGKALPFFARFLSVSKEESSIKSPSPEHETSTRKYPSDWEDF	8873	8723	1	Microcystis sp.	Cyanobacteriota
WP_343105822.1	WP_308842344.1	3.3e-80	['WP_308842344.1' 'WP_343105822.1']	MENDKKLKKPFFANFLESQVPEKEMEQINGGTDVVTMKFPSDGEDGPGQVITSRVKDLYQTMKYPSDSDEEGVEL	8973	9201	1	Flavobacterium lindanitolerans	Bacteroidota
WP_374809216.1	WP_374809217.1	1.7e-101	['WP_374809216.1' 'WP_374809217.1']	MAYPNDQQGKALPFFARFLSVSKEESSIKSPSPEREYNVTLKYPSDWEEF	8982	8829	1	Microcystis sp. BLCC-F209	Cyanobacteriota
HIB65336.1	HIB65335.1	3.6e-86	['HIB65335.1' 'HIB65336.1']	MSLNINNQISNNRNLSFPSRPISTGSRPQTGNSLSQGVRGDGLQLSSQARDLRGGSKPFWAQFLQNQDPTGNGVAATKKFPSDGEDLGDFKPPHCPGKPGGPIATTLKFPSDGEDIGDMPGKPDFPGLPGGPGKPGGPIATTLKFPSDGEDIGDMPGKPDFPGLPGGPGKPGGPIATTLKFPSDGEDLGDLPTRPGIGDGIAATKKFPSDGEDLGDFTPKRFF	9081	8409	1	Phycisphaerales bacterium	Planctomycetota
MDP7034290.1	MDP7034290.1	2e-89		MPLKRPFFARLLTHSGVNPHVTMKYPNDQDGGGGPQTRKYPSDEEGGGGPQTRKYPNDQT	9156	9339	1	Planctomycetota bacterium	Planctomycetota
WP_271937400.1	WP_271937400.1	2.9e-100	['WP_069474628.1' 'WP_271937400.1']	MAYPNDQQGKALPFFARFLSVSKEESSIKSPSPEPTFGTTLKYPSDWEEY	9214	9061	1	Microcystis sp. CS-574	Cyanobacteriota
WP_334963529.1	WP_334963527.1	1.1e-96	['WP_334963527.1' 'WP_334963529.1']	MSENKPEELNSQAVPFFARFLEGQNFEDLSEQESEAISGGSCGVTKKNKKNKDTIAQTLKYPSDQEDAVTRKAPSDSDEAFTNKYPSDGDDHAKQIE	9314	9608	1	Nostoc sp.	Cyanobacteriota
WP_334709207.1	WP_334709208.1	2.9e-102	['WP_334709207.1' 'WP_334709208.1']	MSTNVLKALDIQALPFFARFLVQEEPPQPPNETPPPIYTLKYPSDWEER	9347	9197	1	Nostoc sp.	Cyanobacteriota
WP_063874464.1	WP_063874465.1	1.8e-100	['WP_063874464.1' 'WP_063874465.1']	MTTATLTNNKALPFFARFLAAEEAPETPTPQPEEQPLPPPIFTFKYPSDWEDF	9363	9201	1	Nodularia spumigena CS-588/01	Cyanobacteriota
WP_016517285.1	WP_016517286.1	7e-100	['WP_016517285.1' 'WP_016517286.1']	MAYPNDQQGKALPFFARFLSVSKEESSIKSPSPEPTYGVTFKYPSDWEDF	9374	9221	1	Microcystis aeruginosa SPC777	Cyanobacteriota
WP_288026351.1	WP_002758981.1	3.5e-101	['WP_288026351.1' 'WP_002758981.1']	MAYPNDQQGKALPFFARFLSVSKEESSIKSPSPEPTFGTTFKYPSDWEDY	9447	9294	1	Microcystis sp. LE19-10.1B	Cyanobacteriota
WP_287294657.1	WP_287264799.1	5.8e-101	['WP_287294657.1' 'WP_287264799.1']	MQNQESNTQVKPFFAQFLEEQQAAPDQSQDTHGQQTLKYPSDYEEVETQKYPSDWEEG	9496	9319	1	Moorena sp. SIO2C4	Cyanobacteriota
MBK9646898.1	MBK9646898.1	1.1e-60		MSKTTRLPFFARFIETEPTPIDTQVRAGEDGGGITYPIKWPPEQTKKYPSDQDDVKW	9501	9675	1	Deltaproteobacteria bacterium	Pseudomonadota
WP_236457109.1	WP_236457110.1	1.7e-81	['WP_236457110.1' 'WP_236457109.1']	MKNQELKKPFFANFLENQLTQGESNEVQGGALTSKLKDGDHTLKFPSDSDDDTTNPISDNVHTMKYPSDNDESGPLDEI	9519	9759	1	Flavobacterium jumunjinense	Bacteroidota
WP_271922389.1	WP_063874465.1	1.8e-100	['WP_271922389.1' 'WP_063874465.1']	MTTATLTNNKALPFFARFLAAEEAPETPTPQPEEQPLPPPIFTFKYPSDWEDF	9526	9364	1	Nodularia spumigena CS-336/02	Cyanobacteriota
MFO7567880.1	MFO7567880.1	8.5e-81	['MFO7567880.1' 'MFO7567881.1']	MSKKVTDQQNQEAATPFFAHLLSSESDPAKLGPDSGPAPTYNCLDTPCTKKYPSDDDESTTWFGDRD	9552	9348	1	Enhygromyxa sp.	Myxococcota
WP_414530538.1	WP_414530539.1	1e-96	['WP_414530538.1' 'WP_414530539.1']	MSNNKPEDLNSETVPFFARFLEGQTCEEVTEEQSEMVTGGRIFATRKFPSDSDEYAVTLKFPSDNEDSGSIQPPSFGNGNSGFIRPQLPSFGNGSVSTMKYPSDNEESSPDIA	9552	9210	1	Nodularia chucula CCY0103	Cyanobacteriota
WP_292846429.1	WP_292846432.1	2.2e-103	['WP_292846429.1' 'WP_292846432.1']	MPTNTVKTVDAVVVPFFARFLEEQATEGTEVPWTYKFPSDLEDK	9572	9437	1	uncultured Nostoc sp.	Cyanobacteriota
WP_339387077.1	WP_339387078.1	1.1e-82	['WP_339387077.1' 'WP_339387078.1']	MNKNTPFFNNFIEADTITEEEANQIAGGIVNFGGIATRKAPSDDDEGFAISTRKAPSDDDEGFEISTRKAPSDDDEGYSSSAIIFPR	9649	9385	1	Vibrio caribbeanicus	Pseudomonadota
HLP88051.1	HLP88052.1	1.2e-98	['HLP88051.1' 'HLP88052.1']	MSNIKLENLPFFTRFLEGQSCEDVTEEEMESVNGGCGFTTKKYPSDQEEDGFATKKYPSDTDEMTTEKYPSDSDESGVSF	9651	9408	1	Nostocaceae cyanobacterium	Cyanobacteriota
WP_152126484.1	WP_152126483.1	8.2e-80	['WP_152126483.1' 'WP_152126484.1']	MQPIKFLITMEQTTKKPFFARFLEGQDISGEQSVGADRGPGKPAPLPYPTMKYPSDLDEVTYPEIDDIYK	9686	9899	1	Rudanella paleaurantiibacter	Bacteroidota
QEO74470.1	QEO74469.1	6.5e-96	['QEO74469.1' 'QEO74470.1']	MQENKDARACQESESTLPFFARFLEGQHREGVGFGTLKFPSDWDEGDQTHKYPSDSDEGEDSHNFAG	9689	9893	1	uncultured bacterium	Undefined
HNN90741.1	HNN90740.1	5e-82	['HNN90740.1' 'HNN90741.1']	MSKKLVEASESLAVPFFAHLLSSQSDPAAESGGTAPTYHCLDSPCTKKYPSDDDEATTGLGDRDS	9706	9508	1	Pseudomonadota bacterium	Pseudomonadota
WP_409876311.1	WP_322642649.1	2.7e-101	['WP_322642649.1' 'WP_409876311.1']	MSTKTVKTVNVVALPFFARFLKEQATEGTEVPWTYKFPSDLEDK	9718	9853	1	Nostoc sp. DedVER02	Cyanobacteriota
WP_010999571.1	WP_010999572.1	8.5e-100	['WP_010999571.1' 'WP_010999572.1']	MPENRQEDLNAQAVPFFARFLEGQNCEDLTDEESEAVSGGKRGQTRKYPSDCEDGNGVTGKLRDEDIAVTLKYPSDNEDNGGGEIVTLKFPSDDDDQPVG	9731	9428	1	Anabaena sp. FACHB-595	Cyanobacteriota
WP_287727642.1	WP_287727642.1	6.7e-101	['WP_159249523.1' 'WP_287727642.1']	MAYPNDQQGKALPFFARFLSVSKEESSIKSPSPEPTYGNTFKYPSDWEDF	9798	9645	1	Microcystis sp. M061S2	Cyanobacteriota
WP_196523969.1	WP_196523970.1	1.5e-95	['WP_196523969.1' 'WP_196523970.1']	MSEKKPEELNSQAVPFFARFLEGQSFEDLSDKESEGIGGGSCDLTSKKKDAIAQTLKFPSDQEDGVTKKYPSDSDEQVFTKKYPSDGDDDVAAIK	9862	9574	1	Nostoc commune BAE	Cyanobacteriota
MBK9646898.1	MBK9646898.1	1.1e-60		MSKATRVPFFARFIETEAPINTNVRAGADGDTNPWANQTKKYPSDGEDTYGTLKGGTEYDEKW	9873	10065	1	Deltaproteobacteria bacterium	Pseudomonadota
MET0649168.1	MET0649167.1	6.7e-94	['MET0649167.1' 'MET0649168.1']	MPDTTDANAPQDSIPQAGTLPFFARFLEGQHGEEDSSLQTAPERRMTLKYPSDRDEIDWHNGDALQAAPEKRMTLKYPSDRDEIDWFNDSTPQASPDKNRSLKYPSDRDEDWDLSRNS	9973	10330	1	Pyrinomonadaceae bacterium	Acidobacteriota
HLP88051.1	HLP88052.1	1.2e-98	['HLP88051.1' 'HLP88052.1']	MSNIKFEDLDPSSLPFFTRFLEGQSPEELSLEETNNISGGCVVTTAKYPSDNEDSVTKKAPSDSDEFAVTLKYPSDSDEDGVLV	9994	9739	1	Nostocaceae cyanobacterium	Cyanobacteriota
WP_342925433.1	WP_342925433.1	4.6e-92		MSDVKIENQEPVPFFSHFLEGQFSRNLTAAEMQAIRGGAVVTMMAPSDQEGMPVGELPDFLGMLRHMGWPMGQMPGAPTSPVTTMAYPSDSENAHI	10000	9709	1	Paraburkholderia unamae	Pseudomonadota
WP_324159341.1	WP_324159341.1	1.2e-91		MSNVKIENQEPVPFFSHFLEGQFSRNLTAAEMQAIRGGAVVTMMAPSDQEGMPVGELPDFLGMLRHMGWPMGQMPGAPTSPVTTMAYPSDSENAHI	10034	9743	1	Paraburkholderia sp.	Pseudomonadota
NVK30174.1	NVK30174.1	2.9e-74		MSNRINNIASAPPTVSERPNTNADFESGNPNQGNASSTAQIALTNVIQSMRGDEAPIDESKLNKRISRLEPAYSYWNENIRENAGDGLKEIERKWGFTGSKLELNQFREWFRENKGSDAPWNTSPSPGGADSVTKKYPSDADVDTETPQVDRPVTLAYPSDSDADVERPTVDEAVTLAYPSDSDADVERPTVDDAVTLAYPSDSDQDVEGPMTKAYPSDADIDVERPTVVEAVTLAYPSDSDQDTENPVTHRAAALPSAEPLFVDFLKGQ	10040	9227	1	Gammaproteobacteria bacterium	Pseudomonadota
MEM1321507.1	MEM1321508.1	3e-89	['MEM1321507.1' 'MEM1321508.1']	MEKAKKPFFSKFLEAQKVDESEVVKGGLRISVGPLQTDKFPSDNDEAISLKYPSDDDEYVTLKYPSDNDEGFFL	10068	10293	1	Bacteroidota bacterium	Bacteroidota
MCI0732249.1	MCI0732249.1	1.9e-91		MSDVKIENLAPQPFFARFLESQHGESMSHEEMARIRGGVAYVTQAYPSDRENAPSGGLPEWMADFIQKIGGQPGCFPHHPDLSAYLPKYPDPQGPIVTQAAPSDNEIFGDLT	10125	9786	1	Methylococcaceae bacterium	Pseudomonadota
WP_272015294.1	WP_272015295.1	2.4e-101	['WP_272015294.1' 'WP_272015295.1']	MAYPNDQQGKALPFFARFLSVSKEESSIKSPSPDHETSTRKYPSDWEEW	10176	10026	1	Microcystis aeruginosa CS-555/01A07	Cyanobacteriota
HKP80545.1	HKP80546.1	1.6e-95	['HKP80545.1' 'HKP80546.1']	MRDKTESQASENSEPSVPFFARFLEGQDASKNSFQTLKYPSDRDEIDLRLEYTTDHSNK	10342	10162	1	Pyrinomonadaceae bacterium	Acidobacteriota
MCK6514445.1	MCK6514445.1	1.3e-61		MSKPTRVPFFARFIETEAPQVDTNVRAGADGGGTTWPPQTLKYPSDGDDTMGTYKGGTEYDEKW	10364	10169	1	Myxococcota bacterium	Myxococcota
MEM1321507.1	MEM1321508.1	3e-89	['MEM1321507.1' 'MEM1321508.1']	MEKAKKPFFSKFLEAQKVEDSKIVKGGRTLQTDKFPSDNDEAVTLKYPSDNDEYITLKYPSDDDEYMTLKYPSDDDEGILV	10418	10664	1	Bacteroidota bacterium	Bacteroidota
HLP88051.1	HLP88052.1	1.2e-98	['HLP88051.1' 'HLP88052.1']	MSNIKVENLDSQALPFFARFLENQNEQDVSAEEMENVTGGARPITTQKFPNDNADTATTKAPFDQETFVTLKYPSDNEDSGTVVIEL	10536	10272	1	Nostocaceae cyanobacterium	Cyanobacteriota
WP_136970338.1	WP_136970339.1	4.1e-77	['WP_136970338.1' 'WP_136970339.1']	MSLPNDEENMTPLFAHLLVDDEQTQSTEMNTSGGTNPAPTYHCLDSECTKKYPSDADDCYTYKPSCDYF	10576	10786	1	Polyangium sorediatum	Myxococcota
WP_155751393.1	WP_155751394.1	1.1e-97	['WP_155751393.1' 'WP_155751394.1']	MSNNEQILPFFARYLEGQFCEDLSEEEMDAVHGGYRLAHPTRPKKDEIFTTLKYPSDNEEGGDFVTKKYPSDTDEYAVTLKYPSDGDDEILAVEAVEAVDTPTIE	10610	10292	1	Scytonema sp. UIC 10036	Cyanobacteriota
WP_123865167.1	WP_123865168.1	1.3e-83	['WP_123865167.1' 'WP_123865168.1']	MENKNSKKKPFFATFLEKQIKDPETVKGGSTITLITVDTVTSAIKDHITTAALEDSVSTHKNDNVTMKYPSDGDEDVLEA	10627	10870	1	Chryseobacterium indologenes	Bacteroidota
HRB72496.1	HRB72497.1	4.5e-82	['HRB72496.1' 'HRB72497.1']	MKNNKDLKKPFFANFLENQMSNEEKSTVQGGDIITLKTADTIYVTLKYPSDNEDGPGPIVTSKNLDMMQTMKYPSDNDETGGPILVPDTDPTML	10681	10396	1	Flavobacterium sp.	Bacteroidota
WP_214436680.1	WP_214436679.1	5.8e-102	['WP_214436679.1' 'WP_214436680.1']	MSTNTAKTVDVAVVPFFARFLEVQATEGTETPSIPWTFKYPSDLEDK	10720	10864	1	Dendronalium phyllosphericum CENA369	Cyanobacteriota
MCK6514445.1	MCK6514445.1	1.3e-61		MSKSTRVPFFARFIETEAPAIDTNVRAGADGGGTTWPPYTMKYPSDGEDTASTFKGGTEYDEKW	10759	10564	1	Myxococcota bacterium	Myxococcota
MDZ8106328.1	MDZ8106327.1	1.1e-97	['MDZ8106327.1' 'MDZ8106328.1']	MPENKPEEINSQAVPFFARFLEGQSFEDLSDEESEAISGGSHHVTKKKDDEILVTQKFPSDSDEYVTLKYPSDGDDEFPAE	10826	11072	1	Nostoc sp. DedQUE12a	Cyanobacteriota
HKR13630.1	HKR13629.1	3e-96	['HKR13629.1' 'HKR13630.1']	MRDKTESAVPESSETSLPFFARFLEGQERSKESLLTLKYPSDRDEIDQRLEYIPSNNETQK	10826	11012	1	Pyrinomonadaceae bacterium	Acidobacteriota
WP_287662347.1	WP_287662347.1	1.3e-100	['WP_287662347.1' 'WP_061430270.1']	MNYPNTEQSKAIPFFARFLSADQDEAPTPDSPPDSEPAPVWTWKWPSDWEDS	10838	10997	1	Microcystis sp. M049S2	Cyanobacteriota
MEY3868820.1	MEY3868820.1	1.4e-105	['MEY3868820.1' 'MEY3868823.1']	MSKNVKATAPQAVPFFARFLEEQAAKSNSSNTPWAETRKWPSDWEEY	10890	11034	1	Cyanobacteriota bacterium	Cyanobacteriota
WP_331116472.1	WP_331116476.1	2.3e-95	['WP_331116472.1' 'WP_331116476.1']	MEKNEKGQKQQGKKPFFARLLETQELDKVSGGLASQYDATNKAPSDTDEVSKPPEP	10893	10722	1	Archangium sp.	Myxococcota
WP_123865167.1	WP_123865168.1	1.3e-83	['WP_123865167.1' 'WP_123865168.1']	MKGNNSKKKPFFASFLEKQVKDPETVKGGTDMSIPERDAITKPAIDTVTSPKDDMQHTMKYPSDGDEDTVSVPL	10895	11120	1	Chryseobacterium indologenes	Bacteroidota
WP_214436680.1	WP_214436679.1	5.8e-102	['WP_214436679.1' 'WP_214436680.1']	MIPCLQTQSKGQTSKHYYSLLAFEEEQVAEVSDTASVPILKYPSDWEETF	10940	11093	1	Dendronalium phyllosphericum CENA369	Cyanobacteriota
MCK6514445.1	MCK6514445.1	1.3e-61		MKHHDRVPFFARFVELDPTPISTNLRAGINFPEVKVETMKYPSDSDEGGFIERRGVTIKPRGDHDD	11089	10888	1	Myxococcota bacterium	Myxococcota
WP_287251846.1	WP_287251850.1	4.4e-101	['WP_287251846.1' 'WP_287251850.1']	MQNQESNTQVKPFFAQFLEEQQAAPDQSQDTHGQQTLKYPSDYEEVETQKYPSDWEEG	11147	10970	1	Moorena sp. SIO4E2	Cyanobacteriota
HSE19080.1	HSE19079.1	8.5e-95	['HSE19079.1' 'HSE19080.1']	MRDKKDSPAPETSEPFFARFLEGQDTSKNSFMTLKYPSDRDEIDQRFEFTSGSNSNK	11147	11321	1	Pyrinomonadaceae bacterium	Acidobacteriota
MEM7455939.1	MEM7455940.1	1.3e-83	['MEM7455939.1' 'MEM7455940.1']	MANPTQAQVGPMFQTEIQRVKASEAGNYTARITEDESPLDLQGDLLGQAATPTETPFWNGYLEGQNREVAYVATQAQTEQHNHSHEGGAGHSHAAVTATPNPAIQTRKYPSDNEDGGGGGAVVETRKYPSDHEDGGGGGGVQTRKYPSDHEDGGGGGAIVETRKYPSDHEDGGGGGGVIVETRKYPSDHEDGGGGMTTYKYPSDHEDGGGWGDPQTMKYPSDHEDGGWGGDPQTMKYPSDHEDGGWGGDPQTMKYPSDHEDGGWGDPQTMKYPSDHEDGGGMPGGGAQTMKYPSDHEEQSSALPAPSRATELSMEIAAGQTSQQSAFSAEQIEASTSGTTLKYPSDQEDAGRDSLASTNSTTAKFPSDQEDGGKDQGLITGGGGPLGG	11270	12437	1	Planctomycetota bacterium	Planctomycetota
MEY3868820.1	MEY3868820.1	1.4e-105	['MEY3868820.1' 'MEY3868823.1']	MSKNVKATAPQAVPFFARFLEEQAAQSDSSKAPGTTLKYPSDWEEW	11274	11415	1	Cyanobacteriota bacterium	Cyanobacteriota
MBU7585505.1	MBU7585504.1	9.1e-91	['MBU7585504.1' 'MBU7585505.1']	MSKNTAKTEDVVAVPFFARFLEEQTTEGTDVPWTYKFPSDLEDK	11360	11225	1	Nostoc sp. TH1S01	Cyanobacteriota
WP_073634825.1	WP_073634826.1	7.6e-101	['WP_073634825.1' 'WP_073634826.1']	MSTNTVKEANVEVVPFFARFLEEQVAEAYDLPPYTLKYPSDQEDY	11363	11225	1	Scytonema sp. HK-05	Cyanobacteriota
NCQ83226.1	NCQ83227.1	1.9e-100	['NCQ83226.1' 'NCQ83227.1']	MNYPNTEQSKAIPFFARFLSADQDEAPTPDSPPDSEPAPVWTWKWPSDWEDS	11437	11278	1	Microcystis aeruginosa W13-18	Cyanobacteriota
WP_194006129.1	WP_194006130.1	1.5e-101	['WP_194006129.1' 'WP_194006130.1']	MSTNTVKASDIKVVPFFARFLEEQSTQSDNTPWAQTAKYPSDWEEY	11526	11385	1	aff. Roholtiella sp. LEGE 12411	Cyanobacteriota
HEX6184303.1	HEX6184304.1	1.7e-92	['HEX6184303.1' 'HEX6184304.1']	MKSSEQNGRPAPSSDADAVTPFFARFLEDQHGGDDVEKAPAQFMTLKYPSDRDEIDDYSSIYAADAPTKAEPSGRTLKYPSDRDEIDWYVAPRENAADAR	11545	11242	1	Pyrinomonadaceae bacterium	Acidobacteriota
MBE8968611.1	MBE8968611.1	2e-93		MSENKPEKLNSQAVPFFARFLEGQSLEDLSEEESKGIIGGCNSTTNTNPNNDGLVQTLKYPSDQEEGAVTTKPDNDDYAVTQKYPSDGDDSSAS	11557	11272	1	Nostocales cyanobacterium LEGE 12452	Cyanobacteriota
WP_073634825.1	WP_073634826.1	7.6e-101	['WP_073634825.1' 'WP_073634826.1']	MSTTNTAKEANVEAVPFFARFLEEQVAEVSDTAPNQTRKYPSDWEDY	11596	11452	1	Scytonema sp. HK-05	Cyanobacteriota
WP_335036619.1	WP_335036621.1	1.3e-101	['WP_335036619.1' 'WP_335036621.1']	MSEIKPEDLNSQAVPFFARFLEGQNAEDISDEESEAISGGNLIVTQKYPSDNEEGVVVTKKCPSDNEHGGVATRKYPSDSDEHAVTKKCPSDNEHGGVAVTLKYPSDNEDGSGAVA	11605	11254	1	Nostoc sp.	Cyanobacteriota
MCA9655145.1	MCA9655146.1	4.7e-91	['MCA9655145.1' 'MCA9655146.1']	MKKVDEKSKDKSKKPFFARYLEGQELEQVQGGRRGPPYVTLKYPSDDDEYPTY	11685	11523	1	Myxococcales bacterium	Myxococcota
MEO1372806.1	MEO1372805.1	1.1e-97	['MEO1372805.1' 'MEO1372806.1']	MSDNNNQEKNSPSVPFFARYLEGQFLSEVSEEEMDEVQGGLRHIDFKDIVVSRKYPSDHEDGSPGHGIITNKFRDIEDIGPGGGYVTKKYPSDVDEAVTMKWPSDGDDQLPTEFH	11697	12045	1	Cyanobacteria bacterium J06635_10	Cyanobacteriota
MBD3886018.1	MBD3886019.1	7.2e-95	['MBD3886018.1' 'MBD3886019.1']	MSEINVNDLNSPAVPFFARYLEGQSVADLSNEEIDAVRGGLKAITMAYPSDQEGDLGVTKRYPSDLGDIAITHKYPSDGDDDIQYLAAPKL	11727	12003	1	Phormidium tenue FACHB-886	Cyanobacteriota
HEX7334808.1	HEX7334809.1	1e-94	['HEX7334808.1' 'HEX7334809.1']	MKDKTESRAPEGAEQSLPFFARFLEGQDTSGSLLLTLKYPSDRDEIDQRLHYTSDNKQ	11739	11562	1	Pyrinomonadaceae bacterium	Acidobacteriota
WP_194006129.1	WP_194006130.1	1.5e-101	['WP_194006129.1' 'WP_194006130.1']	MSTNTVKASDIKVVPFFARFLEEQSTQSDNTPWAQTAKYPSDWEEY	11761	11620	1	aff. Roholtiella sp. LEGE 12411	Cyanobacteriota
WP_110010110.1	WP_110010109.1	9.8e-83	['WP_110010109.1' 'WP_110010110.1']	MKSNNSKKKPFFASFLEKQVKDPETVKGGSDITLAETDLITKPTIDTVTSPKDDMMHTLKYPSDGDDDTITIPL	11806	11581	1	Chryseobacterium sp. AG844	Bacteroidota
WP_137905726.1	WP_110010109.1	9.8e-83	['WP_110010109.1' 'WP_137905726.1']	MKSNNSKKKPFFASFLEKQVKDPETVKGGSDITLAETDLITKPTIDTVTSPKDDMMHTLKYPSDGDDDTITIPL	11824	11599	1	Chryseobacterium sp. 2VB	Bacteroidota
WP_227944393.1	WP_227944392.1	2.5e-83	['WP_227944392.1' 'WP_227944393.1']	MKSNNSKKKPFFASFLEKQVKDPETVKGGSDITLAETDLITKPTIDTVTSPKDDMMHTLKYPSDGDDDTITIPL	11826	11601	1	Chryseobacterium sp. X308	Bacteroidota
WP_073634825.1	WP_073634826.1	7.6e-101	['WP_073634825.1' 'WP_073634826.1']	MSTTNTAKEANVEAVPFFARFLEEQVAEVSDTAPNQTRKYPSDWEDY	11829	11685	1	Scytonema sp. HK-05	Cyanobacteriota
WP_009599836.1	WP_009599836.1	3.8e-83		MNKNTPFFNNFIEAETLTEEEANQIAGGCANFSTSSFSASDLTRKYPSDDDEGNSSISGVNFPGSASGVNFPGSSSKVNFPS	11869	12118	1	Vibrio caribbeanicus ATCC BAA-2122	Pseudomonadota
HMU41238.1	HMU41238.1	1.6e-74		MSRKIVDGQNLPFFAHLLSEQIRDSDLQADTTKKFPSDSDPPPTLRYPSDDDADPINI	12055	11878	1	Pseudomonadota bacterium	Pseudomonadota
WP_073634825.1	WP_073634826.1	7.6e-101	['WP_073634825.1' 'WP_073634826.1']	MSTNTVKTVDVEVVPFFARFLEEQATEGEGTDTPSFPWTFKFPSDAEDK	12068	11918	1	Scytonema sp. HK-05	Cyanobacteriota
HEX6184303.1	HEX6184304.1	1.7e-92	['HEX6184303.1' 'HEX6184304.1']	MKDRQQKGQAVPPPDAATSTPFFARFLEDQHGAAEAGMSAPGAHTNAGPTRMTLKYPSDRDEIEDYSST	12070	11860	1	Pyrinomonadaceae bacterium	Acidobacteriota
HXS02484.1	HXS02483.1	1.2e-94	['HXS02483.1' 'HXS02484.1']	MRDKTEICTPDTSEQSRPFFARFLEGQDTSKDSFMTLKYPSDRDEDDQPIEFIEAR	12073	12244	1	Pyrinomonadaceae bacterium	Acidobacteriota
MDP1825010.1	MDP1825010.1	4.2e-79		MPRIASRPPPRPIADRTPAVKPDLRKQIKASFEKLSKGGKLDFGPPPKGDSYVRVPLKAGKGDQYGFTALIPIGGDKAARDPNKAGGFLLERSGGLAGRKDVAGPFTFDGKKLGKPAPFFERFLEGQKGPGNVTTMRYPSDNEGIEPGKPGKPPGGAVTMRYPSDNEGIEPGKPGMPPGGAVTMRYPSDNEGIDSAPTRPGTGVTTKRFPSDDEATTPTKPGTGVTTKRYPSDEDAAPTIKPKPPGGVTTMRYPSDNEGDINPVKPPPGGVTTMRYPSDNEGDINPVKPPPGGVTTMRYPSDNEGDINPVKPPRGGVTTMRFPSDNEDGGVR	12081	13080	1	Archangium sp.	Myxococcota
HJQ33737.1	HJQ33738.1	1.8e-92	['HJQ33737.1' 'HJQ33738.1']	MRDDQDSGVRQGTSKQDGSLPFFARFLEGQDNTGQTSATLKFPSDLDELDQTMKYPSDSDEGEPWHS	12089	12293	1	Pyrinomonadaceae bacterium	Acidobacteriota
WP_110010110.1	WP_110010109.1	9.8e-83	['WP_110010109.1' 'WP_110010110.1']	MENKNSKKKPFFASFLEKQVKDPETVKGGGITSVLADQITTSLQDQITTPLKDNVTKPDNDNVTMKYPSDGDEDVLEV	12091	11854	1	Chryseobacterium sp. AG844	Bacteroidota
WP_137905726.1	WP_110010109.1	9.8e-83	['WP_110010109.1' 'WP_137905726.1']	MENKNSKKKPFFASFLEKQVKDPETVKGGGITSVLADQITTSLQDQITTPLKDNVTKPDNDNVTMKYPSDGDEDVLEV	12109	11872	1	Chryseobacterium sp. 2VB	Bacteroidota
WP_227944393.1	WP_227944392.1	2.5e-83	['WP_227944392.1' 'WP_227944393.1']	MENKNSKKKPFFASFLEKQVKDPETVKGGGITSVLADQITTSLQDQITTPLKDNVTTPDNDNVTMKYPSDGDEDVLEV	12113	11876	1	Chryseobacterium sp. X308	Bacteroidota
WP_334726198.1	WP_334726198.1	2.8e-91		MSENKPEELNSQAVPFFARFLEGQNFEDLSEQESEAINGGSCHLTTKHKDTIVQTLKYPSDQEDVVTKKAPSDSDEYFVTQKYPSDGDDHAKQIE	12170	11882	1	Nostoc sp.	Cyanobacteriota
WP_298920288.1	WP_298920286.1	1.2e-93	['WP_298920286.1' 'WP_298920288.1']	MSENKPEELNSQAVPFFARFLEGQSFEDLSDQESEGIGGGSCGVTNKHKDELRETRKYPSDKDDVVTEKYPYDSDEQVFTTLKFPSDSEEHVAAIK	12287	12578	1	uncultured Nostoc sp.	Cyanobacteriota
HXS02484.1	HXS02483.1	1.2e-94	['HXS02483.1' 'HXS02484.1']	MRDKTEICNSEASEQSVPFFARFLEGQDRFEIPQQTLKYPSDRDEWDQRIAYMPDNNRPKQ	12471	12657	1	Pyrinomonadaceae bacterium	Acidobacteriota
MBL8969177.1	MBL8969176.1	4.4e-75	['MBL8969176.1' 'MBL8969177.1']	MSIKQSDSAQDVLPFFAHLLSAQSGKEGGGAPAPTYHCLDSECTKKYPSDDDEPTSPTWDR	12515	12329	1	Myxococcales bacterium	Myxococcota
MBP5976193.1	MBP5976192.1	6.6e-101	['MBP5976192.1' 'MBP5976193.1']	MSTNTVKASDEIKVPFFARFLEEQVSQESDKDKSETPAPPPPPFTFKYPSDWEDR	12537	12705	1	Brasilonema sp. CT11	Cyanobacteriota
WP_190382969.1	WP_190382970.1	8.2e-102	['WP_190382969.1' 'WP_190382970.1']	MTTATLTLTNIEALPFFARFLAAEEPPETPTPQPEEQPLPPPIFTFKYPSDWEDF	12606	12438	1	Aphanizomenon flos-aquae FACHB-1040	Cyanobacteriota
WP_293074889.1	WP_293074891.1	7.3e-99	['WP_293074889.1' 'WP_293074891.1']	MSNMEKPEENSQAVPFFARYLEGQWCEELSEEEMDDVRGGRGFAFTEKFPSDFEDGAGCFTRKYPSDHEEGGGGPALTKKYPSDHEEGGGGPIAMTRKYPSDQEDGGGGQIVTLKFPSDEEDAPQK	12768	12387	1	Moorena sp. SIO3H5	Cyanobacteriota
HEU4593931.1	HEU4593932.1	7.8e-93	['HEU4593931.1' 'HEU4593932.1']	MPENKDARAGQDSKSAQPFFARFLEGQNVEGEGIATLKYPSDWDEMDQTHKYPSDSDESEPW	12779	12590	1	Pyrinomonadaceae bacterium	Acidobacteriota
NJM72750.1	NJM72750.1	5.4e-97		MSDNQQASNDKAVPFFARYLEGQFCEDLSEEEMQEVKGGIRYVTLKYPSDNENGSGGTFTKKYPSDCEDGSGGAFTQKYPSDNDEYAVTQKYPSDSDEEYTVATE	12900	13218	1	Scytonema sp. RU_4_4	Cyanobacteriota
NET67134.1	NET67135.1	1e-99	['NET67134.1' 'NET67135.1']	MSNIDKPEENSQAVPFFARYLEGQWCEELSEEEMDDVRGGRGFPMTEKFPSDFEDGAGCFTRKYPSDHEEGGGGPALTKKYPSDHEEGGGGPIAMTRKYPSDQEDGGGGSVVTLKFPSDEEDAPHK	12928	12547	1	Moorena sp. SIO1G6	Cyanobacteriota
WP_287313274.1	WP_287313275.1	1e-99	['WP_287313274.1' 'WP_287313275.1']	MSNIDKPEENSQAVPFFARYLEGQWCEELSEEEMDDVRGGRGFPMTEKFPSDFEDGAGCFTRKYPSDHEEGGGGPALTKKYPSDHEEGGGGPIAMTRKYPSDQEDGGGGSVVTLKFPSDEEDAPHK	12928	12547	1	Moorena sp. SIO1G6	Cyanobacteriota
HKU74266.1	HKU74266.1	6e-94		MKDKTELCTPESSEQSRPFFARFLEGQDRSKESLLTLKYPSDRDEIDQRIEYMAGNNGSQQ	12983	13169	1	Pyrinomonadaceae bacterium	Acidobacteriota
MET0401501.1	MET0401500.1	1.2e-91	['MET0401500.1' 'MET0401501.1']	MKDTTKKPFFARLLEDQELDQATGGATPPKYTQKYPSDGDENVAFATPPKKTQKYPSDGDDHGGV	13014	12816	1	Cystobacter sp.	Myxococcota
WP_123843030.1	WP_241314643.1	3.3e-83	['WP_241314643.1' 'WP_123843030.1']	MENKNSKKKPFFASFLEKQIKDPETVKGGTDVSIPERDVITKPAIDVVTSPKDDMMHTLKYPSDGDDDVIILPL	13082	12857	1	Chryseobacterium arthrosphaerae	Bacteroidota
WP_287741614.1	WP_287741614.1	5.1e-101	['WP_287741614.1' 'WP_061430270.1']	MAYPNDQQGKALPFFARFLSVSKEESSIKSPSPEPTFGTTLKYPSDWEEY	13264	13417	1	Microcystis sp. M169S2	Cyanobacteriota
NCR57309.1	NCR57308.1	2e-100	['NCR57308.1' 'NCR57309.1']	MAYPNDQQGKALPFFARFLSVSKEESSIKSPSPEREVQTRKYPSDWEDY	13270	13420	1	Microcystis aeruginosa LL13-06	Cyanobacteriota
MEY3868820.1	MEY3868820.1	1.4e-105	['MEY3868820.1' 'MEY3868823.1']	MSKEVKTSAPQAVPFFARFLEEQAAQSKSPWGSVPQTLKYPSDWEDY	13326	13470	1	Cyanobacteriota bacterium	Cyanobacteriota
MDZ8106328.1	MDZ8106327.1	1.1e-97	['MDZ8106327.1' 'MDZ8106328.1']	MKQEPNVDAKAVNQKQDLNSSAMPFFSRFLETQLCEEISEQESQLISGGLAAVTLKYPSDQEDGNGAL	13326	13533	1	Nostoc sp. DedQUE12a	Cyanobacteriota
WP_123843030.1	WP_241314643.1	3.3e-83	['WP_241314643.1' 'WP_123843030.1']	MENKNSKKKPFFATFLEKQIKDPENVKGGSITSVKIDDVTSLVKDQVIVTAALEDSVSTPLNDNVTLKYPSDGDDHVLEVEL	13379	13130	1	Chryseobacterium arthrosphaerae	Bacteroidota
NET67134.1	NET67135.1	1e-99	['NET67134.1' 'NET67135.1']	MSDMKNPENNPQAVPFFARYLEGQFIEDLSKEEMEAVKGGTVLPPQRGITTKYPSDREDWLPVTLKFRDDVFVTLKYPSDNDEEVILVDN	13393	13120	1	Moorena sp. SIO1G6	Cyanobacteriota
WP_287313274.1	WP_287313275.1	1e-99	['WP_287313274.1' 'WP_287313275.1']	MSDMKNPENNPQAVPFFARYLEGQFIEDLSKEEMEAVKGGTVLPPQRGITTKYPSDREDWLPVTLKFRDDVFVTLKYPSDNDEEVILVDN	13393	13120	1	Moorena sp. SIO1G6	Cyanobacteriota
WP_294285403.1	WP_294285401.1	1.1e-84	['WP_294285401.1' 'WP_294285403.1']	MKNKNSKKKPFFASFLEKQIQDPEKIKGGTDVSSPLQDGVITTSKVADTVTKPTQDMLHTMKYPSDGDDDSPAV	13408	13183	1	uncultured Chryseobacterium sp.	Bacteroidota
MEY3868820.1	MEY3868820.1	1.4e-105	['MEY3868820.1' 'MEY3868823.1']	MSQKKALDSQAIPFFARFLVEGEEPPQPETPTPFTWKWPSDSEDC	13571	13709	1	Cyanobacteriota bacterium	Cyanobacteriota
WP_294285403.1	WP_294285401.1	1.1e-84	['WP_294285401.1' 'WP_294285403.1']	MKKKDKKPFFASFLEKQIEHPEEIQGGATSPLTDHITIPEKDAVTSPTIDGPITLKYPSDSDDGGYDPVPPGDDPHTPAP	13684	13441	1	uncultured Chryseobacterium sp.	Bacteroidota
WP_334777486.1	WP_334777485.1	1.2e-100	['WP_334777486.1' 'WP_334777485.1']	MPKNKVKTVDVGALPFFARFLEEQASGDEGTDVPWTYKYPSDLEDK	13812	13671	1	Nostoc sp.	Cyanobacteriota
WP_294285403.1	WP_294285401.1	1.1e-84	['WP_294285401.1' 'WP_294285403.1']	MKNKNTKKPFFASFLEKQVHDPEKVRGGSETSTGVLKDAATSPTTDSLTRPGEDTVSMKYPSDSDEGGNEL	13937	13721	1	uncultured Chryseobacterium sp.	Bacteroidota
NCQ83226.1	NCQ83227.1	1.9e-100	['NCQ83226.1' 'NCQ83227.1']	MAYPNDQQGKAHPFFARFLSVSKEESSIKSPEEGRQTLKYPSDWEEI	14133	13989	1	Microcystis aeruginosa W13-18	Cyanobacteriota
WP_272103909.1	WP_272103911.1	3.9e-90	['WP_272103909.1' 'WP_272103911.1']	MADIDNREPEQQEQKDDAEAVPFFARFLEDQKRVRTGVKAGRPPFQTLKYPSDQEDGGGGGKDPIFTTLKYPSDGDEA	14210	13973	1	Sorangium atrum	Myxococcota
NCQ67811.1	NCQ67811.1	2.2e-100	['NCQ67811.1' 'NCQ67812.1']	MAYPNDQQGKALPFFARFLSVSKEESSIKSPEEGRQTYKYPSDWEDI	14217	14361	1	Microcystis aeruginosa W13-16	Cyanobacteriota
WP_334700480.1	WP_334955668.1	1.1e-96	['WP_334955668.1' 'WP_334700480.1']	MSENKPEELNAQAVPFFARFLEGQSLEDLSDEDSKAIIGGGCNNATKKNKDELVQTLKFPSDQEDGAVTKKYPSDSDEYAVTQKYPSDGDDSSPSKPV	14280	14577	1	Nostoc sp.	Cyanobacteriota
WP_294285403.1	WP_294285401.1	1.1e-84	['WP_294285401.1' 'WP_294285403.1']	MENKKSKKPFFASFLEKQIQDPEKVKGGSGSITLPAEDNITSVLKDNVTAPNYDAVTMRYPSDSDAAEDLD	14296	14080	1	uncultured Chryseobacterium sp.	Bacteroidota
WP_294263448.1	WP_294234267.1	4.5e-83	['WP_294263448.1' 'WP_294234267.1']	MENKKSKKPFFASFLEKQIQDPEKIKGGSETSTGVLKDTVTAPVADSLTKPGEDTVSMKYPSDSDEGGNEL	14558	14774	1	uncultured Chryseobacterium sp.	Bacteroidota
WP_287251850.1	WP_287251850.1	4.4e-101	['WP_287251850.1' 'WP_008181878.1']	MQNQESNTQVKPFFAQFLEEQQAAPDQSQDTHGQQTLKYPSDYEEVETQKYPSDWEEG	14580	14757	1	Moorena sp. SIO1G6	Cyanobacteriota
WP_322712808.1	WP_322712809.1	3.4e-96	['WP_322712808.1' 'WP_322712809.1']	MSENKPEKLNSQAVPFFARFLEGQSLEDLSDEDSKAIIGGKCNNATNKNKDELVTTLKFPSDQEDGAVTKKYPSDSDEYAVTQKYPSDGDDSSPSKPV	14622	14325	1	Nostoc sp. ChiSLP03a	Cyanobacteriota
MBW4455787.1	MBW4455786.1	3.5e-96	['MBW4455786.1' 'MBW4455787.1']	MSENKPEELNSQAVPFFARFLEGQSFEDLSDEESEGIGGGGKVVTLKNPPDVVTLKFPSDNEDGGGGTVVTEKFPSDNEDGSVATRKYPSDSDQYAITYKHPSDSDEACRQ	14624	14960	1	Nostoc indistinguendum CM1-VF10	Cyanobacteriota
WP_347217692.1	WP_347217691.1	8.2e-82	['WP_347217691.1' 'WP_347217692.1']	MENKNSKKKPFFASFLEKQLKDPETVKGGTNITIPERDVITKPIIDDVTSKLNDMEHTMKYPSDGDDDTAEL	14685	14466	1	Chryseobacterium sp.	Bacteroidota
HVG60960.1	HVG60959.1	5.5e-90	['HVG60959.1' 'HVG60960.1']	MKKNAKNQAPQEGKKPFFARLLESQELEQAAGGATKKYPSDSDAVTLKYPSDGDDYVTMKYPSDQDECAA	14766	14553	1	Hyalangium sp.	Myxococcota
WP_272103909.1	WP_272103911.1	3.9e-90	['WP_272103909.1' 'WP_272103911.1']	MADIDRDHEQNEQTEQEEQTETVPFFARYLEDQKRIRTGVKAGGIYQTLKYPSDRDEDVTMKYPSDGDEELALK	14795	14570	1	Sorangium atrum	Myxococcota
WP_294263448.1	WP_294234267.1	4.5e-83	['WP_294263448.1' 'WP_294234267.1']	MKKKDKKPFFASFLEKQIEHPEGIQGGATTPNTDLITIPERDGITSPSVDGPITLKYPSDSDEGGFDPVPPGDDPHTPAP	14811	15054	1	uncultured Chryseobacterium sp.	Bacteroidota
WP_334993412.1	WP_334993410.1	2.1e-94	['WP_334993410.1' 'WP_334993412.1']	MSENKPEQLNSQAVPFFARFLEGQSFEDLSDQESEVIGGRSCGVTSKKKHELVQTRKYPSDQEDVVIVTAPGPFAITNKYPSDGDDDATPGIITSL	14832	14541	1	Nostoc sp.	Cyanobacteriota
EGJ32444.1	EGJ32445.1	6e-92	['EGJ32444.1' 'EGJ32445.1']	MSNMDKPEENSQAVPFFARYLEGQWCEELSEEEMDDVRGGRGFAFTEKFPSDFEDGAGCFTRKYPSDHEEGGGGPALTKKYPSDHEEGGGGPIAMTQKFPSDQEDGGGGSVVTLKFPSDEEDAPHK	14994	14613	1	Moorena producens 3L	Cyanobacteriota
WP_008184762.1	WP_008184762.1	6e-92	['WP_229414501.1' 'WP_008184762.1' 'WP_353737230.1']	MSNMDKPEENSQAVPFFARYLEGQWCEELSEEEMDDVRGGRGFAFTEKFPSDFEDGAGCFTRKYPSDHEEGGGGPALTKKYPSDHEEGGGGPIAMTQKFPSDQEDGGGGSVVTLKFPSDEEDAPHK	14994	14613	1	Moorena producens 3L	Cyanobacteriota
WP_065721205.1	WP_065721204.1	5.4e-81	['WP_065721204.1' 'WP_065721205.1']	MEKKKLKKPFFASFLENQIKDTKAVQGGASATGITTPLKDTVTKPAYDQQQTMKYPSDGDESGV	15042	15237	1	Chryseobacterium sp. CBo1	Bacteroidota
MBL8954585.1	MBL8954585.1	5.5e-79		MPKVTARSVTKPKPAAAPTKVTAATVTKLKKATVEALKSSTVTWSRTKPAGVQLVRVPLIKGKTDQYSFTALVPAKGDPNKAKVFVLERSGGFAGLTEYSTPLNFSGKPAKPLFDKLLTNQKKADYANATERYPSDVEDGGAAPRPKPGNGGGVGVTERYPSDNEDVGGTRPRPGSGGGSVGTERYPSDVEDTGGSRPRPGGVTERYPSDSEDVGGGGGSIATERYPSDSD	15047	15743	1	Myxococcaceae bacterium	Myxococcota
WP_294263448.1	WP_294234267.1	4.5e-83	['WP_294263448.1' 'WP_294234267.1']	MKNKNSKKKPFFASFLEKQIQDPEKIKGGGDVTLATQDNVITSKAADTVTKPTQDMMHTMKYPSDGDDDSQTV	15083	15305	1	uncultured Chryseobacterium sp.	Bacteroidota
MCE7871163.1	MCE7871164.1	4.9e-85	['MCE7871163.1' 'MCE7871164.1']	MQTMKYPSDAEDGGGGPGPIDTTLKFPSDGEDGGGGGPIIKVRADDDTGPPMQTMKYPSDAEDGGGGPGPIDTTLKFPSDGEDGGGGGPIVKVRADDDTGPPMQTMKYPSDGEDGGGGGPIIKVRADDDNGPPMQTMKYPSDAEDGGGGGPIAVTKKFPSDAEDGGVRTA	15131	14618	1	bacterium CPR1	Undefined
WP_190569647.1	WP_190569648.1	5.7e-100	['WP_190569647.1' 'WP_190569648.1']	MSTNTVKTVNVAVVPFFARFLEEQATEGTDPPSFPWTFKYPSDLEDQ	15239	15095	1	Nostoc parmelioides FACHB-3921	Cyanobacteriota
WP_099099191.1	WP_099099192.1	1.7e-99	['WP_099099191.1' 'WP_099099192.1']	MPKNTVKTVDVGALPFFARFLEEQATEGEGTDVPWTYKFPSDLEDK	15295	15154	1	Nostoc sp. 'Peltigera malacea cyanobiont' DB3992	Cyanobacteriota
WP_335064209.1	WP_335125153.1	4.6e-102	['WP_335064209.1' 'WP_335125153.1']	MSSNLDIQAVPFFARFLVEEKPPEKPNDNPPPIYTFKYPSDWEDR	15352	15214	1	Nostoc sp.	Cyanobacteriota
WP_048506194.1	WP_048506195.1	1.9e-84	['WP_048506194.1' 'WP_048506195.1']	MEKKNSKKPFFASFLEKQIQDPEKVQGGGITTPTTDVLTVPTRDTITTSPFLDNATSTVRDQIVTMKYPSDSDESGELEVL	15421	15667	1	Chryseobacterium angstadtii	Bacteroidota
WP_048506194.1	WP_048506195.1	1.9e-84	['WP_048506194.1' 'WP_048506195.1']	MNNENSKKKPFFASFLEKQIKDPETIQGGNIISSPDSDVITAPSIDNVTRPVFDNVTAPSKDLLVTMKYPSDNDESGELEAF	15708	15957	1	Chryseobacterium angstadtii	Bacteroidota
MDP1921155.1	MDP1921154.1	1e-89	['MDP1921154.1' 'MDP1921155.1']	MARIDARRPIIPAAPKVVNPPAVKAETKKALKAAFDSASKGGQLEFHAGGMPLGQRFVRVPLKAGKGADQYSYTALIPVGALAPGVKPSDPNKVKSFFIERSGGFAGITMVAGPVTMGAKGKVSVEPFFSRFLEGQNGGAGAVTKKAPSDHEEGGGAVTMKAPSDNEDGGGGGAVTKKAPSDHEEGGGGVGGGGGAVTMKAPSDNEDGGGGGPIRTTRKAPSDHEDGGAGGVGGGGGMQTMKYPSDNEDGGGGGVGGGGATTAKYPSDNEDGGGGVGGGGGATTAKYPSDNEDGGGGGVGGGGRVTTMKAPSDNEDGGGGRVGGGGRVTTEKYPSDNEDGGGGGGRVGGGGGRVTTMKAPSDNEDGGGGGGGVGGGGGRVTTMKAPSDNEDGGGGRTGG…	15815	17060	1	Myxococcales bacterium	Myxococcota
WP_250595440.1	WP_250595437.1	1.1e-80	['WP_250595437.1' 'WP_250595440.1']	MKKNELKKPFFASFLENQMSKEEANAVQGGAITSVLRDTVQTMKYPSDGEEGPGGTTKPSADVYETMKYPSDSDEDGTAI	15931	15688	1	Flavobacterium amniphilum	Bacteroidota
MEZ5978080.1	MEZ5978080.1	9.6e-90	['MEZ5978080.1' 'MEZ5978081.1']	MEDTKQKPFFARYLEGQTTDDRTTFPEVDADVKGGKSSRYKAIYGTLKYPSDSDEGPIFVTLKFPSDSEG	15984	16197	1	Planctomycetota bacterium	Planctomycetota
MFK0732536.1	MFK0732537.1	8.3e-102	['MFK0732536.1' 'MFK0732537.1']	MSSKIVKALDTQVLPFFARFLVEETPPSQPENTPPPIYTFKYPSDWEDC	15993	15843	1	Gloeotrichia echinulata HAB0833	Cyanobacteriota
WP_048506194.1	WP_048506195.1	1.9e-84	['WP_048506194.1' 'WP_048506195.1']	MKDQNSKKKPFFASFLEKQIKDPETIQGGGVITNTDNDVITLPSRDNATAQILDHVTSPNKDLLVTMKYPSDGDEDIV	15998	16235	1	Chryseobacterium angstadtii	Bacteroidota
WP_287741614.1	WP_287741614.1	5.1e-101	['WP_287741614.1' 'WP_061430270.1']	MNYPNTEQSKAIPFFARFLSADQDEAPTPDSPPDSEPAPVWTWKWPSDWEDS	16017	16176	1	Microcystis sp. M169S2	Cyanobacteriota
MEW6731466.1	MEW6731466.1	3.6e-94	['MEW6731466.1' 'MEW6731467.1']	MKEDVVRENRIEEKEKGAVPFFARYLEGQNSLRVRTNIKAGCGVIVTLKYPSDSEDVTTQKFPSDNDEVG	16056	15843	1	Acidobacteriota bacterium	Acidobacteriota
HEX8150633.1	HEX8150632.1	8.6e-95	['HEX8150632.1' 'HEX8150633.1']	MPENKDARACQESEGTLPFFARFLEGQNRDGMENATLKYPSDWDEMDQTQKYPSDSDEGEPWHNFAG	16073	16277	1	Pyrinomonadaceae bacterium	Acidobacteriota
WP_375504985.1	WP_375504986.1	2.4e-96	['WP_375504985.1' 'WP_375504986.1']	MSENKPEELNSQAVPFFARFLEGQNFEDLSDEESEGIGGGSCGLTKKDKGQTKKYPKPQTKKFPSDQEDVVTEKYPSDSDEQIFFTLKYPSDSDEHGEALTIKK	16110	15795	1	uncultured Nostoc sp.	Cyanobacteriota
MEW6995962.1	MEW6995962.1	2.2e-81	['MEW6995962.1' 'MEW6995963.1']	MNKPFFTNFLEEQDVKEVTGGKFSKIPFGEVTNHGQDQLEVTMKAPSDGDEGAELELF	16182	16359	1	Colwelliaceae bacterium MEBiC 14330	Pseudomonadota
MFK0732536.1	MFK0732537.1	8.3e-102	['MFK0732536.1' 'MFK0732537.1']	MSNNTVKASDIKAVPFFARFLEEQVAQAADNAPAYTYKFPSDWEDS	16248	16107	1	Gloeotrichia echinulata HAB0833	Cyanobacteriota
WP_048506194.1	WP_048506195.1	1.9e-84	['WP_048506194.1' 'WP_048506195.1']	MKNKNSKKQPFFASFLEKQLKDPETIKGGDTSIITNILKDSITKPAVDVVTSPQDDMMHTLKYPSDGDDDAPIIPLD	16287	16521	1	Chryseobacterium angstadtii	Bacteroidota
WP_229549034.1	WP_229549035.1	4.3e-100	['WP_229549034.1' 'WP_229549035.1']	MKPEDLNSQAVPFFARFLEGQNAEDISDLESEAISGGHIVVTHKCHSDHEHGGAVTKKYPSDSDEYAVTQKYPSDGEDGGVMTLKFPSDNEDTPAAK	16395	16101	1	Nostoc sp. CHAB 5836	Cyanobacteriota
HEU4834350.1	HEU4834349.1	1.7e-96	['HEU4834349.1' 'HEU4834350.1']	MRDKTESLTPETSEQSLPFFARFLEGQDASKNRAQTLKYPSDRDEWDQRIEYTSGNNGPQQ	16413	16599	1	Pyrinomonadaceae bacterium	Acidobacteriota
WP_331099920.1	WP_331099919.1	3.7e-93	['WP_331099919.1' 'WP_331099920.1']	MKKDTKQGKKPFFARLLETQELEHVVGGVAIIGTDGTNKYPSDSDEVALPLTANPTLGGVTHKYPSDSDEVA	16420	16639	1	Archangium sp.	Myxococcota
WP_407758021.1	WP_407758021.1	1.8e-91	['WP_407758021.1' 'WP_407758022.1']	MKKEEKGTTPQKGRKPFFARLLEAQELEQVAGGTGGVTKKAPSDRDEVAVTEKFPSDNEDGAVTLKYPSDQEDHCR	16496	16727	1	Archangium sp.	Myxococcota
WP_292748982.1	WP_292748980.1	3.2e-101	['WP_292748980.1' 'WP_292748982.1']	MPTNTVKTVDVVAVPFFARFLEEQATEGTEVPWTYKFPSDLEDK	16517	16652	1	Nostoc sp. NMS4	Cyanobacteriota
WP_335163740.1	WP_335163738.1	2.8e-94	['WP_335163738.1' 'WP_335163740.1']	MSKNKPEELNSQAVPFFARFLEGQSFEDLSDEESEGIGGGNCGVTKKEKDELVQTLKFPSDQEDGVTKKYPSDSDEQMFVTQKYPSDGDEHVEALVSQK	16540	16840	1	Nostoc sp.	Cyanobacteriota
WP_322683907.1	WP_322683908.1	2.6e-96	['WP_322683907.1' 'WP_322683908.1']	MSENKPEKLNSQAVPFFARFLEGQSLEDLSDEDSKAIIGGKCNNATNKNKDELVTTLKFPSDQEDGAVTKKYPSDSDEYAVTQKYPSDGDDDSSPSKPV	16621	16321	1	Nostoc sp. DedQUE07	Cyanobacteriota
MET0649082.1	MET0649082.1	3.5e-94		MPENKDARASQDSESTLPFFARFLEGQIRERVENATLKYPSDWDEMDQTHKYPSDSDEGEPWHNIAG	16687	16891	1	Pyrinomonadaceae bacterium	Acidobacteriota
MFN7216598.1	MFN7216598.1	1.5e-36		MNYPNTEQSKAIPFFARFLSADQDEAPTPDSPPDSEPAPVWTWKWPSDWEDS	16828	16669	1	Microcystis sp.	Cyanobacteriota
WP_108410709.1	WP_108410708.1	2.2e-80	['WP_108410709.1' 'WP_108410708.1']	MENKKNKKPFFASFLEKQIAEPEKIKGGSETAATAPLKDNVTTALQDSVTKPSNDNVTMKYPSDGDEGGNEI	16859	17078	1	Chryseobacterium sp. HMWF035	Bacteroidota
WP_108410709.1	WP_108410708.1	2.2e-80	['WP_108410709.1' 'WP_108410708.1']	MKNKDSKKKPFFASFLEKQLQDPEKIKGGGDVTIASQDSITKPAVDTVTKPIYDMAQTMKYPSDGDDDSPSV	17104	17323	1	Chryseobacterium sp. HMWF035	Bacteroidota
HKV37355.1	HKV37356.1	2.2e-96	['HKV37355.1' 'HKV37356.1']	MRDKIESPANETSEQSRPFFARFLEGQEKSNDAFMTLKYPSDRDEIDQRFEYTDSK	17349	17178	1	Pyrinomonadaceae bacterium	Acidobacteriota
WP_094344504.1	WP_094344503.1	3.2e-102	['WP_094344503.1' 'WP_094344504.1']	MSSNLDIQAVPFFARFLVEEKPPEKPNDNPPPIYTFKYPSDWEDR	17351	17489	1	Nostoc sp. 'Peltigera membranacea cyanobiont' 232	Cyanobacteriota
WP_116097903.1	WP_116097905.1	3.9e-81	['WP_116097903.1' 'WP_116097905.1']	MENKKNKKPFFASFLEKQIAEPEKIKGGSETVATAPLKDNVTTALQDSITKPSNDNVTMKYPSDGDEGGTEI	17442	17661	1	Chryseobacterium mucoviscidosis	Bacteroidota
HKY45801.1	HKY45802.1	2.9e-93	['HKY45801.1' 'HKY45802.1']	MRDKTELPAPESSEPSLPFFARFLEGQDTSKDSFMTLKYPSDRDEIDQRIEYMSGNNGPQQ	17545	17359	1	Pyrinomonadaceae bacterium	Acidobacteriota
WP_312391075.1	WP_312391074.1	1.8e-84	['WP_312391074.1' 'WP_312391075.1']	MNNKSSKKQPFFAKFLEKQLKDPETVKGGTDITIPERDSVMTNKFTDTATLPEKDLAQTQKYPSDGDDDTQYVDL	17564	17336	1	Chryseobacterium sp.	Bacteroidota
MDD1413460.1	MDD1413460.1	2.4e-26		MTTATLTNIEALPFFARFLAAEEPPETPTPQPEEQPLPPPIYTFKWPSDWEDL	17613	17775	1	Dolichospermum sp. ST_con	Cyanobacteriota
NCS27826.1	NCS27827.1	1.5e-100	['NCS27826.1' 'NCS27827.1']	MAYPNDQQGKAHPFFARFLSVSKEESSIKSPSPEHETQTRKWPSDWEDY	17681	17531	1	Microcystis aeruginosa F13-15	Cyanobacteriota
WP_116097903.1	WP_116097905.1	3.9e-81	['WP_116097903.1' 'WP_116097905.1']	MKNKDSKKKPFFASFLEKQLQDPEKIKGGANVTIASQDTVTKPAVDTVTKPIYDMAQTMKYPSDGDDDSPSI	17688	17907	1	Chryseobacterium mucoviscidosis	Bacteroidota
WP_312902405.1	WP_312902404.1	5.8e-86	['WP_312902404.1' 'WP_312902405.1']	MKNKNSKKKPFFASFLEKQLQDPEKIKGGTDVTIATQDGPITTSKTADTITKPQYDMAQTMKYPSDGDDDSPSV	17730	17505	1	Chryseobacterium taichungense	Bacteroidota
HEX8500728.1	HEX8500729.1	3.1e-92	['HEX8500728.1' 'HEX8500729.1']	MTGRTEKGHAAPSPDAAAAAPFFARFLEGQHGDDAGVNAGPSRMTLKYPSDRDEIDDVVSPARAESAATEAGPSRMTLKYPSDRDEDDFNYTS	17762	17480	1	Pyrinomonadaceae bacterium	Acidobacteriota
WP_292780506.1	WP_334985513.1	5e-102	['WP_292780506.1' 'WP_334985513.1']	MPTNTVKTVDARAVPFFARFLEEQATEGTDVPWTYKFPSDLEDK	17790	17655	1	Nostoc sp.	Cyanobacteriota
WP_312391075.1	WP_312391074.1	1.8e-84	['WP_312391074.1' 'WP_312391075.1']	MKKKNSKKPFFASFLEKQIQDPEAIQGGTTSITTAPLIDASTAPVMDGITNSRGGDHVTLKYPSDGDEDTILL	17829	17607	1	Chryseobacterium sp.	Bacteroidota
HVG33984.1	HVG33985.1	1.3e-95	['HVG33984.1' 'HVG33985.1']	MQSKKDSNVPHDSSTQEGSVPFFTRFLEGQNNSQAANGGIQAGSDGNQDELLQTLKYPSDRDEDDFR	17865	17661	1	Pyrinomonadaceae bacterium	Acidobacteriota
HUQ34454.1	HUQ34454.1	6.3e-92		MPDKEASAHQDSLSTEGSLPFFARFLEGQDNTERSAVTNNAQTLKYPSDRDEWDPFMNS	17880	18060	1	Pyrinomonadaceae bacterium	Acidobacteriota
WP_312902405.1	WP_312902404.1	5.8e-86	['WP_312902404.1' 'WP_312902405.1']	MEGKKSKKPFFASFLEKQIKDPETVKGGAVTSVLQDNVTSSLRDNVTKPGGDNVTMKYPSDGDEDANAV	17984	17774	1	Chryseobacterium taichungense	Bacteroidota
WP_300690984.1	WP_236855490.1	1.3e-81	['WP_236855490.1' 'WP_300690984.1']	MKNKDSKKKPFFATFLEKQIKDPETVKGGAGSDMITIPERDFVTKPLADDVTSPQLDLMHTMKYPSDGDDDSMTMPL	18029	17795	1	Chryseobacterium sp.	Bacteroidota
WP_190913444.1	WP_190913443.1	7.5e-94	['WP_190913443.1' 'WP_190913444.1']	MSEKKPEELNSQAVPFFARFLEGQSFEDLSDQESEGIGGGNCGVTRDKKHQKKKHPLIETRKYPSDQEDGVTKKHPSDDEQIFVTLKFPSDAEDNGGGSAS	18074	17768	1	Nostoc sp. FACHB-892	Cyanobacteriota
WP_312391075.1	WP_312391074.1	1.8e-84	['WP_312391074.1' 'WP_312391075.1']	MEKKNSKKPFFATFLEKQIKDPETIQGGSSPILTAALEDSPITTNPLKDSVTSVVRDTITQPGGDYVTMKHPSDGDDDTQTV	18101	17852	1	Chryseobacterium sp.	Bacteroidota
HVF48478.1	HVF48477.1	3.3e-95	['HVF48477.1' 'HVF48478.1']	MPENTDPNPHQGALPPEGSLPFFTRFLEGQNKAECSPVTHKFPSDNDEMMTQKWPSDGDDDPPAEDSILYAGDAGNQSRKMTLKYPSDRDEVDFFLDS	18137	18434	1	Pyrinomonadaceae bacterium	Acidobacteriota
WP_334726762.1	WP_334726763.1	5.9e-100	['WP_334726762.1' 'WP_334726763.1']	MSTNVVNTLDIQALPFFARFLVEEKPPQPPNETPPPIYTLKYPSDWEDR	18291	18141	1	Nostoc sp.	Cyanobacteriota
WP_300690984.1	WP_236855490.1	1.3e-81	['WP_236855490.1' 'WP_300690984.1']	MENKNSKKKPFFATFLEKQIKDPETVKGGTSTSLLTDSVTSVIKDHITTAALEDSVTTPNNDNVTLKYPSDGDDHVFEPQD	18309	18063	1	Chryseobacterium sp.	Bacteroidota
WP_008201948.1	WP_008201948.1	3.6e-101	['WP_008201946.1' 'WP_008201948.1']	MAYPNDQQGKALPFFARFLSVSKEESSIKSPSPEREYNVTLKYPSDWEEF	18422	18269	1	Microcystis sp. T1-4	Cyanobacteriota
NEQ18577.1	NEQ18577.1	3.4e-49		MSTNTVKTVDVGVVPFFARFLEEQASEGEGTDTPSYPWTFKFPSDAEDK	18451	18601	1	Microcoleus sp. SIO2G3	Cyanobacteriota
MEW6995962.1	MEW6995962.1	2.2e-81	['MEW6995962.1' 'MEW6995963.1']	MNKPFFTNFLEEQDVKEVTGGKFSKLPISEVTNHGRDQLEVTMKAPSDGDEGAELELF	18469	18646	1	Colwelliaceae bacterium MEBiC 14330	Pseudomonadota
HEX8500728.1	HEX8500729.1	3.1e-92	['HEX8500728.1' 'HEX8500729.1']	MKGRKKDAPPAEAGTTATTPFFARFLEGQEPDEDAEAKVSARRGRAQATTKSGGSTKKSGGGRKSGAKKSAAKKSAGKKSGAAGKTTAAAKAVTLKYPSDNDEFVLYPYRIEAARLGPGSGRQTLKYPSDGDEDTSFAVTYVDRKDVPKTAQAQQRATEKFARVNITRPQKDILDAG	18482	17948	1	Pyrinomonadaceae bacterium	Acidobacteriota
WP_291874135.1	WP_291874137.1	1e-85	['WP_291874135.1' 'WP_291874137.1']	MEKKNSKKPFFASFLEKQINDPDKIQGGGITAPTVDMITVPTRDVITSQLLDNVTSSVRDQIVTMKYPSDSDEGGELENL	18525	18768	1	Chryseobacterium sp.	Bacteroidota
WP_300690984.1	WP_236855490.1	1.3e-81	['WP_236855490.1' 'WP_300690984.1']	MENKNSKKKPFFATFLEKQIKDPETVKGGGTITSVIKDHIITTTLEDTVVTTQINDHVNVTLKYPSDGDDDVLDV	18575	18347	1	Chryseobacterium sp.	Bacteroidota
MEW6995962.1	MEW6995962.1	2.2e-81	['MEW6995962.1' 'MEW6995963.1']	MNKPFFTNFLEEQDVKEVSGGKFSKLPISEVTNHGRDQLEVTMKAPSDGDEGAELELFL	18731	18911	1	Colwelliaceae bacterium MEBiC 14330	Pseudomonadota
WP_291874135.1	WP_291874137.1	1e-85	['WP_291874135.1' 'WP_291874137.1']	MQDENSKKKPFFASFLEKQIKDPETIQGGGIITNTDNDIITIPSRDNVTAQIFDHVTTPNKDLLVTMKYPSDGDEDLV	18814	19051	1	Chryseobacterium sp.	Bacteroidota
MEL7241575.1	MEL7241575.1	3.9e-98		MSEQGKKELNSEVVPFFARYLEGQYCEDLSEEEMNEVYGGLSKPEKLKKPSDLKDIAMTMKYPSDNEDSSPKHPPVGISRKYPSDTDEAMTNKFPSDGDDELPPNYQRW	18833	19163	1	Cyanobacteria bacterium J06573_2	Cyanobacteriota
WP_291874135.1	WP_291874137.1	1e-85	['WP_291874135.1' 'WP_291874137.1']	MKDKNSKKKPFFASFLEKQLKDPETVKGGGIITIPERDVITKPVVDNVTSPQDDLMVTMKYPSDGDDDSPTIPLD	19102	19330	1	Chryseobacterium sp.	Bacteroidota
WP_334726762.1	WP_334726763.1	5.9e-100	['WP_334726762.1' 'WP_334726763.1']	MSTNTVKASDIQAVPFFARFLEEQVAEQSNTAPINTLKYPSDFEDR	19107	18966	1	Nostoc sp.	Cyanobacteriota
WP_366937428.1	WP_296149768.1	3e-82	['WP_366937428.1' 'WP_296149768.1']	MKNDKNLKKPFFANFLESQVSENELKKVNGGTDAVTLKFPSDGEDGPGGGGVIITSTLKDTLHTMKYPSDSDEAGTEV	19222	19459	1	uncultured Flavobacterium sp.	Bacteroidota
WP_334694382.1	WP_334694381.1	1.2e-101	['WP_334694381.1' 'WP_334694382.1']	MPKNKVKTLDGAALPFFARFLEEQATEGEGTDVPWTYKYPSDLEDK	19325	19466	1	Nostoc sp.	Cyanobacteriota
WP_006509130.1	WP_006509129.1	7.4e-93	['WP_006509129.1' 'WP_006509130.1']	MMSDNKNSSNDNRQESNLKAVPFFVRYLEGQLESLTEEETELIYGGMDCPGNNGIETRKYPSDSDEEIAMTLKYPSDNEEGVIGPPVTLKFPSDQEDPSGSP	19411	19720	1	Xenococcus sp. PCC 7305	Cyanobacteriota
WP_408964695.1	WP_408968206.1	8.2e-102	['WP_408968206.1' 'WP_408964695.1']	MLTQTKATTNLDYPFFARFLEVQAAEEPTPDSAPTPDSEPQPLPPPIYTFKFPSDWEDC	19492	19672	1	Planktothrix sp.	Cyanobacteriota
WP_106168962.1	WP_106168962.1	1.1e-94		MSDMNSRNLNSPIPFFAHFLEGQFGAELSEAEMASVSGGSEYAATTLAYPSDVDVDGGNKGYEFPSIDVFKMPSMPEFPKFPSISDYYKK	19561	19834	1	Chroococcidiopsis cubana SAG 39.79	Cyanobacteriota
WP_292811056.1	WP_292811058.1	3.4e-101	['WP_292811056.1' 'WP_292811058.1']	MPTNTVETMDIVAIPFFARFLSEQATEGTEVPWTYKYPSDLEDR	19561	19426	1	uncultured Nostoc sp.	Cyanobacteriota
WP_322663227.1	WP_322663225.1	6.2e-102	['WP_322663227.1' 'WP_322663225.1']	MSTNTVKPANVEAVPFFARFLEEQVAEQSDKPSVYTLKYPSDFED	19675	19537	1	Dendronalium sp. ChiSLP03b	Cyanobacteriota
WP_322663227.1	WP_322663225.1	6.2e-102	['WP_322663227.1' 'WP_322663225.1']	MSTNTIKKVDVGVVPFFARFLEEQATEGTETPSFPWTFKYPSDLEDK	19908	19764	1	Dendronalium sp. ChiSLP03b	Cyanobacteriota
MEO1760785.1	MEO1760785.1	4.3e-98		MSEQGKKELNSEVVPFFARYLEGQYCEDLSEEEMNEVYGGLSKPEKLKKPSDLKDIAMTMKYPSDNEDSSPKHPPVGISRKYPSDTDEAMTNKFPSDGDDELPPNYQRW	20227	20557	1	Cyanobacteria bacterium J06629_18	Cyanobacteriota
MCA9757646.1	MCA9757645.1	3.2e-91	['MCA9757645.1' 'MCA9757646.1']	MEVFRMKPFFARLLEKQEPKKVRTGVKAGWPVVTMKWPSDNDDYIYE	20441	20297	1	Candidatus Eiseniibacteriota bacterium	Bacteria Candidate
WP_408964695.1	WP_408968206.1	8.2e-102	['WP_408968206.1' 'WP_408964695.1']	MSNTVKGSEVKNLPFFARFLEAQSSKADDKTKPGYTMKWPSDWEDY	20679	20820	1	Planktothrix sp.	Cyanobacteriota
WP_089130961.1	WP_089130962.1	1.8e-102	['WP_089130961.1' 'WP_089130962.1']	MSTNTVKTVDVVAVPFFARFLEEQTTEGTDVPWTYKFPSDLEDK	20705	20570	1	Tolypothrix sp. NIES-4075	Cyanobacteriota
WP_340011478.1	WP_340011476.1	2.1e-82	['WP_340011476.1' 'WP_340011478.1']	MENKKSKKKPFFASFLEKQLKDPETVTGGSIITIPERDAVTLPTLDGATSKLSDMDHTMKYPSDGDDDTILL	20725	20506	1	Chryseobacterium sp. MYb328	Bacteroidota
WP_335026294.1	WP_335026296.1	2.1e-97	['WP_335026294.1' 'WP_335026296.1']	MSENKPEELNSQAVPFFARFLEGQNFEDLSDKESEEISGGSCGVTKKKKDPIAQTLKYPSDQEDVVTKKAPSDSDEYFVTQKYPSDGDDHAKQIE	20764	20476	1	Nostoc sp.	Cyanobacteriota
WP_322732840.1	WP_322732841.1	2.3e-96	['WP_322732840.1' 'WP_322732841.1']	MSENKPEDFNSQAVPFFARFLEGQSIEDLSDQESKAILGGCNNVTNKENDELVQTLKYPSDQEDGAVTKKYPSDSDEYAVTEKYPSDSDEHLATTLKYPSDGEDSSPSSPS	20850	20514	1	Nostoc sp. ChiQUE01b	Cyanobacteriota
WP_335200945.1	WP_335200947.1	8.6e-96	['WP_335200945.1' 'WP_335200947.1']	MSDNKPEKVNSQAVPFFARFLEGQSLEDLSDEDSKAIIGGKCNNATNKNKDELVTTLKSPSDQEDATSVTKKYPSDSDEFAVTQKFPSDGDDDRSPSKPV	20934	20631	1	Nostoc sp.	Cyanobacteriota
WP_408964695.1	WP_408968206.1	8.2e-102	['WP_408968206.1' 'WP_408964695.1']	MSNTVKGSEVKNLPFFARFLEAQSSKADDKTQPITTLKYPSDWEEY	21202	21343	1	Planktothrix sp.	Cyanobacteriota
MEZ4454008.1	MEZ4454008.1	1.6e-77	['MEZ4454008.1' 'MEZ4454009.1']	MSKKINDQQADAGAVPFFAHLLSGDRDPLSAGTGGGGPAPTYHCLDSACTKKYPSDDDESTTWLGDRD	21361	21154	1	Nannocystaceae bacterium	Myxococcota
WP_104398652.1	WP_104398653.1	1.2e-83	['WP_104398652.1' 'WP_104398653.1']	MNKNTPFFSNFIESQIEELSAQETKQCAGGIVGDFDVVTMKAPSDDDEGLEFVLKPGDLVTMKHPSDSDEGNDFQSF	21589	21823	1	Vibrio penaeicida	Pseudomonadota
WP_334798375.1	WP_334798376.1	7.2e-97	['WP_334798375.1' 'WP_334798376.1']	MSENKPEELNSQAVPFFARFLEGQNFENLSEQESEEISGGNCGLTTKKKDTIAQTLKYPSDQEDVVTKKAPSDSDEAFTNKYPSDGDDTLPPSF	22083	21798	1	Nostoc sp.	Cyanobacteriota
HEY9802771.1	HEY9802772.1	1.5e-102	['HEY9802771.1' 'HEY9802772.1']	MSNNTVKTANVEAVPFFARFLEEQVAEVSDTAPYETKKYPSDWEEY	22326	22185	1	Leptolyngbyaceae cyanobacterium	Cyanobacteriota
WP_104398652.1	WP_104398653.1	1.2e-83	['WP_104398652.1' 'WP_104398653.1']	MSKNTPFFNNFIEADTLTEEEANQISGGTINFGGISTRKAPSDDDEGFAIATRKAPSDDDEGFEIATRKAPSDDDEGTAIVFPTW	22394	22652	1	Vibrio penaeicida	Pseudomonadota
WP_335145188.1	WP_335145190.1	3.8e-96	['WP_335145188.1' 'WP_335145190.1']	MSENKPEELNSQAVPFFARFLEGQNFEDLSEQESEGISGGSCHFTTKNKKNKDPIPQTRKYPSDKEDVVTEKYPSDSDEQVFTTLKFPSDGEEHGGAIQ	22443	22143	1	Nostoc sp.	Cyanobacteriota
MBW4676489.1	MBW4676488.1	1.9e-101	['MBW4676488.1' 'MBW4676489.1']	MSTNTVKAAKAEAVPFFARFLEEQVAEVSDTAPVNTLKYPSDWEDY	22494	22635	1	Desmonostoc geniculatum HA4340-LM1	Cyanobacteriota
HKG61760.1	HKG61759.1	1.2e-96	['HKG61759.1' 'HKG61760.1']	MRDKTESLESSDQSLPFFARFLEGQDTSKDSFMTLKYPSDRDEIEWNPVIDSDK	22500	22665	1	Pyrinomonadaceae bacterium	Acidobacteriota
WP_308131458.1	WP_308131459.1	8.2e-80	['WP_308131458.1' 'WP_308131459.1']	MENDKKLKKPFFANFLESQVPEKEMEQINGGTDVVTMKFPSDGEDGPGQVITSRVKDLYQTMKYPSDSDEEGVEL	22504	22276	1	uncultured Flavobacterium sp.	Bacteroidota
WP_190981764.1	WP_190981763.1	7.9e-101	['WP_190981763.1' 'WP_190981764.1']	MSTNTIQKVGVGVVPFFARFLEAQAAEGEGEGTDIPSWPWTFKFPSDAEDT	22518	22674	1	Nostoc sp. FACHB-280	Cyanobacteriota
WP_079242685.1	WP_336704492.1	9.2e-84	['WP_079242685.1' 'WP_336704492.1']	MENKNSKKKPFFASFLEKQVKDPETVKGGGITSVLADQITTSLQDQITTPIKDNVTKPDNDNVTMKYPSDGDEDVLEA	22560	22797	1	Chryseobacterium indologenes	Bacteroidota
HEY9802771.1	HEY9802772.1	1.5e-102	['HEY9802771.1' 'HEY9802772.1']	MSTNTVKTANVEAVPFFARFLEEQVAEAADTAPYAETLKYPSDWEEY	22560	22416	1	Leptolyngbyaceae cyanobacterium	Cyanobacteriota
WP_322668954.1	WP_322668955.1	3.3e-95	['WP_322668954.1' 'WP_322668955.1']	MSENKPEKLNSQAVPFFARFLEGQSLEDLSEEESKAIIGGGCNNNGTNKNKDELVTTLKFPSDQEEGAVITKPDKDDYAVTQKYPSDGDDSSVS	22628	22343	1	Nostoc sp. DedQUE09	Cyanobacteriota
WP_335117796.1	WP_335117798.1	1.3e-96	['WP_335117796.1' 'WP_335117798.1']	MSENKPEELNSQAVPFFARFLEGQNFEDLSDQESEGIGGGRCGVTNKHKKDELRETRKYPSDQEDVVTKKAPSDSDEQVFTTLKSPSDSDEHGGAIQ	22732	22438	1	Nostoc sp.	Cyanobacteriota
WP_190981764.1	WP_190981763.1	7.9e-101	['WP_190981763.1' 'WP_190981764.1']	MSTNTNKPANVEAIPFFARFLEEQAAEQADNAPYGQTLKYPSDWEEY	22764	22908	1	Nostoc sp. FACHB-280	Cyanobacteriota
HEY9802771.1	HEY9802772.1	1.5e-102	['HEY9802771.1' 'HEY9802772.1']	MSTSKTKTVDVGMVPFFARFLEGQTIEGEGTETPSVPWTFKYPSDLEDQ	22807	22657	1	Leptolyngbyaceae cyanobacterium	Cyanobacteriota
WP_079242685.1	WP_336704492.1	9.2e-84	['WP_079242685.1' 'WP_336704492.1']	MESNNSKKKPFFASFLEKQVKDPETVKGGSDITLAERDLITKPTIDTVTSPKDDMMHTLKYPSDGDDDTITLPL	22849	23074	1	Chryseobacterium indologenes	Bacteroidota
WP_190981764.1	WP_190981763.1	7.9e-101	['WP_190981763.1' 'WP_190981764.1']	MSTNTNKPANVEAIPFFARFLEEQAAEQADNAPFPQTLKYPSDWEEY	23000	23144	1	Nostoc sp. FACHB-280	Cyanobacteriota
MDX6270362.1	MDX6270361.1	4.7e-93	['MDX6270359.1' 'MDX6270361.1' 'MDX6270362.1']	MKQQEKNNPDTSHDDTLKASETPFFARFLEGQHAEDTPGAANDEATFMTLKYPSDRDEDGKPLAHV	23039	22838	1	Acidobacteriota bacterium	Acidobacteriota
WP_229484796.1	WP_229484797.1	9.7e-96	['WP_229484796.1' 'WP_229484797.1']	MSENKPEELNSQAVPFFARFLEGQSFEDLSDKESETISGGSCGVTKKEKDELVQTLKFPSDQEDGVTKKAPSDSDEYAVTQKYPSDGDDHVVAIE	23092	22804	1	Nostoc favosum CHAB5714	Cyanobacteriota
MCC5654232.1	MCC5654231.1	1.5e-95	['MCC5654231.1' 'MCC5654232.1']	MSENKPEELNSQAVPFFARFLEGQSFEDLSDEESEGIGGGGKVVTVNNPPDVVTLKFPSDNEDGGGGTAVTKKFPSDNEDGSVATRKHPSDSDEYAVTHKHPSDSDEACRQ	23234	23570	1	Nostoc sp. XA013	Cyanobacteriota
WP_039748081.1	WP_163518793.1	3.9e-94	['WP_163518793.1' 'WP_039748081.1']	MSDNKPLDLNSSKVPFFARYLEGQFCEDLSEEEMDTVQGGTTFVTLKYPSDNEEGGHDGGIGGGIITNKLRDKHDWGGGVVTKKSPSDADEYAVTQKYPSDGDDHAFPID	23533	23200	1	Hassallia byssoidea VB512170	Cyanobacteriota
MDZ8010536.1	MDZ8010537.1	5.7e-97	['MDZ8010536.1' 'MDZ8010537.1']	MSENQPKQANSQAVPFFARFLEGQSFEELSDEELEGISGGISGITRKKNDEIAQTLKYPSDQEDSPISTKKAPSDTDEYAVTQKYPSDGDDYNFPIE	23746	23452	1	Nostoc sp. ZfuVER08	Cyanobacteriota
WP_288125351.1	WP_149106679.1	2.8e-101	['WP_149106679.1' 'WP_288125351.1']	MAYPNDQQGKAHPFFARFLSVSKEESSIKSPEEGRQTLKYPSDWEEL	24034	24178	1	Microcystis sp. LE19-131.1A	Cyanobacteriota
UVT38139.1	UVT38138.1	7.2e-83	['UVT38138.1' 'UVT38139.1']	MKSNNSKKKPFFASFLEKQVKDPETVKGGTDISIPERDVITKPAIDTVTSPKDDMMHTLKYPSDGDDDTINVPL	24049	23824	1	uncultured bacterium	Undefined
MBE2248315.1	MBE2248316.1	1.3e-84	['MBE2248315.1' 'MBE2248316.1']	MPVGQRFVRVPLKAGKGADQYSFTALVPVGALAPGAKPADPNKVKSFFIERSGGLAGITMVAGPVTIGAKGKVSVEPFFSRFLEGQQGGAGAVTKKAPSDHEEGGGAITKKAPSDHEEGGGAVTMKAPSDNEDGGGGAITKKAPSDHEEGGGMVTTMKYPSDNEDGGGGAIGGGGGGAVTMKAPSDNEDGGGGGGAITRKAPSDHEDGGTGVGGGGRVTTMKYPSDNEDGGGGAIGGGGTVTTMKAPSDNEDGGGGRVGGGGTVTTMKAPSDNEDGGGGRVGGGGTVTTMKAPSDNEDGGGARPGGGRVTTMKAPSDNDE	24124	23161	1	Myxococcus sp.	Myxococcota
WP_228457655.1	WP_185225804.1	3.4e-79	['WP_228457654.1' 'WP_228457655.1' 'WP_185225804.1']	MKGNNSKKKPFFASFLEKQVKDPETVKGGTDMSIPERDAITKPAIDTVTSPKDDMQHTMKYPSDGDEDTVSVPL	24125	23900	1	Chryseobacterium indologenes	Bacteroidota
UVT38139.1	UVT38138.1	7.2e-83	['UVT38138.1' 'UVT38139.1']	MENKNLKKKPFFASFLEKQVKDPETITGGGVTSAAADQITSVIKDHITTTALEDSITKPNNDNVTMKYPSDGDEGVLELE	24339	24096	1	uncultured bacterium	Undefined
WP_228457655.1	WP_185225804.1	3.4e-79	['WP_228457654.1' 'WP_228457655.1' 'WP_185225804.1']	MENKNSKKKPFFATFLEKQIKDPETVKGGSTITLITVDTVTSAIKDHITTAALEDSVSTHKNDNVTMKYPSDGDEDVLEA	24393	24150	1	Chryseobacterium indologenes	Bacteroidota
MBN1206552.1	MBN1206553.1	5.4e-94	['MBN1206552.1' 'MBN1206553.1']	MKKNTQDKKQQKGKKPFFARLLEAQELEQAAGGAPIETKKYPSDSDEFFTLKYPSDTDEGYCK	24567	24375	1	Myxococcaceae bacterium	Myxococcota
WP_335135074.1	WP_335135074.1	1e-90		MSENKPEELNSQAVPFFARFLEGQSFEDLSEQESEEISGGSCDVTKKKHPIVLTLKHPFDKENVVTKKAPSDSDEAFTNKYPSDGDDTLPPSLLL	24778	25066	1	Nostoc sp.	Cyanobacteriota
WP_272082651.1	WP_272082650.1	1.1e-100	['WP_272082650.1' 'WP_272082651.1']	MAYPNDPQGKALPFFARFLSVSKEESSIKSPSPEPTFGTTFKYPSDWEDF	24888	25041	1	Microcystis aeruginosa CS-579	Cyanobacteriota
MDF5711280.1	MDF5711281.1	1.4e-97	['MDF5711280.1' 'MDF5711281.1']	MKVEPNIDAKAFKSEQDLKSSAMPFFSRFLEEQVCEEMSEKELEQISGGRASRTLKYPSDSDDFSAL	25039	24835	1	Nostoc sp. S4	Cyanobacteriota
WP_193996935.1	WP_193996936.1	2.5e-99	['WP_193996935.1' 'WP_193996936.1']	MSENKKEDVNAQAVPFFARFLEGQNCEDLTDEELERVSGGQIPEEELVVTQKYPSDGEEDSSPVTLKYPSDGEDGSSSVTLKYPSDGEDGSSFVPSEILSRLQRKFFNIT	25051	24718	1	Nodularia sp. LEGE 04288	Cyanobacteriota
MBE8967341.1	MBE8967342.1	2.8e-103	['MBE8967341.1' 'MBE8967342.1']	MPTNTVKTVDVVVVPFFARFLSEQATEGTEVPWTYKYPSDLEDK	25087	24952	1	Nostocales cyanobacterium LEGE 12452	Cyanobacteriota
WP_287077885.1	WP_287077887.1	3e-100	['WP_287077887.1' 'WP_287077885.1']	MKALGIKHFRWLKCNFCVNYHLLFIVGIAIKWEVCYSHDRFLFAGKITMAYPNDQQGKALPFFARFLSVSKEESSIKSPSPEHEMAATYKFPSDWEDW	25123	25420	1	Microcystis sp. M110S1	Cyanobacteriota
NCS05970.1	NCS05970.1	7.2e-100	['NCS05969.1' 'NCS05970.1']	MAYPNDQQGKALPFFARFLSVSKEESSIKSPSPEHEMAATYKFPSDWEDW	25315	25162	1	Microcystis aeruginosa G13-07	Cyanobacteriota
WP_284465038.1	WP_284465039.1	8.2e-83	['WP_284465038.1' 'WP_284465039.1']	MENKNSKKKPFFASFLEKQLKDPETVKGGTDIITIPERDSITKPTIDNVTSPQADLQHTMKYPSDGDDDAILL	25669	25891	1	Chryseobacterium sp.	Bacteroidota
WP_229497274.1	WP_229497273.1	2.4e-95	['WP_229497273.1' 'WP_229497274.1']	MSENKPEELNSQAVPFFARFLEGQSFEDLSDKESEGIGGGSCGVTKKEKDELVQTLKFPSDQEDGVTKKAPSDSDEYAVTQKYPSDGDDHVVAIE	25698	25986	1	Nostoc mirabile CHAB5784	Cyanobacteriota
WP_334701608.1	WP_334701607.1	5.5e-103	['WP_334701608.1' 'WP_334701607.1']	MPTNTVETMDIVAVPFFARFLSEQATEGTEVPWTYKYPSDLEDR	25924	25789	1	Nostoc sp.	Cyanobacteriota
WP_007844889.1	WP_007844887.1	1.7e-85	['WP_007844887.1' 'WP_007844889.1']	MKNKSSKKKPFFASFLEKQLKDPQTVTGGGPDITIPERDVVTKPTLDMAQTMKYPSDGDDDVPTV	26100	25902	1	Chryseobacterium populi	Bacteroidota
MCM0588737.1	MCM0588738.1	7.7e-102	['MCM0588737.1' 'MCM0588738.1']	MSSKIVKALDSQGLPFFARFLVEETPPSQPENTPPPIYTFKYPSDWEDC	26121	25971	1	Gloeotrichia echinulata DEX184	Cyanobacteriota
MCM0588737.1	MCM0588738.1	7.7e-102	['MCM0588737.1' 'MCM0588738.1']	MSNNTVKASDIKAVPFFARFLEEQVAQAADNAPAYTYKFPSDWEDS	26376	26235	1	Gloeotrichia echinulata DEX184	Cyanobacteriota
WP_007844889.1	WP_007844887.1	1.7e-85	['WP_007844887.1' 'WP_007844889.1']	MKNKNKKKPFFASFLEKQIQDPEKVTGGGGIVTSPTSDVLTLPTRDNITSPLADNVTTPGNDSVTLKYPSDNDESGPGPIHPFDPTSPVDPF	26424	26145	1	Chryseobacterium populi	Bacteroidota
MCG6135470.1	MCG6135471.1	1.1e-96	['MCG6135470.1' 'MCG6135471.1']	MPTNTVQSNIKVVPFFARFLKEQVVEKPDTASTYTFKYPSDAIDDAGND	26587	26437	1	Cyanocohniella sp. LLY	Cyanobacteriota
WP_334850177.1	WP_334850177.1	2.3e-88		MSTNVVNTLDIQALPFFARFLVEEKPPQPPNETPPPIYTLKYPSDWEDR	26592	26742	1	Nostoc sp.	Cyanobacteriota
WP_336718917.1	WP_336718918.1	1.5e-80	['WP_336718917.1' 'WP_336718918.1']	MENKKNKKPFFASFLEKQIAEPEKIKGGSETVATAPLKDNVTTALQDSITKPSNDNVTMKYPSDGDEGGTEI	26729	26948	1	Chryseobacterium mucoviscidosis	Bacteroidota
WP_288032792.1	WP_288032791.1	6.1e-101	['WP_288032791.1' 'WP_288032792.1']	MAYPNDQQGKALPFFARFLSVSKEESSIKSPSPEPTYGGTFKYPSDWEEY	26804	26957	1	Microcystis sp. LE18-22.4A	Cyanobacteriota
MCK6509654.1	MCK6509654.1	1.3e-81		MKIERKPHQPPQPTPSKTPAAKPPAAQPAEQKSAFQSNDNRAQQRDNLLGTQKQPTQQPFFERFLEDQNRLPKPGGEMTTMRYPSDNEGGEVQPGKPGGEMTTMRYPSDNEGGEVQPGKPGGEMTTMRYPSDNEGGEVQPGKPGGNEVTTKRYPSDSEGMETPVKPGGNEVTTKRYPSDSEGMETPGKPGGGEMTTMRYPSDNEGSEVQPGNPGGGGMTTMRYPSDNEGSEVQPGNPGGGGMTTMRYPSDNEGAETPIQSGGPGREAVTMAYPSDAEGTETPIKPGGPGREAVTMAYPSDAEGAETPVKPGGPGREAVTMAYPSDAEGAETPVKPGGGEMTTMRYPSDNEGNEVQPGNPGGGEMTTMRYPSDNEGSETTENTGAAGGAKQKKALPAWEL…	26827	28057	1	Myxococcota bacterium	Myxococcota
MCP6760186.1	MCP6760185.1	1.2e-99	['MCP6760185.1' 'MCP6760186.1']	MTIDSLNSTRHLQHVDLVLTNFPKGKIAMYTNTVKVSDIQVLPFFARFLQEQSASDEKPDTPPSTPPTPPTPPFTFKFPSDLEDL	26889	27147	1	Fischerella sp. CENA71	Cyanobacteriota
MCG6135470.1	MCG6135471.1	1.1e-96	['MCG6135470.1' 'MCG6135471.1']	MPVSFGKNIILTNTAKIVNVGAVIFASFLEEQATEESDPHCLTFKFPLDGEN	26957	26798	1	Cyanocohniella sp. LLY	Cyanobacteriota
WP_336718917.1	WP_336718918.1	1.5e-80	['WP_336718917.1' 'WP_336718918.1']	MKNKDSKKKPFFASFLEKQLQDPEKIKGGANVTIASQDTVTKPAVDTVTKPIYDMAQTMKYPSDGDDDSPSI	26975	27194	1	Chryseobacterium mucoviscidosis	Bacteroidota
MCM0588737.1	MCM0588738.1	7.7e-102	['MCM0588737.1' 'MCM0588738.1']	MSNNTVKASDIKAVPFFARFLEEQVAQAADNAPYAQTKKWPSDWEDI	27053	26909	1	Gloeotrichia echinulata DEX184	Cyanobacteriota
WP_008201946.1	WP_110543250.1	5e-101	['WP_008201946.1' 'WP_110543250.1']	MAYPNDQQGKALPFFARFLSVSKEESSIKSPSPEREYNVTLKYPSDWEEF	27123	26970	1	Microcystis aeruginosa NIES-1211	Cyanobacteriota
WP_334887968.1	WP_334887970.1	3.4e-102	['WP_334887968.1' 'WP_334887970.1']	MPTNTVKTVDVVAVPFFARFLEEQTTEGTEVPWTYKYPSDLEDK	27145	27010	1	Nostoc sp.	Cyanobacteriota
WP_011318432.1	WP_011318431.1	5e-102	['WP_011318431.1' 'WP_011318432.1']	MSTNTVKTVNVAVVPFFARFLEEQATEGTDPPSFPWTFKYPSDLEDQ	27169	27313	1	Trichormus variabilis A2	Cyanobacteriota
MBV6623877.1	MBV6623876.1	2e-97	['MBV6623876.1' 'MBV6623877.1']	MSQKDNKKNNSNAVPFFARYLEGQYCEDLSEEEMNEVYGGLSKREKISKEHPRNLKDIVMTMKYPSDNEDSSPKHPPIAMTKKYPSDADEAMTNKFPSDGDDELPPHYTRW	27178	27514	1	Rivularia sp. MS3	Cyanobacteriota
WP_272082651.1	WP_272082650.1	1.1e-100	['WP_272082650.1' 'WP_272082651.1']	MNYPNSEQSKAIPFFARFLSVDQDEAPTPDSPPDSQPAPVWTWKWPSDWEDS	27590	27749	1	Microcystis aeruginosa CS-579	Cyanobacteriota
MDF5711280.1	MDF5711281.1	1.4e-97	['MDF5711280.1' 'MDF5711281.1']	MPENKPEEPNLQAVPFFARFLEGQSFEDLSDEESEALSGGKCGVTKKKADEVAQTLKFPSDQEDATKKAPSDSDEAYTNKYPSDGDDRNFPVE	27593	27311	1	Nostoc sp. S4	Cyanobacteriota
WP_408969627.1	WP_408968206.1	8.2e-102	['WP_408969627.1' 'WP_408968206.1']	MSNTVKGSEVKNLPFFARFLEAQSSKADDKTQPITTLKYPSDWEEY	27662	27521	1	Planktothrix sp.	Cyanobacteriota
WP_256039656.1	WP_256039655.1	4.5e-81	['WP_256039655.1' 'WP_256039656.1']	MKNKDSKKKPFFASFLEKQLQDPEKIKGGGDVTIASQDSITKPAVDTVTKPIYDMAQTMKYPSDGDDDSPSV	27900	27681	1	Chryseobacterium sp. EO14	Bacteroidota
HEX3184813.1	HEX3184814.1	1.6e-97	['HEX3184813.1' 'HEX3184814.1']	MRDKTDLPATENSEQSLPFFARFLEGQETAKDSFMTLKYPSDRDEDDMRYSSGNNGQR	27980	27803	1	Pyrinomonadaceae bacterium	Acidobacteriota
WP_287077885.1	WP_287077887.1	3e-100	['WP_287077887.1' 'WP_287077885.1']	MNYPNTEQSKAIPFFARFLSADQDEAPTPDSPPDSEPAPVWTWKWPSDWEDS	28036	28195	1	Microcystis sp. M110S1	Cyanobacteriota
WP_276967245.1	WP_076597414.1	4e-83	['WP_076597414.1' 'WP_276967245.1']	MKSNNSKKKPFFASFLEKQVKDPETVKGGTDISIPERDVITKPAIDTVTSPKDDMMHTLKYPSDGDDDTINVPL	28142	27917	1	Chryseobacterium sp.	Bacteroidota
WP_256039656.1	WP_256039655.1	4.5e-81	['WP_256039655.1' 'WP_256039656.1']	MENKKNKKPFFASFLEKQIAEPEKIKGGSETAATAPLKDNVTTALQDSVTKPSNDNVTMKYPSDGDEGGNEI	28145	27926	1	Chryseobacterium sp. EO14	Bacteroidota
HEX3483096.1	HEX3483096.1	3.1e-87		MNRNKKQEVPTKPFFARFLEKQELRGVGGGGPDHTLKFPSDNDEHADDK	28257	28107	1	Kofleriaceae bacterium	Myxococcota
WP_069068280.1	WP_069068280.1	4.2e-93		MPENNQEQEKNQENTPFFERYLEGQESEEVSEELSEEESDSISGGLKFVTRAYPSDREGYKPINVTMRYPSDRE	28344	28119	1	Nostoc sp. KVJ20	Cyanobacteriota
WP_276967245.1	WP_076597414.1	4e-83	['WP_076597414.1' 'WP_276967245.1']	MENKNSKKKPFFASFLEKQVKDPETITGGGLTSAAADQITSVIKDHITTTALEDSITKPNNDNVTMKYPSDGDEGVLELD	28432	28189	1	Chryseobacterium sp.	Bacteroidota
MFL6334564.1	MFL6334564.1	2.7e-94	['MFL6334564.1' 'MFL6334565.1']	MQDNRNAGARRDPLKQDSSLPFFARFLEGQNNTGQDFWATTKFPSDLDEYDQTMKYPSDSDEGEPSHNYAG	28557	28773	1	Pyrinomonadaceae bacterium	Acidobacteriota
NOQ74109.1	NOQ74110.1	1.4e-79	['NOQ74109.1' 'NOQ74110.1']	MKNQKQVPFFAKFLEKQVKEDSDLKGGKENKITKPALDTFQTMKYPSDADEAMTMKYPSDSDEA	28604	28409	1	Crocinitomix sp.	Bacteroidota
MEL6458532.1	MEL6458531.1	1.5e-98	['MEL6458531.1' 'MEL6458532.1']	MSEQGKKELNSEVVPFFARYLEGQYCEDLSEEEMNEVYGGLSKPEKLKKPSDLKDIAMTMKYPSDNEDSSPKHPPVGISRKYPSDTDEAMTNKFPSDGDDELPPNYQRW	28627	28957	1	Cyanobacteria bacterium J06621_15	Cyanobacteriota
WP_190722167.1	WP_190722168.1	1.9e-100	['WP_190722167.1' 'WP_190722168.1']	MAYPNDQQGKALPFFARFLSVSKEESSIKSPSPEPTFGTTFKYPSDWEDY	28677	28524	1	Microcystis flos-aquae FACHB-1344	Cyanobacteriota
NOQ74109.1	NOQ74110.1	1.4e-79	['NOQ74109.1' 'NOQ74110.1']	MKNQKQVPFFAKFLEKQLKEDNDLKGGKITKPKLDIFHTLKYPSDSDEHQTMKYPSDSDEI	29115	28929	1	Crocinitomix sp.	Bacteroidota
WP_185239176.1	WP_185239177.1	1.2e-100	['WP_185239176.1' 'WP_185239177.1']	MNYPNTEQSKAIPFFARFLSADQDEAPTPDSPPDSEPAPVWTWKWPSDWEDS	29120	28961	1	Microcystis aeruginosa BLCC-F158	Cyanobacteriota
WP_329729838.1	WP_329729839.1	2.6e-93	['WP_329729838.1' 'WP_329729839.1']	MKKDMTRKPFFARLLEEQELELVSGGTDNTLQYPSDGSATLQESNSEGTLKYPSDTDERDL	29165	29351	1	Archangium sp.	Myxococcota
HEX7174815.1	HEX7174816.1	6.4e-93	['HEX7174815.1' 'HEX7174816.1']	MRDQSEARAPEGSERSLPFFARFLESQDTPEVCAMTLKYPSDRDEIDQRLEYASGNNETVAPHK	29301	29106	1	Pyrinomonadaceae bacterium	Acidobacteriota
HEY0169460.1	HEY0169459.1	2.1e-89	['HEY0169459.1' 'HEY0169460.1']	MKGRNQNDRPGADTATPFFARFLEDQHGDAAVAGGPQSATLKYPSDRDEWDDNTSNYVEAAPTEAGPSRMTLKYPSDRDEIDWHAAPHGNAADAR	29306	29594	1	Pyrinomonadaceae bacterium	Acidobacteriota
WP_334731706.1	WP_334731707.1	2.4e-102	['WP_334731706.1' 'WP_334731707.1']	MSTNVLKALDIQALPFFARFLVQEEPPQPPNETPPPIYTLKYPSDWEER	29422	29272	1	Nostoc sp.	Cyanobacteriota
WP_002792265.1	WP_002792264.1	2.3e-101	['WP_002792264.1' 'WP_002792265.1']	MAYPNDQQGKALPFFARFLSVSKEESSIKSPSPDHEISTRKYPSDWEEW	30013	30163	1	Microcystis aeruginosa NaRes975	Cyanobacteriota
WP_343687006.1	WP_343687007.1	5.9e-82	['WP_343687006.1' 'WP_343687007.1']	MENKNSKKKPFFATFLEKQVKDPETVKGGGITSVLADQITTSLQDQITTPLKDNVTKPDNDNVTMKYPSDGDEDVLEV	30095	30332	1	Chryseobacterium gleum	Bacteroidota
WP_343687006.1	WP_343687007.1	5.9e-82	['WP_343687006.1' 'WP_343687007.1']	MKSNNSKKKPFFASFLEKQVKDPETVKGGGDITLAETDLITKPTVDTVTSPKDDMMQTMKYPSDGDDDVINLPL	30383	30608	1	Chryseobacterium gleum	Bacteroidota
WP_287670501.1	WP_287670499.1	1.5e-100	['WP_287670499.1' 'WP_287670501.1']	MAYPNDQQGKALPFFARFLSVSKEESSIKSPSPEREYNVTLKYPSDWEEF	30394	30547	1	Microcystis sp. M046S1	Cyanobacteriota
WP_006196351.1	WP_006196349.1	2.8e-101	['WP_006196349.1' 'WP_006196351.1']	MTTATLANIEAVPFFARFLAAEEPPETPAPQPEEQPLPPPIFTLKWPSDWEDC	30899	31061	1	Nodularia spumigena UHCC 0060	Cyanobacteriota
WP_278974241.1	WP_278974241.1	1.2e-108	['WP_278974241.1' 'WP_235751941.1']	MSKNIKVSTGSAVPFFARFLSEQDTETGDSTSTDIPTIWTLKWPSDWEDS	30970	31123	1	Planktothrix agardhii LY1	Cyanobacteriota
WP_287657075.1	WP_287657074.1	1.3e-100	['WP_287657074.1' 'WP_287657075.1']	MAYPNDQQGKAHPFFARFLSVSKEESSIKSPSPEPEFNTRKFPSDWEEY	31137	31287	1	Microcystis sp. M145S2	Cyanobacteriota
WP_335141257.1	WP_335141256.1	4.5e-102	['WP_335141256.1' 'WP_335141257.1']	MSTNTVKASDIQAVPFFARFLEEQVAEQPNTAPINTLKYPSDFEDR	31176	31317	1	Nostoc sp.	Cyanobacteriota
WP_147068893.1	WP_147068892.1	2.1e-100	['WP_147068892.1' 'WP_147068893.1']	MAYPNDQQGKALPFFARFLSVSKEESSIKSPSPEPTFGTTFKYPSDWEDY	31223	31376	1	Microcystis aeruginosa 11-30S32	Cyanobacteriota
WP_268224857.1	WP_268224858.1	1.1e-82	['WP_268224857.1' 'WP_268224858.1']	MNKKNKGTKKPFFANFLEHQVSGDQKENAQGGITLKYPSDQEEDGNGGPMPIITKPVLDNDGGGDVTLKYPSDDDEAGDLL	31373	31619	1	Sinomicrobium oceani	Bacteroidota
MEM7159753.1	MEM7159753.1	3.5e-165		MLERMRDVARTLVEAGQREAAKTWQDAHDDRVKEMRDHAESLMRRARLAGRRAARLMEKVEPTRVRDQPFFARFLEDQQGGDSDLQTLKYPSDEEEGPVTRKHPSDHEDGPVTLKYPSDAEDGGGGPVTKKYPSDHEDGGGGPVTQKYPSDEEDGGPVTKKYPSDHEDGGGGPVTLKYPSDEEDGGGPVTRKYPSDHEDGGGPVTRKYPSDEEDGSGGPVTRKYPSDEEDGGGPVTRKYPSDEEDGGGGPVTRKYPSDEEDGPVTRKYPSDHEEGPVTEKYPSDEEDGGGGPVTLKYPSDWEDGGAG	31446	30522	1	Myxococcota bacterium	Myxococcota
WP_299456211.1	WP_299456213.1	1e-92	['WP_299456211.1' 'WP_299456213.1']	MKKVKKPFFAQFLENQIADEKLTNTKGGLSAATFATATAASDKKKKIKIEQTMKYPSDADEDYTMKYPSDSDEW	31591	31366	1	uncultured Microscilla sp.	Bacteroidota
WP_335141257.1	WP_335141256.1	4.5e-102	['WP_335141256.1' 'WP_335141257.1']	MSTNVVNALDIQALPFFARFLVEEKPPQPPNETPPPIYTLKYPSDWEDR	31638	31788	1	Nostoc sp.	Cyanobacteriota
WP_239730352.1	WP_239730353.1	1.8e-101	['WP_239730353.1' 'WP_239730352.1']	MSTNTVKASDIPVVPFFARFLVEETPPQQPDNTPPPPPPIYTLKFPSDLEDF	31795	31954	1	Nodularia sphaerocarpa CS-585	Cyanobacteriota
WP_185239176.1	WP_185239177.1	1.2e-100	['WP_185239176.1' 'WP_185239177.1']	MAYPNDQQGKAHPFFARFLSVSKEESSIKSPSPEHETSTRKYPSDWEDY	31820	31670	1	Microcystis aeruginosa BLCC-F158	Cyanobacteriota
WP_253317644.1	WP_034699863.1	5.1e-83	['WP_034699863.1' 'WP_253317644.1']	MKSNNSKKKPFFASFLEKQVKDPETVKGGSDITLAERDLITKPTIDTVTSPKDDMMHTLKYPSDGDDDTITLPL	31906	31681	1	Chryseobacterium sp. S0630	Bacteroidota
WP_190590142.1	WP_190590141.1	8.6e-101	['WP_190590142.1' 'WP_190590141.1']	MSASINEAATLKAVPFFAYFLEAQYDEEPPKPSEEEPQPIPIWTLKWPSDWEER	32080	31915	1	Anabaena sp. FACHB-83	Cyanobacteriota
WP_299456211.1	WP_299456213.1	1e-92	['WP_299456211.1' 'WP_299456213.1']	MKKNVKKPFFAKFLENQVKEESLTNAKGGTCIQTRKYPSDSDEYVTMKYPSDNDEF	32144	31973	1	uncultured Microscilla sp.	Bacteroidota
WP_253317644.1	WP_034699863.1	5.1e-83	['WP_034699863.1' 'WP_253317644.1']	MENKNSKKKPFFASFLEKQVKDPETVKGGGITSVLADQITTSLQDQITTPIKDNVTKPDNDNVTMKYPSDGDEDVLEA	32196	31959	1	Chryseobacterium sp. S0630	Bacteroidota
WP_190590142.1	WP_190590141.1	8.6e-101	['WP_190590142.1' 'WP_190590141.1']	MSTNTNKPTNVEAVPFFARFLEEQVAQQADNSPWPSTLKYPSDWEDF	32313	32169	1	Anabaena sp. FACHB-83	Cyanobacteriota
WP_190590142.1	WP_190590141.1	8.6e-101	['WP_190590142.1' 'WP_190590141.1']	MSTNTNKPANLETVPFFARFLEEQVAQQADNSPWADTKKWPSDWEDY	32546	32402	1	Anabaena sp. FACHB-83	Cyanobacteriota
MCC5647406.1	MCC5647406.1	4.2e-96	['MCC5647405.1' 'MCC5647406.1']	MSENKPEELNSQAVPFFARFLEGQSFEDLSDQESEGIGGGVQAVTLKYPSDNEDGGAVTLKYPSDNEDGGVATRKYPSDNEDGGIATKKYPSDSDEYAVTHKHPSDSDQACR	32693	32354	1	Nostoc sp. CHAB 5824	Cyanobacteriota
WP_190590142.1	WP_190590141.1	8.6e-101	['WP_190590142.1' 'WP_190590141.1']	MSTNTNKAANVEAVPFFARFLEEQVAQQADNAPFPTTLKWPSDWEDF	32779	32635	1	Anabaena sp. FACHB-83	Cyanobacteriota
MEM7065805.1	MEM7065805.1	2.4e-97		MTQRKNSNNNASAVPFFARYLEGQVTQKLTQADLEKISGGNKEPIQTDRFPSDVDDPITMKYPSDSDEAN	32980	32767	1	Cyanobacteria bacterium P01_B01_bin.77	Cyanobacteriota
UCH95273.1	UCH95272.1	6e-92	['UCH95272.1' 'UCH95273.1']	MDEKKKVQPFFARFLEGNVEKEELKTVKGGVTHKFPSDRDEPPPT	32990	33128	1	Candidatus Aminicenantes bacterium	Bacteria Candidate
WP_190590142.1	WP_190590141.1	8.6e-101	['WP_190590142.1' 'WP_190590141.1']	MSTNTNKAANVEAVPFFARFLEEQVSQQADNTPRPQTLKYPSDWEDY	33012	32868	1	Anabaena sp. FACHB-83	Cyanobacteriota
WP_190590142.1	WP_190590141.1	8.6e-101	['WP_190590142.1' 'WP_190590141.1']	MSTNTNKAANVEAVPFFARFLEEQVSQQADNTPRPQTLKYPSDWEDY	33245	33101	1	Anabaena sp. FACHB-83	Cyanobacteriota
WP_190590142.1	WP_190590141.1	8.6e-101	['WP_190590142.1' 'WP_190590141.1']	MSTNTIKNVNVGLVPFFARFLEEQTAEGETPSWPWTFKFPSDSEDT	33484	33343	1	Anabaena sp. FACHB-83	Cyanobacteriota
NCQ89325.1	NCQ89325.1	2.3e-100	['NCQ89325.1' 'NCQ89326.1']	MAYPNDQQGKALPFFARFLSVSKEESSIKSPSPEPTYGGTFKYPSDWEEY	33595	33748	1	Microcystis aeruginosa LG13-13	Cyanobacteriota
WP_263743828.1	WP_263743829.1	1.1e-92	['WP_263743828.1' 'WP_263743829.1']	MSDNDRSDLNSQAVPFFARYLEGQFCEDLSEEEMEAVQGGTTFVTLKFPSDNEEGGHGGGVVTNKFPRDKEDWGGGVVTNKFPSDKEDWGGGVVTRKYPSDADEYAVTQKYPSDGDDHAFPID	33718	34090	1	Plectonema radiosum NIES-515	Cyanobacteriota
WP_335128962.1	WP_335128963.1	1.2e-102	['WP_335128962.1' 'WP_335128963.1']	MVAALSSQLAIAETTEMTDMTETIETTDMTETTEMADMTDRKLGI	34103	33965	1	Nostoc sp.	Cyanobacteriota
MDQ1611322.1	MDQ1611323.1	1e-93	['MDQ1611322.1' 'MDQ1611323.1' 'MDQ1611325.1']	MKQQEKNNPDTSHDDTPKASETPFFARFLEGQHAEATPGAANDEATFMTLKYPSDRDEDGKPLAHV	34219	34420	1	Pyrinomonadaceae bacterium	Acidobacteriota
NQZ23911.1	NQZ23912.1	7.6e-82	['NQZ23911.1' 'NQZ23912.1']	MNKPFFSNFLEEQDIEQVTGGILPGDGGCVITDKRKDELVHTMKYPSDGDEGGELEM	34577	34403	1	Colwellia sp.	Pseudomonadota
WP_343640108.1	WP_343640106.1	1.8e-82	['WP_343640106.1' 'WP_343640108.1']	MKSKNSKKKPFFASFLEKQVKDPETVKGGSDITLAETDLITKPTIDTVTSPKDDMMHTLKYPSDGDDDTITIPL	34850	34625	1	Chryseobacterium sp.	Bacteroidota
WP_374461095.1	WP_374461095.1	1.2e-85	['WP_374461095.1' 'WP_374461097.1']	MKNKNSKKQPFFASFLEKQLQDPEKIKGGTDVTIATQDGPITSSKTADAVTKPTFDLVHTMKYPSDGDDDAPTV	35007	34782	1	Chryseobacterium taeanense	Bacteroidota
WP_343640108.1	WP_343640106.1	1.8e-82	['WP_343640106.1' 'WP_343640108.1']	MENKNSKKKPFFASFLEKQVKDPETVKGGGITSVLADQITTALQDQITTPLKDNVTKPDNDNVTMKYPSDGDEDVLEV	35136	34899	1	Chryseobacterium sp.	Bacteroidota
WP_374461095.1	WP_374461095.1	1.2e-85	['WP_374461095.1' 'WP_374461097.1']	MKKNDKKKPFFASFLEKQIKNPEEIHGGDSTTPRNDLLTLPNNDTVTSPTFDNATLPSRDNVVTLKYPSDNDEPVIIDPGFPPGLDPTHP	35308	35035	1	Chryseobacterium taeanense	Bacteroidota
MBI4511296.1	MBI4511295.1	2.4e-95	['MBI4511295.1' 'MBI4511296.1']	MSKKPFFARFLVEQDLEEVAGGCHKKPVTKKYPSDNEDNAVTLKYPSDSDEYQTLKYPSDTEDSSAA	35513	35717	1	Deltaproteobacteria bacterium	Pseudomonadota
WP_374461095.1	WP_374461095.1	1.2e-85	['WP_374461095.1' 'WP_374461097.1']	MKNKNSKKQPFFASFLEKQLQDPEKIKGGNDVTIPTRDDVITLKTKDTVTKPTYDLVQTMKYPSDGDEDATAI	35557	35335	1	Chryseobacterium taeanense	Bacteroidota
WP_374461095.1	WP_374461095.1	1.2e-85	['WP_374461095.1' 'WP_374461097.1']	MEGKKSKKPFFASFLEKQIQDPETIKGGSGTATSVLADNSTGALKDSVTSVQLDTITKPGSDVVSMKYPSDSDEDGTLL	35834	35594	1	Chryseobacterium taeanense	Bacteroidota
WP_322706763.1	WP_322706762.1	7.2e-96	['WP_322706762.1' 'WP_322706763.1']	MSENKPEKLNSQAVPFFARFLEGQSLEDLSDEDSKAIIGGKCNNATNKNKDELVTTLKFPSDQEDGAVTKKYPSDSDEYAVTQKYPSDGDDDSSPSKPV	35882	36182	1	Nostoc sp. DedQUE04	Cyanobacteriota
WP_130757350.1	WP_130757349.1	8e-99	['WP_130757349.1' 'WP_130757350.1']	MAYPNDQQGKALPFFARFLSVSKEESSIKSPSPEPTYGGTFKYPSDWEEY	35908	36061	1	Microcystis aeruginosa NIES-4285	Cyanobacteriota
WP_120517879.1	WP_162946567.1	7e-82	['WP_162946567.1' 'WP_120517879.1']	MQPEVNPVEKPFFAQLLEQQKASEKDPPIFTLKIFDHVEHTTKYPSDGDEV	35983	36139	1	Chitinophaga barathri	Bacteroidota
WP_076597415.1	WP_076597414.1	4e-83	['WP_076597414.1' 'WP_076597415.1']	MKSNNSKKKPFFASFLEKQVKDPETVKGGTDISIPERDVITKPAIDTVTSPKDDMMHTLKYPSDGDDDTINVPL	36013	35788	1	Chryseobacterium sp. RU33C	Bacteroidota
WP_120517879.1	WP_162946567.1	7e-82	['WP_162946567.1' 'WP_120517879.1']	MKPNEQVLKPFFAQFLESQQKNALPKQHQATENNWTSKLSDVPDQTHKYPSDGDEEWWLL	36179	36362	1	Chitinophaga barathri	Bacteroidota
WP_076597415.1	WP_076597414.1	4e-83	['WP_076597414.1' 'WP_076597415.1']	MENKNSKKKPFFASFLEKQVKDPETITGGGLTSAAADQITSVIKDHITTTALEDSITKPNNDNVTMKYPSDGDEGVLELD	36303	36060	1	Chryseobacterium sp. RU33C	Bacteroidota
MCL6750001.1	MCL6750000.1	1.4e-101	['MCL6750000.1' 'MCL6750001.1']	MYTNTAEVSDIQVLPFFARFLQEQSTTEKPDTTTPPPPPFTFKFPSDLEDR	36338	36494	1	Nostoc sp. CCCryo 231-06	Cyanobacteriota
NCQ89325.1	NCQ89325.1	2.3e-100	['NCQ89325.1' 'NCQ89326.1']	MNYPNTEQSKAIPFFARFLSVDQDEAPTPDSPPDSEPAPVWTWKWPSDWEDS	36344	36503	1	Microcystis aeruginosa LG13-13	Cyanobacteriota
HEY0380271.1	HEY0380270.1	5.4e-99	['HEY0380270.1' 'HEY0380271.1']	MEDKQDNNANAPQDSMQQASSLPFFTRFLEGQNEAGDPNLNQTLKYPSDRDEWDPLMSS	36376	36556	1	Pyrinomonadaceae bacterium	Acidobacteriota
WP_137666027.1	WP_137666028.1	4.5e-101	['WP_137666027.1' 'WP_137666028.1']	MTTATLTNIEALPFFARFLAAEEEPPETPTPQPEEQPLPPPIFTFKWPSDCEDC	36458	36293	1	Sphaerospermopsis reniformis	Cyanobacteriota
MBW4428102.1	MBW4428103.1	2.9e-101	['MBW4428102.1' 'MBW4428103.1']	MPTNTVKTVNVVAVPFFARFLEEQATEGEGTDIPWTYKFPSDLEDR	36953	36812	1	Nostoc desertorum CM1-VF14	Cyanobacteriota
WP_409449828.1	WP_409449828.1	2.2e-82	['WP_312076825.1' 'WP_409449828.1']	MEKKKSKKPFFAAFLENQIKDTKAVKGGASASGVTTPLRDTVTKPAYDGQQTMKYPSDGDESGV	37509	37314	1	Chryseobacterium sp.	Bacteroidota
MBK9368284.1	MBK9368284.1	6.6e-62		MKRPDRVPFFARFIERDTPTFSTDLRAGINLPDVRFETKKYPSDGDEGGVVVRVSFTLKPGGDKDE	37673	37874	1	Deltaproteobacteria bacterium	Pseudomonadota
WP_335177732.1	WP_335177734.1	1.9e-101	['WP_335177732.1' 'WP_335177734.1']	MPTNTVKTVDVVAVPFFARFLEEQATEGTEVPWTYKFPSDLEDQ	37820	37685	1	Nostoc sp.	Cyanobacteriota
HJT27345.1	HJT27344.1	5.2e-92	['HJT27344.1' 'HJT27345.1']	MRDKTESPNLESSESSLPFFARFLEGQDTSTNSFMTLKYPSDRDEIEWNPVIDDNR	38026	38197	1	Pyrinomonadaceae bacterium	Acidobacteriota
WP_292816213.1	WP_292816215.1	1.2e-95	['WP_292816215.1' 'WP_292816213.1']	MSKNKPEELNSQAVPFFARFLEGQSLEDLSDEESKAIIGGCNNATNKNKDELAQTLKFPSDQEDATSVTKKYPSDSDEYAVTQKYPSDGDDSSPS	38055	38343	1	uncultured Nostoc sp.	Cyanobacteriota
WP_334720585.1	WP_334720586.1	2.8e-97	['WP_334720586.1' 'WP_334720585.1']	MSKNKPEELNSQAVPFFARFLEGQSLEDLSDEESKAIIGGCNNTTNQNNDELVQTLKFPSDQEDGTTVTQNPDNVEYAVTLKYPSDSDDSSPSLPS	38201	38492	1	Nostoc sp.	Cyanobacteriota
MBK9368284.1	MBK9368284.1	6.6e-62		MSKTTRLPFFARFIETEPTPIDTQVRAGEDGGGITYPIKWPPEQTKKYPSDQDDVKW	38388	38562	1	Deltaproteobacteria bacterium	Pseudomonadota
WP_335087764.1	WP_335087766.1	9.5e-103	['WP_335087764.1' 'WP_335087766.1']	MSSNLDIQAVPFFARFLVEEKPPEKPNDNPPPIYTFKYPSDWEDR	38500	38362	1	Nostoc sp.	Cyanobacteriota
WP_259826507.1	WP_259826509.1	6.3e-85	['WP_259826507.1' 'WP_259826509.1']	MEKKNSKKPFFASFLEKQIQDPEAIQGGGITTPTTDVITVPTRDIVTTSPLVDNATLPVRDQVVTMKYPSDSDESGELEIL	38563	38809	1	Chryseobacterium pyrolae	Bacteroidota
WP_194056050.1	WP_194056048.1	4.6e-100	['WP_194056048.1' 'WP_194056050.1']	MTTATLTNIEAVPFFARFLAAEEEPPENPPTPQPEEQPLPPPIFTFKWPSDCEDC	38705	38873	1	Sphaerospermopsis sp. LEGE 08334	Cyanobacteriota
MBW4509387.1	MBW4509386.1	5e-99	['MBW4509386.1' 'MBW4509387.1']	MSDSKQQNFSFQELPFFARYLEGQFCEDLSEEEMQEVQGGFRPANPKPPVTYKHPSDIVSLTKKYPSDHDEGAVTEKYPSDGDDHVYVTHKYPSDGDDDVLFAAKE	38707	39028	1	Scytonematopsis contorta HA4267-MV1	Cyanobacteriota
MBK9368284.1	MBK9368284.1	6.6e-62		MSKATRVPFFARFIETEAPINTNVRAGADGDTNPWANQTKKYPSDGEDTYGTLKGGTEYDEKW	38760	38952	1	Deltaproteobacteria bacterium	Pseudomonadota
WP_273238964.1	WP_273238963.1	2.1e-80	['WP_273238963.1' 'WP_273238964.1']	MENDKKLKKPFFANFLESQVPEKEMEQINGGTDAVTMKFPSDGEDGPGQVITSRVKDLYQTMKYPSDSDEEGVEL	38812	39040	1	Flavobacterium lindanitolerans	Bacteroidota
WP_306564995.1	WP_306564993.1	1.3e-80	['WP_306564993.1' 'WP_306564995.1']	MENDKKLKKPFFANFLESQVPEKEMEQINGGTDVVTMKFPSDGEDGPGQVITSRVKDLYQTMKYPSDSDEEGVEL	38843	39071	1	Flavobacterium lindanitolerans	Bacteroidota
WP_259826507.1	WP_259826509.1	6.3e-85	['WP_259826507.1' 'WP_259826509.1']	MKDENSKKKPFFASFLEKQIKDPETVQGGGIVTTPDIDVITVPSMDNVTRPILDNATSPSKDLLVTMKYPSDGDESVI	38848	39085	1	Chryseobacterium pyrolae	Bacteroidota
WP_407888951.1	WP_407888951.1	1.2e-96	['WP_407888951.1' 'WP_407888953.1']	MSTKTVESASIKAVPFFARFLEDQSTSAKSDAPPADPPKDTPADPPYPPLPFTFKFPSDLEDR	39002	39194	1	Scytonema sp. NUACC26	Cyanobacteriota
MBW4685324.1	MBW4685323.1	2.1e-99	['MBW4685323.1' 'MBW4685324.1']	MSNIKVEDLDSQAVPFFARFLEGQSPEELSEEEMEAIGGGCGGIVTTLKFPSDNEDVVTKKYPSDSDEYAVTQKYPSDGEDSSGF	39024	39282	1	Komarekiella atlantica HA4396-MV6	Cyanobacteriota
WP_259826507.1	WP_259826509.1	6.3e-85	['WP_259826507.1' 'WP_259826509.1']	MKDKNSKKKPFFASFLEKQLKDPETVKGGGVITIPERDVITKPVVDNVTSPQDDLMVTMKYPSDGDDDSPSVPVD	39138	39366	1	Chryseobacterium pyrolae	Bacteroidota
MBW4509387.1	MBW4509386.1	5e-99	['MBW4509386.1' 'MBW4509387.1']	MSDSKQQDLNSKSLPFFVRYLEGQFCEDLSSEEMEEVQGGLTIAKKPYSDHWDGGTVTTLKYPSDKEDGSPIKLPPHFPGYTKKYPSDGDDHIRGKYPKDIVVDDSH	39144	39468	1	Scytonematopsis contorta HA4267-MV1	Cyanobacteriota
WP_407892606.1	WP_407892606.1	5.1e-97	['WP_407892606.1' 'WP_407892612.1']	MNHPFALDISDLEALELNFEENLSDEEANQVTGGLKIATTKAFGEEGGGEIVCISAPCPGSEGGDDPRPKPRPTKPQHPTKPPEVTTLALGEEGGHPVTKTRLEAGGSSIDW	39352	39691	1	Scytonema sp. NUACC26	Cyanobacteriota
WP_076505282.1	WP_076505280.1	5.5e-85	['WP_076505282.1' 'WP_076505280.1']	MEKKNSKKPFFASFLEKQIKDPETIQGGAVTTPITDIVTLPARDIVTTSPLVDNATLPVRDQVVTLKYPSDSDESGELEIL	39441	39687	1	Chryseobacterium shigense	Bacteroidota
MDZ8188469.1	MDZ8188469.1	6.5e-98	['MDZ8188469.1' 'MDZ8188470.1']	MSANKPEEANSQAVPFFARFLEGQGIEDLSEEESEDISGGTSVSDIKCIVTNKKTDQPIQTHKKADQPVQTLKYPSDREDVVATKKYPSDNDEQFVTLKYPSDNEDGGTAVS	39591	39930	1	Nostoc sp. ChiSLP02	Cyanobacteriota
MEH2068930.1	MEH2068930.1	1.5e-99	['MEH2068930.1' 'MEH2068931.1']	MSTNTAKTVDVVAVPFFARFLEEQATEGTDVPWTYKFPSDLEDK	39706	39841	1	Nostoc sp.	Cyanobacteriota
WP_076505282.1	WP_076505280.1	5.5e-85	['WP_076505282.1' 'WP_076505280.1']	MKEENSKKKPFFASFLEKQIKDPETVQGGAGIITNTDNDIITAPSVDNVTAQIFDHVTSPNKDLLVTMKYPSDGDDSVV	39727	39967	1	Chryseobacterium shigense	Bacteroidota
WP_076505282.1	WP_076505280.1	5.5e-85	['WP_076505282.1' 'WP_076505280.1']	MKDNNSKKKPFFASFLEKQLKDPETVKGGGVITIPERDVITKPVVDNVTSPQDDLMVTMKYPSDGDDDSPTVPLD	40011	40239	1	Chryseobacterium shigense	Bacteroidota
WP_105703283.1	WP_105703284.1	1.7e-82	['WP_105703283.1' 'WP_105703284.1']	MENKNSKKKPFFATFLEKQVKDPETVKGGAATSKLADQITSIIKDQITTALQDGVTTPDNDNVTMKYPSDGDEDVLEVE	40365	40605	1	Chryseobacterium sp. MYb7	Bacteroidota
WP_163927631.1	WP_163927630.1	7.6e-103	['WP_163927631.1' 'WP_163927630.1']	MPTNTVKTVDVVAIPFFARFLEEQATEGTEVPWTYKYPSDLEDR	40377	40242	1	Nostoc sp. LEGE 12447	Cyanobacteriota
WP_334713604.1	WP_334713605.1	2.7e-102	['WP_334713604.1' 'WP_334713605.1']	MSSNLDIQAVPFFARFLVEEKPPEKPNDNPPPIYTFKYPSDWEDR	40512	40374	1	Nostoc sp.	Cyanobacteriota
WP_105703283.1	WP_105703284.1	1.7e-82	['WP_105703283.1' 'WP_105703284.1']	MKSNNSKKKPFFASFLEKQVKDPETVKGGTGIISIPERDMITKPAVDTVTSPKDDMMHTLKYPSDGDDDTIIIPL	40652	40880	1	Chryseobacterium sp. MYb7	Bacteroidota
WP_334717538.1	WP_334717539.1	9e-101	['WP_334717538.1' 'WP_334717539.1']	MPKNTVKTVDVGALPFFARFLEEQATEGEGTDVPWTYKFPSDLEDK	40691	40550	1	Nostoc sp.	Cyanobacteriota
MEM9454566.1	MEM9454566.1	5.1e-163		MARSKRPPKKATAKKPAAKKPAAKKPAAKKPAAKKPPAKKTAAKKPAAKKPPAASPPTDEATRDAANQAWQAANQALASARPDPQSQLRVLSSMRAAAQALEAAGDDEAAQSWKNACDERATAMREHAEALLRQAREIGRMAAQLMNEVAPALIKEQPFFARFLEDQNDDEAPADEGGVPATRKYPSDEEDGLAHTKKYPSDHEDSGPVYTMKFPSDHEDGPAGPVQTQKFPSDHEDGPVGPVQTQKYPSDHEDGPAGPVQTQKYPSDEEDGPAQTQKYPSDHEDGPATVTEKFPSDQEDGMAYTMKFPSDWEDGNPGR	40801	39841	1	Myxococcota bacterium	Myxococcota
WP_323232511.1	WP_323232513.1	5.2e-101	['WP_323232511.1' 'WP_323232513.1']	MPTNTVKTVDVVVVPFFARFLSEQATEGTEVPWTYKFPSDLEDK	41174	41039	1	Nostoc sp. UHCC 0252	Cyanobacteriota
NCR20760.1	NCR20761.1	1.3e-100	['NCR20760.1' 'NCR20761.1']	MAYPNDQQGKALPFFARFLSVSKEESSIKSPEEGRQTYKYPSDWEDI	41861	41717	1	Microcystis aeruginosa L111-01	Cyanobacteriota
WP_414754490.1	WP_414754490.1	3.6e-100	['WP_414754490.1' 'WP_414754491.1']	MSTNTVKTVNVAVVPFFARFLEEQATEGTDPPSFPWTFKYPSDLEDQ	42114	42258	1	Anabaena sp. CCY 9910	Cyanobacteriota
WP_069074220.1	WP_069074219.1	6.3e-101	['WP_069074219.1' 'WP_069074220.1']	MSTNTAKTVDVGALPFFARFLEEQATEGEGTDVPWTYKFPSDLEDK	42223	42364	1	Nostoc sp. KVJ20	Cyanobacteriota
WP_334991773.1	WP_334991771.1	5.2e-100	['WP_334991771.1' 'WP_334991773.1']	MSTNTVKASDIQAVPFFARFLEEQVAEQSNTAPINTLKYPSDFEDR	42414	42555	1	Nostoc sp.	Cyanobacteriota
WP_056069198.1	WP_157486123.1	4.9e-80	['WP_157486123.1' 'WP_056069198.1']	MENDKKLKKPFFANFLESQVPEKEMEQINGGTDAVTMKFPSDGEDGPGQVITSRVKDLYQTMKYPSDSDEEGVEL	42768	42996	1	Flavobacterium sp. Leaf359	Bacteroidota
WP_335128962.1	WP_335128963.1	1.2e-102	['WP_335128962.1' 'WP_335128963.1']	MSTNVVNALDTQALPFFARFLVEEKPPQLPNETPPPIYTLKYPSDWEDR	42910	42760	1	Nostoc sp.	Cyanobacteriota
WP_334966895.1	WP_334966894.1	1.4e-101	['WP_334966894.1' 'WP_334966895.1']	MYTNTLKGSDIQVLPFFARFLQEQSVTEKPDTTTPPPPPPFTFKFPSDLEDR	42991	43150	1	Nostoc sp.	Cyanobacteriota
NCS42259.1	NCS42260.1	1.7e-100	['NCS42259.1' 'NCS42260.1']	MAYPNDQQGKALPFFARFLSVSKEESSIKSPSPEHEMATTYKYPSDWEDF	43066	42913	1	Microcystis aeruginosa BS11-05	Cyanobacteriota
WP_308842343.1	WP_308842344.1	3.3e-80	['WP_308842343.1' 'WP_308842344.1']	MENDKKLKKPFFANFLESQVPEKEMEQINGGTDVVTMKFPSDGEDGPGQVITSRVKDLYQTMKYPSDSDEEGVEL	43187	42959	1	Flavobacterium lindanitolerans	Bacteroidota
WP_334991773.1	WP_334991771.1	5.2e-100	['WP_334991771.1' 'WP_334991773.1']	MSTNVVNALDIQALPFFARFLVEEKPPQPPNETPPPIYTLKYPSDWEDR	43229	43379	1	Nostoc sp.	Cyanobacteriota
WP_214589080.1	WP_214589081.1	3.1e-81	['WP_214589080.1' 'WP_214589081.1']	MENKKNKKPFFASFLEKQIAEPEKIKGGSETVATAPLRDNVTTALQDSVTKPSNDNVTMKYPSDSDEGGTEI	43255	43474	1	Chryseobacterium gambrini	Bacteroidota
WP_292701049.1	WP_292701051.1	1.4e-101	['WP_292701051.1' 'WP_292701049.1']	MPTNTVKTVDVKAIPFFARFLEEQAIEGTDVPWTYKFPSDLEDK	43360	43495	1	uncultured Nostoc sp.	Cyanobacteriota
MDE5422016.1	MDE5422017.1	1.1e-86	['MDE5422016.1' 'MDE5422017.1']	MKKPFFANFLENQVNEDEIQQVKGGLTPESATKLPDLDQTMKYPSDNDEGLQTMKYPSDNDEGNINLM	43453	43660	1	Ancylomarina sp. DW003	Bacteroidota
WP_214589080.1	WP_214589081.1	3.1e-81	['WP_214589080.1' 'WP_214589081.1']	MKRSDKKKPFFASFLEKQIQNPEEVQGGGGIITGLMDDSVTLPAKDSVFTLKTLDGPVTTTPVTDTPVTLKYPSDSDEGGFNPGNPPGIE	43512	43785	1	Chryseobacterium gambrini	Bacteroidota
WP_335128962.1	WP_335128963.1	1.2e-102	['WP_335128962.1' 'WP_335128963.1']	MSTNTVKASDIQAVPFFARFLEEQVAEQSNTAPIQTLKYPSDFEDF	43631	43490	1	Nostoc sp.	Cyanobacteriota
WP_214589080.1	WP_214589081.1	3.1e-81	['WP_214589080.1' 'WP_214589081.1']	MKNKDSKKKPFFASFLEKQLQDPEKIKGGGDVTIASQDSITKPAVDTVTKPIYDMAQTMKYPSDGDDDSPSV	43813	44032	1	Chryseobacterium gambrini	Bacteroidota
MCL6590389.1	MCL6590388.1	8.3e-90	['MCL6590388.1' 'MCL6590389.1']	MADAPFFARYMESQNTSAGSDLTKKYPSDTDEAVTMKYPSDSDEYVTLKYPSDTDEPVKP	43899	43716	1	Bacillota bacterium	Bacillota
MCT4639792.1	MCT4639791.1	2.8e-87	['MCT4639791.1' 'MCT4639792.1']	MKKPFFAKFLENQIKEEDRVKGGIDLTTKIKDFDQTMKAPSDDDENVTHKYPSDGDETVTHKYPSDSDEGHQTMKAPSDSDEGLLM	44534	44273	1	Bacteroidales bacterium	Bacteroidota
HEX8633160.1	HEX8633159.1	6e-91	['HEX8633159.1' 'HEX8633160.1' 'HEX8633162.1']	MKQAENTNLEPINEDTPQGNETPFFARFLEGQHNEDNPRAAGDEAGFMTLKYPSDRDEDGRPPV	44613	44808	1	Pyrinomonadaceae bacterium	Acidobacteriota
MFN0006437.1	MFN0006438.1	2.9e-97	['MFN0006432.1' 'MFN0006437.1' 'MFN0006438.1']	MKHDAQVPFFARFLEGQDYVQIEAGVKAGPGNGNGGGGGGGGGGGGGGGGGGPPLVTLKYPSDDDEGGGVEI	44623	44404	1	Planctomycetota bacterium	Planctomycetota
WP_312296374.1	WP_312296376.1	4.5e-83	['WP_312296374.1' 'WP_312296376.1']	MENKNSKKKPFFATFLEKQIKDPENVKGGTITSIKIDDVTSLLKDQVIVTAALEDAVSTPLNDNVTLKYPSDGDDHVLEVEL	44736	44985	1	Chryseobacterium sp.	Bacteroidota
WP_334821752.1	WP_334821751.1	7.1e-103	['WP_334821751.1' 'WP_334821752.1']	MPTNTVKTVDIGALPFFARFLEEQSTEGTDVPWTYKYPSDLEDK	44859	44994	1	Nostoc sp.	Cyanobacteriota
MFN0006437.1	MFN0006438.1	2.9e-97	['MFN0006432.1' 'MFN0006437.1' 'MFN0006438.1']	MKEGQVPFFARFLEGQDYPQVESDVKAGPGGGGGGGGGGGGGGETTAPAKDQLVTMKYPSDGDDDPPAI	44926	44716	1	Planctomycetota bacterium	Planctomycetota
MFN0245031.1	MFN0245031.1	1.4e-94	['MFN0245031.1' 'MFN0245032.1']	MSSNENQVPFFVRFLEGQEYPQVQADVKAGPRFGTTKHPSDADEVHTMKYPSDGDDDYPSI	45005	45191	1	Planctomycetota bacterium	Planctomycetota
WP_312296374.1	WP_312296376.1	4.5e-83	['WP_312296374.1' 'WP_312296376.1']	MENKNSKKKPFFASFLEKQIKDPETVKGGTDVSIPERDVITKPAIDIVTSPKDDMMHTLKYPSDGDDDVIIVPL	45034	45259	1	Chryseobacterium sp.	Bacteroidota
MEQ8464540.1	MEQ8464541.1	1.6e-102	['MEQ8464540.1' 'MEQ8464541.1']	MSKNKELQVVPFFARFLEAQAPAPSEKAPVTTLKFPSDWEEY	45150	45021	1	Coleofasciculus sp. E1-EBD-02	Cyanobacteriota
WP_407757698.1	WP_407757698.1	7.2e-94	['WP_407757698.1' 'WP_407757699.1']	MKKDTKKPFFARLLEEQELEQVSGGANVTQKFPSDGDESLSITKPPVDSTQKYPSDTDESGGL	45273	45081	1	Archangium sp.	Myxococcota
WP_004158185.1	WP_149106679.1	2.8e-101	['WP_004158185.1' 'WP_149106679.1']	MNYPNTEQSKAIPFFARFLSADQDEAPTPDSPPDSEPAPVWTWKWPSDWEDS	45314	45155	1	Microcystis aeruginosa KLA2	Cyanobacteriota
MBW4569288.1	MBW4569289.1	4e-96	['MBW4569288.1' 'MBW4569289.1']	MSDNKPLDLNSSKVPFFARYLEGQFCEDLSEEEAQAVQGGTTFVTLKYPSDNEEGSHDGGIVTNKFRDKHDWGGGIVTKKSPSDADEYAVTQKYPSDGDDHAFPID	45336	45657	1	Tolypothrix carrinoi HA7290-LM1	Cyanobacteriota
MEQ8464540.1	MEQ8464541.1	1.6e-102	['MEQ8464540.1' 'MEQ8464541.1']	MSKNKELQVVPFFARFLEAQAPAPSEKAPVTTLKFPSDWEDY	45400	45271	1	Coleofasciculus sp. E1-EBD-02	Cyanobacteriota
WP_322737619.1	WP_322737618.1	4.1e-95	['WP_322737618.1' 'WP_322737619.1']	MSENKPEKLNSQAVPFFARFLEGQSLEDLSDEDSKAIIGGKCNNATNKNKDELVTTLKFPSDEEDVTSVTKKYPSDSDEFAVTQKFPSDGDDDSSPSKPV	45444	45747	1	Nostoc sp. DedQUE12b	Cyanobacteriota
MFN0245031.1	MFN0245031.1	1.4e-94	['MFN0245031.1' 'MFN0245032.1']	MTQSNQPFFVRFLEGQAYPQVQADVKAGGGLHVTHKYPSDADEIVTHKYPSDDDEGGWETS	45550	45736	1	Planctomycetota bacterium	Planctomycetota
WP_334873510.1	WP_334873512.1	4.8e-97	['WP_334873510.1' 'WP_334873512.1']	MSENKPEELNSQAVPFFARFLEGQSLEDLSEEESKAIIGGCNNTTNQNNDELVQTLKFPSDQEDGTTVTQNPDNVEYAVTLKYPSDSDDSSPSLPS	45748	45457	1	Nostoc sp.	Cyanobacteriota
MFN0245031.1	MFN0245031.1	1.4e-94	['MFN0245031.1' 'MFN0245032.1']	MSQQQTNVPFFVRFLETQEALVVESDVKAGKPNHTLKYPSDGDEV	45962	46100	1	Planctomycetota bacterium	Planctomycetota
MBD2517060.1	MBD2517059.1	2.5e-96	['MBD2517059.1' 'MBD2517060.1']	MNSQAVPFFARFLEGQSFEDLSDEESEGFSGGGCTSKKNDELVQTLKFPSDQEDGVTKKYPSDNDEYAVTQKYPSDGDDTSPILPA	45965	46226	1	Nostoc sp. FACHB-973	Cyanobacteriota
WP_420761291.1	WP_420761292.1	2.8e-101	['WP_420761291.1' 'WP_420761292.1']	MSTNTAKTVDVGALPFFARFLEEQATEGEGTDVPWTYKFPSDLEDK	45973	45832	1	Nostoc sp. CALU 546	Cyanobacteriota
MCB9466489.1	MCB9466490.1	3.2e-91	['MCB9466489.1' 'MCB9466490.1']	MEVFRMKPFFARLLEKQEPKKVRTGVKAGWPVVTMKWPSDNDDYIYE	46421	46565	1	Candidatus Eiseniibacteriota bacterium	Bacteria Candidate
WP_281331520.1	WP_281331519.1	3.8e-75	['WP_281331519.1' 'WP_281331520.1']	MSLPNDDQNMTPLFAYLLVDDEQTPATEMNTSGGGTAPTTHCLDSECTKKYPSDADDCYTYKPYCDYT	46441	46234	1	Polyangium sp. 6x1	Myxococcota
HJR06139.1	HJR06138.1	4.5e-92	['HJR06136.1' 'HJR06138.1' 'HJR06139.1']	MKNQEKANRENTRDDSSKASETPFFARFLEGQHIETTTGAPNDGASFQTLKYPSDRDEDIDPFSRV	46475	46274	1	Pyrinomonadaceae bacterium	Acidobacteriota
MFO0652907.1	MFO0652907.1	9.8e-98	['MFO0652907.1' 'MFO0652908.1']	MSRTLGYATIARRAGCAIEQEAFITMKKPFFAKFLETQKTDEEAVDEAGKLDIKTGVKAGRTTKYPSDGDEFQTMKYPSDGDKGGIDI	46550	46817	1	Polyangiales bacterium	Myxococcota
MCK6520640.1	MCK6520640.1	2.9e-61		MKPPTRVPFFARFVQQAPPTLSTEVRAGWGLPGQRFETMKHPSDSDEGGLVERVRVTLKPTGDRDE	47200	47401	1	Myxococcota bacterium	Myxococcota
WP_159249523.1	WP_159297061.1	4.6e-101	['WP_159297061.1' 'WP_159249523.1']	MAYPNDQQGKALPFFARFLSVSKEESSIKSPSPEPTFGTTLKYPSDWEEY	47227	47380	1	Microcystis aeruginosa NIES-3807	Cyanobacteriota
WP_268677022.1	WP_268677022.1	1.2e-82		MNKNTPFFNNFIEAETLTEEEANQVAGGCANFSTSSFSASDLTRKYPSDDDEGNSSISGVNFPGSSSKVNFPS	47331	47553	1	Vibrio caribbeanicus	Pseudomonadota
WP_414583181.1	WP_414583182.1	2.3e-97	['WP_414583181.1' 'WP_414583182.1']	MSKINLQDLNSPAVPFFARYLEGQCEELSVEEMEAVTGGCQATTKKYPSDLEDGGGGIVTTLKYPSDNEDGGGGIVTTQKYPSDGDDEGFSVE	47434	47152	1	Scytonema sp. PCC 10023	Cyanobacteriota
MCK6520640.1	MCK6520640.1	2.9e-61		MNLREATTMSKSTRVPFFARFIETEAPKLDTDVRAGADGGGTTWPPQTMKYPSDADDTYSTFKGGTDYDEKW	47487	47706	1	Myxococcota bacterium	Myxococcota
WP_038296423.1	WP_029634071.1	1.9e-93	['WP_038296423.1' 'WP_029634071.1']	MSDNHKPDFNSSKVPFFARYLEGQFCEDLSSEEMEAVEGGITFVTLKYPSDNEEGGHGGGIVTNKFRDKYDWGGGIVTKKYPSDADEYAVTQKYPSDGDDHAFPIE	47619	47298	1	Scytonema hofmannii FACHB-248	Cyanobacteriota
MBI4817100.1	MBI4817101.1	6.7e-88	['MBI4817100.1' 'MBI4817101.1']	MSQARVASFFAKLATDATLAERATSLQGAEAALVALAREHGFEFTVAELAGFARGEAKLEALVERVSKDSALVARAAALAEGPPESAAAALRDLAKHAGLSFTPDEAPAIERVAATEPFFARFLVSQHTELSEDQLDQVAGGGGLPAEPLSRPIRTLKYPSDRDEAVTMKYPSDDDESMSFDE	47766	48318	1	Deltaproteobacteria bacterium	Pseudomonadota
MBP0019936.1	MBP0019935.1	2.6e-100	['MBP0019935.1' 'MBP0019936.1']	MSNQINQNQEAKSQAVPFFARFLEAQAPEESMARPETRKYPSDSEEEVETRKYPSDWEDG	47895	48078	1	Cyanobacteria bacterium SBLK	Cyanobacteriota
MCK6520640.1	MCK6520640.1	2.9e-61		MSKSTRVPFFARFIETEAPKLDTAVRAGADGGGTTWPPQTMKYPSDGEDTYGTFKGGTEYDEKW	47903	48098	1	Myxococcota bacterium	Myxococcota
WP_136935194.1	WP_136935193.1	5.4e-77	['WP_136935193.1' 'WP_136935194.1']	MSLPNDEENMTPLFAHLLVDDEQTQSTEMNTSGGTNPAPTYHCLDSECTKKYPSDADDCYTYKPSCDYF	47906	47696	1	Polyangium fumosum	Myxococcota
WP_004158185.1	WP_149106679.1	2.8e-101	['WP_004158185.1' 'WP_149106679.1']	MGRELLKEESSIKSPEEGRQTLKYPSDWEEIP	48013	47914	1	Microcystis aeruginosa KLA2	Cyanobacteriota
HEV2799137.1	HEV2799136.1	4.7e-92	['HEV2799136.1' 'HEV2799137.1' 'HEV2799139.1']	MEHPEKAKTETSHDDTPQGSETPFFARFLEGQHAEARPAGANDEAVFMTLKYPSDRDEIDRPLSHV	48166	48367	1	Pyrinomonadaceae bacterium	Acidobacteriota
WP_038296423.1	WP_029634071.1	1.9e-93	['WP_038296423.1' 'WP_029634071.1']	MMLINDLSYLDNAPESEFILGGASATIEANASVEGSNSLAVTDTNLALRGLGNGGSKLKGRGIALAIGDDPIADVDYTLDGFDKVKVKTRSLEGQNFDLDIVKIIAIDLPNK	48177	47838	1	Scytonema hofmannii FACHB-248	Cyanobacteriota
WP_309948385.1	WP_284460744.1	1.6e-80	['WP_284460744.1' 'WP_309948385.1']	MNNKDSKKKPFFASFLEKQLKDPETVKGGLEITIPERDVITKPIIDTVTSALKDMEHTMKYPSDGDDDALEV	48201	47982	1	Chryseobacterium rhizosphaerae	Bacteroidota
WP_335040929.1	WP_335040927.1	6.9e-101	['WP_335040927.1' 'WP_335040929.1']	MPKKTVKTVDVGALPFFARFLEEQANEGEGTDVPWTYKFPSDLEDK	48239	48380	1	Nostoc sp.	Cyanobacteriota
WP_110578309.1	WP_104395985.1	2.1e-101	['WP_110578309.1' 'WP_104395985.1']	MNYPNTEQSKAIPFFARFLSADQDEAPTPDSPPDSEPAPVWTWKWPSDWEDS	48246	48087	1	Microcystis aeruginosa Sj	Cyanobacteriota
MCK6520640.1	MCK6520640.1	2.9e-61		MSKSTRVPFFARFIETEAPKLDTAVRAGADGGGTTWPPQTLKYPSDGDDTYGTFKGGTEYDEKW	48296	48491	1	Myxococcota bacterium	Myxococcota
WP_309948385.1	WP_284460744.1	1.6e-80	['WP_284460744.1' 'WP_309948385.1']	MENKNSKKKPFFASFLEKQIKDPETVTGGAITSVKLDNVTSVIKDHITTAALEDSVTLPGHDHVTMKYPSDSDEAGEEL	48482	48242	1	Chryseobacterium rhizosphaerae	Bacteroidota
WP_004158185.1	WP_149106679.1	2.8e-101	['WP_004158185.1' 'WP_149106679.1']	PEHEMAVTRKYPSDWEEL	48695	48636	1	Microcystis aeruginosa KLA2	Cyanobacteriota
WP_295233024.1	WP_295233027.1	1.2e-84	['WP_295233024.1' 'WP_295233027.1']	MKGKKLKKPFFAAFLEKQVKDPETIKGGSGTGVLKDQVTGVQNDDVTSPGNDTVSMKYPSDSDESGEIDL	48804	49017	1	uncultured Chryseobacterium sp.	Bacteroidota
WP_295233024.1	WP_295233027.1	1.2e-84	['WP_295233024.1' 'WP_295233027.1']	MKNKNSKKKPFFASFLEKQIKDPETVKGGTDVSIPERDVVTKPSVDGVTSPKDDMAHTMKYPSDGDDDALYV	49068	49287	1	uncultured Chryseobacterium sp.	Bacteroidota
WP_294205954.1	WP_294205954.1	1.3e-84	['WP_294205954.1' 'WP_294205957.1']	MKNKNSKKKPFFASFLEKQVKDPETVKGGTDVSIPERDVVTKPSVDGVTSPKDDMAHTMKYPSDGDDDALYV	49230	49011	1	uncultured Chryseobacterium sp.	Bacteroidota
NCQ99313.1	NCQ99314.1	1.1e-100	['NCQ99313.1' 'NCQ99314.1']	MAYPNDQQGKAHPFFARFLSVSKEESSIKSPEEGRQTLKYPSDWEEL	49425	49281	1	Microcystis aeruginosa L211-11	Cyanobacteriota
WP_149977312.1	WP_149977311.1	7.2e-101	['WP_149977311.1' 'WP_149977312.1']	MAYPNDQQGKALPFFARFLSVSKEESSIKSPSPEREYNVTLKYPSDWEEF	49452	49605	1	Microcystis aeruginosa NIES-4264	Cyanobacteriota
WP_072885282.1	WP_072885281.1	2.8e-85	['WP_072885281.1' 'WP_072885282.1']	MKNKNSKKKPFFASFLEKQLQDPEKIKGGNEITDIRLDSATTSKTADTVTKPTLDLLQTMKYPSDGDDDVPTV	49462	49240	1	Chryseobacterium takakiae	Bacteroidota
WP_294205954.1	WP_294205954.1	1.3e-84	['WP_294205954.1' 'WP_294205957.1']	MKEKKLKKPFFASFLEKQVKDPETIKGGSGTGVLKDQVTGVQNDDVTSPGNDTVSMKYPSDSDESGEIDL	49498	49285	1	uncultured Chryseobacterium sp.	Bacteroidota
WP_294269213.1	WP_294269209.1	5.9e-84	['WP_294269209.1' 'WP_294269213.1']	MKNKNSKKKPFFASFLEKQIKDPETVKGGTDVSIPERDVVTKPSVDGVTSPKDDMAHTMKYPSDGDDDALYV	49564	49345	1	uncultured Chryseobacterium sp.	Bacteroidota
WP_072885282.1	WP_072885281.1	2.8e-85	['WP_072885281.1' 'WP_072885282.1']	MKNKNSKKKPFFASFLEKQLQDPEKVKGGGEITDIRLDNVATSKTADIVTKPIYDLAQTMKYPSDGDEDATLI	49721	49499	1	Chryseobacterium takakiae	Bacteroidota
WP_334722925.1	WP_334722924.1	3.1e-101	['WP_334722924.1' 'WP_334722925.1']	MPTNTVKTVDVVAVPFFARFLSEQATEGTEVPWTYKYPSDLEDK	49729	49864	1	Nostoc sp.	Cyanobacteriota
WP_068944161.1	WP_068944160.1	3.6e-82	['WP_068944160.1' 'WP_068944161.1']	MENKNSKKKPFFASFLEKQLKDPETVKGGTIITIPERDVITKPIIDDVTSKLNDMEHTMKYPSDGDDDSAEL	49820	49601	1	Chryseobacterium timonianum	Bacteroidota
WP_294269213.1	WP_294269209.1	5.9e-84	['WP_294269209.1' 'WP_294269213.1']	MKEKKLKKPFFAAFLEKQVKDPETIKGGSGTGVLKDQVTGVQNDDVTSPGNDTVSMKYPSDSDESGGIDL	49832	49619	1	uncultured Chryseobacterium sp.	Bacteroidota
WP_123216608.1	WP_123216609.1	5e-84	['WP_123216608.1' 'WP_123216609.1']	MKKENKGLKKPFFANFLEHQVSGEEQESVQGGTTLKFPSDQEEDGSGITSTITKPVLDQDGGGDVTQKFPSDDDEEGDIM	49907	50150	1	Sinomicrobium pectinilyticum	Bacteroidota
WP_115926397.1	WP_115926395.1	3.5e-82	['WP_115926395.1' 'WP_115926397.1']	MENKNSKKKPFFASFLEKQIKDPETVKGGTDMSIPERDVITKPAIDVVTSPKDDMMHTLKYPSDGDDDTQTVPL	49967	49742	1	Chryseobacterium pennipullorum	Bacteroidota
WP_072885282.1	WP_072885281.1	2.8e-85	['WP_072885281.1' 'WP_072885282.1']	MKNKNSKKKPFFASFLEKQIQDPETVKGGSGTITSALQDSTTGALKDSVTSVTVDNVTKPGGDHVTLKYPSDGDEDATAL	50004	49761	1	Chryseobacterium takakiae	Bacteroidota
WP_115926397.1	WP_115926395.1	3.5e-82	['WP_115926395.1' 'WP_115926397.1']	MENKNSKKKPFFATFLEKQVKEPEAVKGGTVTSLVRDTATSVIKDHITTTALEDSVTTHANDNVTMKYPSDGDEDVLDV	50262	50022	1	Chryseobacterium pennipullorum	Bacteroidota
WP_072885282.1	WP_072885281.1	2.8e-85	['WP_072885281.1' 'WP_072885282.1']	MEGKKNKKPFFASFLEKQIQDPETIKGGSGTATSVLADNSTGALTDSVTSVQLDSITKPGSDVVSMKYPSDSDEDGISL	50281	50041	1	Chryseobacterium takakiae	Bacteroidota
WP_409792963.1	WP_125730167.1	1.6e-100	['WP_409792963.1' 'WP_125730167.1']	MNYPNSEQSKAIPFFARFLSVDQDEAPTPDSPPDSEPAPVWTWKWPSDWEDS	50474	50315	1	Microcystis sp.	Cyanobacteriota
WP_276732621.1	WP_276732619.1	2.8e-84	['WP_276732619.1' 'WP_276732621.1']	MKDKNSKKKPFFASFLEKQLKDPETIKGGGEITIPERDVITKPKVDNVTSPQDDLMQTMKYPSDGDDDSPSVPLD	50836	50608	1	Chryseobacterium carnipullorum	Bacteroidota
WP_002703881.1	WP_002703880.1	1.5e-92	['WP_002703880.1' 'WP_002703881.1']	MKKNVKKPFFAKFLENQVKEESLTNAKGGTCIQTRKYPSDSDEYVTMKYPSDNDEF	50842	51013	1	Microscilla marina ATCC 23134	Bacteroidota
WP_110578309.1	WP_104395985.1	2.1e-101	['WP_110578309.1' 'WP_104395985.1']	MAYPNDQQGKALPFFARFLSVSKEESSIKSPSPEPTYGGTFKYPSDWEEY	50999	50846	1	Microcystis aeruginosa Sj	Cyanobacteriota
WP_183105717.1	WP_220800658.1	7e-91	['WP_183105717.1' 'WP_220800658.1']	MSEKLPFFARFLEAQELDAVSGGGASATSKTLDQPEQTMKYPSDGDDHLPETLSADATSTSPLKDDIVVTLKYPSDGDDHLGNEV	51036	51294	1	Mitsuaria sp. WAJ17	Pseudomonadota
WP_335076995.1	WP_335076997.1	7.1e-98	['WP_335076995.1' 'WP_335076997.1']	MSENKPEELNSQAVPFFARFLEGQNFENLSEQESEEISGGNCGVTKKNKKNKDTIAQTLKYPSDQEDVVTKKAPSDSDEAFTNKYPSDGDDTLPPGF	51094	50800	1	Nostoc sp.	Cyanobacteriota
WP_276732621.1	WP_276732619.1	2.8e-84	['WP_276732619.1' 'WP_276732621.1']	MKDENSKKKPFFASFLEKQIKDPETVQGGGGVITNTDNDIITAPSVDNVTAQIFDHVTSPNKDLLVTMKYPSDGDDSVI	51120	50880	1	Chryseobacterium carnipullorum	Bacteroidota
WP_160139387.1	WP_160139386.1	2.3e-83	['WP_160139386.1' 'WP_160139387.1']	MENKKSNKKPFFATFLEKQLKDPETVKGGTDITIPERDVVTNITLDHVTSKLNDMEHTMKYPSDGDDDTILL	51264	51045	1	Chryseobacterium sp. c4a	Bacteroidota
WP_002703881.1	WP_002703880.1	1.5e-92	['WP_002703880.1' 'WP_002703881.1']	MKKVKKPFFAQFLENQIADEKLTNTKGGASAAAASDKKKKIKIEQTMKYPSDADEDFTMKYPSDSDEW	51396	51603	1	Microscilla marina ATCC 23134	Bacteroidota
WP_276732621.1	WP_276732619.1	2.8e-84	['WP_276732619.1' 'WP_276732621.1']	MEKKNSKKPFFASFLEKQIKDPEAIQGGAVTTPVTDLVTLPTRDTVSTSPLIDNATLPVRDQVVTLKYPSDSDESGELEIL	51405	51159	1	Chryseobacterium carnipullorum	Bacteroidota
WP_302713350.1	WP_302713352.1	2.7e-81	['WP_302713350.1' 'WP_302713352.1']	MENKKNKKPFFASFLEKQIAEPEKIKGGSETVATAPLKDNVTTALQDSITKPSNDNVTMKYPSDGDEGGTEI	51790	52009	1	Chryseobacterium urinae	Bacteroidota
WP_334991773.1	WP_334991771.1	5.2e-100	['WP_334991771.1' 'WP_334991773.1']	MVAALSSQLAIAETTEMTDMTETTETADMTDRKLGI	51843	51954	1	Nostoc sp.	Cyanobacteriota
WP_302713350.1	WP_302713352.1	2.7e-81	['WP_302713350.1' 'WP_302713352.1']	MKNKDSKKKPFFASFLEKQLQDPEKIKGGANVTIASQDTVTKPAVDTVTKPIYDMAQTMKYPSDGDDDSPSI	52036	52255	1	Chryseobacterium urinae	Bacteroidota
WP_229546037.1	WP_229546038.1	4.1e-101	['WP_229546037.1' 'WP_229546038.1']	MPTNTAKTVDVLAIPFFARFLEEQATEGTEVPWTYKFPSDLEDK	52265	52130	1	Nostoc sp. CHAB 5836	Cyanobacteriota
WP_374464060.1	WP_374464061.1	1.7e-82	['WP_374464060.1' 'WP_374464061.1']	MENKNSKKKPFFATFLEKQVKDPETVKGGGITSVLADQITTSLQDQITTPIKDNVTTPDNDNVTMKYPSDGDEDVLEV	52452	52689	1	Chryseobacterium sp.	Bacteroidota
WP_335044536.1	WP_335044537.1	9.2e-98	['WP_335044536.1' 'WP_335044537.1']	MSENKPEELNSQAVPFFARFLEGQSLEDLSDEESKAILGGCNHATNKKNDEVVQTEKYPSDQEDATIVTKKYPSDSDEGFVTQKYPSDGEDSSPSSPS	52498	52201	1	Nostoc sp.	Cyanobacteriota
WP_277011603.1	WP_277011601.1	8.4e-80	['WP_277011601.1' 'WP_277011603.1']	MENDKKLKKPFFANFLESQVPEKEMEQINGGTDAVTMKFPSDGEDGPGQVITSRVKDLYQTMKYPSDSDEEGVEL	52540	52768	1	Flavobacterium lindanitolerans	Bacteroidota
WP_374464060.1	WP_374464061.1	1.7e-82	['WP_374464060.1' 'WP_374464061.1']	MKSNNSKKKPFFASFLEKQVKDPETVKGGSDITLAETDLITKPTVDTVTSPKDDMMQTMKYPSDGDDDVINLPL	52740	52965	1	Chryseobacterium sp.	Bacteroidota
WP_395649356.1	WP_227381234.1	1.3e-108	['WP_227381234.1' 'WP_395649356.1']	MSKNIKVSTGLAVPFFARFLTEQDTETGDSTSTDIPTIWTLKWPSDWEDS	52939	53092	1	Planktothrix agardhii	Cyanobacteriota
WP_409792963.1	WP_125730167.1	1.6e-100	['WP_409792963.1' 'WP_125730167.1']	MAYPNDQQGKALPFFARFLSVSKEESSIKSPSPEPTYGGTLKYPSDWEEY	53177	53024	1	Microcystis sp.	Cyanobacteriota
WP_292804297.1	WP_292804300.1	2.2e-102	['WP_292804300.1' 'WP_292804297.1']	MPRNTVKTVDVGVIPFFARFLEEQATEGTEVPWTYKFPSDLEDK	53198	53333	1	uncultured Nostoc sp.	Cyanobacteriota
MBU7585867.1	MBU7585866.1	2.9e-99	['MBU7585866.1' 'MBU7585867.1']	MSTNTVKPANVEAVPFFARFLEEQVTEVSDTSPRNTLKYPSDWEEY	53223	53364	1	Nostoc sp. TH1S01	Cyanobacteriota
WP_028785896.1	WP_028785897.1	1.5e-85	['WP_028785896.1' 'WP_028785897.1']	MEEKKQQPFFAKFLESQHKNVPQPQENANGEQLESSITKPWLDHHDETHKYPSDGDEGGV	53372	53189	1	Terrimonas ferruginea DSM 30193	Bacteroidota
WP_193945307.1	WP_193945306.1	3.6e-102	['WP_193945306.1' 'WP_193945307.1']	MPINTVKTVNVVAVPFFARFLEEQATEGTEVPWTYKFPSDLEDK	53376	53511	1	Nostoc sp. LEGE 12450	Cyanobacteriota
MBU7585867.1	MBU7585866.1	2.9e-99	['MBU7585866.1' 'MBU7585867.1']	MSTNTTKAANIEAAPFFARFLEEQVAEVSDTAPYETKKWPSDWEEY	53453	53594	1	Nostoc sp. TH1S01	Cyanobacteriota
MCB9638696.1	MCB9638696.1	2.6e-77		MKVDKKIHIPKPETSKTPETPAKTTKPAVQDSGFQSNNRAQQRDNLLGTNAPNAQQKPFFERFLEDQNRLPKPGGGTEMTTMRYPSDAEGTETPGAKPGTGTEITTKRYPSDAEGTEMPGRPEPSKPGAPGGGGEMTTMRYPSDAEGSETPVKPGGGGEMTTMRYPSDAEGSETPVKPGGGGEMTTMRYPSDAEGSETPGTKPGGGTEITTKRYPSDAEGSELPGRPEPTKPGVPGGGGEMTTMRYPSDAEGSETPIKPGNPGGEMTTMRYPSDAEGSETPVKPGGGGEMTTMRYPSDAEGTETPGTKPGTGTEITTKRYPSDAEGTEMPGRPEGTEKPGKPGGEMTTMRYPSDAEGTETPGTKPSGGEMTTMRYPSDAEGSETSDKTDATQGTKEKKP…	53612	52364	1	Myxococcales bacterium	Myxococcota
WP_028785896.1	WP_028785897.1	1.5e-85	['WP_028785896.1' 'WP_028785897.1']	MQTSNEKKQPFFARFLENQDKQTNPDGRVTSSEQQSVEAWITKPWLDMEQTQKYPSDGDEI	53654	53468	1	Terrimonas ferruginea DSM 30193	Bacteroidota
MBU7585867.1	MBU7585866.1	2.9e-99	['MBU7585866.1' 'MBU7585867.1']	MSTNTTKAANVEAVPFFARFLEEQVAEVSDTAPYESRKYPSDWEEY	53683	53824	1	Nostoc sp. TH1S01	Cyanobacteriota
WP_394674518.1	WP_394674518.1	1.3e-85	['WP_394674518.1' 'WP_394674519.1']	MKNKNSKKKPFFASFLEKQIKDPETVKGGTDVSIPERDVVTKPSVDGVTSPKDDMAHTMKYPSDGDDDALYV	53692	53473	1	uncultured Chryseobacterium sp.	Bacteroidota
WP_413268524.1	WP_413268525.1	5.4e-102	['WP_413268524.1' 'WP_413268525.1']	MAKEIKTVDVTVVPFFARFLEVQASAQSEKAPLPTTLKYPSDWEEY	53751	53610	1	Floridaenema aerugineum BLCC-F46	Cyanobacteriota
WP_149247161.1	WP_149247160.1	3.6e-83	['WP_149247160.1' 'WP_149247161.1']	MKNKNSKKKPFFASFLEKQIQDPEKIKGGTDVSSPLQDGVITTSKVADTVTKPTQDMLHTMKYPSDGDDDSPAV	53923	53698	1	Chryseobacterium sp. SN22	Bacteroidota
WP_309421913.1	WP_309421914.1	9.6e-83	['WP_309421913.1' 'WP_309421914.1']	MENKNSKKKPFFATFLEKQVKDPETVKGGGITSVLADQITTSLQDQITTPLKDNVTKPDNDNVTMKYPSDGDEDVLEV	53945	54182	1	Chryseobacterium sp.	Bacteroidota
WP_394674518.1	WP_394674518.1	1.3e-85	['WP_394674518.1' 'WP_394674519.1']	MKEKKLKKPFFASFLEKQVKDPETIKGGSGTGVLKDQVTGVQNDDVTSPGNDTVSMKYPSDSDESGEIDL	53956	53743	1	uncultured Chryseobacterium sp.	Bacteroidota
WP_002771814.1	WP_002771810.1	8.7e-100	['WP_002771810.1' 'WP_002771814.1']	MAYPNDQQGKAHPFFARFLSVSKEESSIKSPSPERETRTYKYPSDWEDY	54041	54191	1	Microcystis aeruginosa PCC 9443	Cyanobacteriota
WP_293059286.1	WP_293059283.1	1.2e-96	['WP_293059283.1' 'WP_293059286.1']	MSDLNNPEENSQAVPFFARYLEGQFIEDLSKEEMETVKGGTILPIRSLTRKYPSDREDWSGVTFKFRDDIIVETQKYPSDQEDI	54158	54413	1	Moorena sp. SIO3E8	Cyanobacteriota
WP_062696862.1	WP_062696863.1	1.5e-84	['WP_062696862.1' 'WP_062696863.1']	MEKKNSKKPFFASFLEKQIQDPEKIQGGGITDPSMDIVTLPAQDQITSVNFDTVTLPVKDNVVTMKHPSDSDEAGELDYL	54162	54405	1	Chryseobacterium indologenes	Bacteroidota
WP_149247161.1	WP_149247160.1	3.6e-83	['WP_149247160.1' 'WP_149247161.1']	MKKKDKKPFFASFLEKQIEHPEEIQGGGTSPLTDHITIPEKDAVTSPTIDGPITLKYPSDSDDGGYDPVPPGDDPHTPTP	54199	53956	1	Chryseobacterium sp. SN22	Bacteroidota
WP_294278218.1	WP_294278216.1	1.6e-85	['WP_294278216.1' 'WP_294278218.1']	MKNKNSKKKPFFASFLEKQIKDPETVKGGTDVSIPERDVVTKPSVDGVTSPKDDMAHTMKYPSDGDDDALYV	54215	53996	1	uncultured Chryseobacterium sp.	Bacteroidota
WP_309421913.1	WP_309421914.1	9.6e-83	['WP_309421913.1' 'WP_309421914.1']	MKNQNSKKKPFFASFLEKQVKDPETVKGGTDMSIPERDVITKPAIDVVTSPKDDMMHTLKYPSDGDDDTITIPL	54234	54459	1	Chryseobacterium sp.	Bacteroidota
WP_062696862.1	WP_062696863.1	1.5e-84	['WP_062696862.1' 'WP_062696863.1']	MKKNNSKKPFFASFLEKQIHDPEKVQGGGTTPDTDVITHPATDGSTSPVLDNMTTPRQDYIETKKYPSDSDEAGNF	54448	54679	1	Chryseobacterium indologenes	Bacteroidota
WP_149247161.1	WP_149247160.1	3.6e-83	['WP_149247160.1' 'WP_149247161.1']	MKKKNIKKPFFASFLEKQVQDPERVRGGSDTSTGVLKDAVTSPTIDSLTKPGEDTVSMKYPSDSDEGGNEL	54452	54236	1	Chryseobacterium sp. SN22	Bacteroidota
WP_294278218.1	WP_294278216.1	1.6e-85	['WP_294278216.1' 'WP_294278218.1']	MKGKKLKKPFFASFLEKQVKDPETIKGGSGTGVLKDQVTGVQNDDVTSPGNDTVSMKYPSDSDESGEIDL	54483	54270	1	uncultured Chryseobacterium sp.	Bacteroidota
WP_293059286.1	WP_293059283.1	1.2e-96	['WP_293059283.1' 'WP_293059286.1']	MSNMDKPEENSQAVPFFARYLEGQWCEELSEEEMDDVRGGRGFAMTRKYPSDWEDSVGCFTRKYPSDHEEGGGGPVMTKKYPSDHEEGGGGPIMTEKFPSDQEDGGGGPIVTLKFPSDEEDVHQK	54670	55048	1	Moorena sp. SIO3E8	Cyanobacteriota
WP_062696862.1	WP_062696863.1	1.5e-84	['WP_062696862.1' 'WP_062696863.1']	MKNKNSKKKPFFASFLEKQIRDPETVKGGGTEIITIPEKDVITKPSVDTATSPKDDMAHTLKYPSDGDDDVPTLPL	54697	54928	1	Chryseobacterium indologenes	Bacteroidota
WP_322701037.1	WP_322701038.1	2.2e-95	['WP_322701037.1' 'WP_322701038.1']	MSENKPEKLNSQAVPFFARFLEGQSLEDLSEEESKAIIGGKCNNATNKNKDELVTTLKSPSDQEDGVVTKKYPSDSDELAVTQKHPSDGEDSSPSSPSDLAFTLKYPSDNEDSSQSSPS	54723	54363	1	Nostoc sp. DedQUE08	Cyanobacteriota
WP_149247161.1	WP_149247160.1	3.6e-83	['WP_149247160.1' 'WP_149247161.1']	MENKKSKKPFFASFLEKQIQDPEKVKGGSGAITLPAEDNITSVLKDSVTAPNYDAVTMRYPSDSDAAEDLD	54804	54588	1	Chryseobacterium sp. SN22	Bacteroidota
WP_334967332.1	WP_375469614.1	6.3e-97	['WP_334967332.1' 'WP_375469614.1']	MSENKPEELNSQAVPFFARFLEGQNFEDLSEQESEGISGGNCHFTTKNKKNKDPIPQTRKFPSDKEDVVTEKYPSDSDEQVFTTLKFPSDGEEHGGAIQ	55017	54717	1	uncultured Nostoc sp.	Cyanobacteriota
WP_413268524.1	WP_413268525.1	5.4e-102	['WP_413268524.1' 'WP_413268525.1']	MSNEIVTNSKAVPFFARFLDDSISSSSVDETETPQEPTPTPPTPPVPPFIFTFKFPSDWEDF	55383	55194	1	Floridaenema aerugineum BLCC-F46	Cyanobacteriota
WP_190538291.1	WP_190538290.1	5.1e-106	['WP_190538290.1' 'WP_190538291.1']	MSDIKLHDLDSPAVPFFARYLEGQYSEELSEEELSGVGGGIRFATKKYPSDHENGGGITKPRKDEIAVTLKYPSDHEDGAIATKKYPSDNEELVTTQKYPSDNEESIVTIDKIS	55583	55928	1	Calothrix parietina FACHB-288	Cyanobacteriota
WP_159249522.1	WP_159249522.1	4.3e-101	['WP_159249522.1' 'WP_159249523.1']	MAYPNDQQGKALPFFARFLSVSKEESSIKSPSPEPTFGTTLKYPSDWEEY	56542	56695	1	Microcystis aeruginosa NIES-3787	Cyanobacteriota
MDX6694854.1	MDX6694853.1	2.3e-93	['MDX6694853.1' 'MDX6694854.1']	MQENNAGSQQDSAQQAGSLPFFARFLEGQNDAERSAATRKYPSDVDEYMTMKYPSDDDEGGDDTRSSNALQATNYGPNQTLKYPSDRDEWESDVNS	56637	56928	1	Blastocatellia bacterium	Acidobacteriota
WP_254342687.1	WP_254342687.1	1.4e-91		MSNVKIETQEPVPFFSHFLEGQFSRNLTTAEMQAIRGGAVVTMMAPSDQEGMPAGELPDFLGMLRHMGFPMGQMPGIPSSPVTTMAYPSDGENASI	57053	56762	1	Paraburkholderia sp. CNPSo 3274	Pseudomonadota
WP_334999512.1	WP_334999510.1	5.5e-99	['WP_334999510.1' 'WP_334999512.1']	MKPEDLNSQAVPFFARFLEGQNCEDLSDQQSEAISGGNIVVTQKYPSDSDEAITQKYPSDNEDGGVVTKKYPSDSDEAVTQKCPSDHKDGRVVTLKYPSDGDESLATR	57148	57475	1	Nostoc sp.	Cyanobacteriota
WP_152289833.1	WP_152289834.1	1.7e-81	['WP_152289833.1' 'WP_152289834.1']	MENKNSKKKPFFATFLEKQVKDPETVKGGAITSKLADQITSVIKDHITTSALEDSVTTPDNDNVTMKYPSDGDDDVFEM	57394	57634	1	Chryseobacterium viscerum	Bacteroidota
WP_292736183.1	WP_292736180.1	1.7e-102	['WP_292736180.1' 'WP_292736183.1']	MPTNTVETMDIVAIPFFARFLSEQATEGTEVPWTYKYPSDLEDR	57549	57684	1	Nostoc sp. JL31	Cyanobacteriota
WP_152289833.1	WP_152289834.1	1.7e-81	['WP_152289833.1' 'WP_152289834.1']	MKSNSSKKKPFFASFLEKQVKDPETVKGGTDISIPERDMITKPSVDTVTSPKDDMMHTMKYPSDGDDDTMTIPL	57686	57911	1	Chryseobacterium viscerum	Bacteroidota
MFA8435800.1	MFA8435800.1	1.9e-87	['MFA8435800.1' 'MFA8435801.1']	MKKPFFAKFLENQISEKENDQTKGGQLIPEQTMKFPSDGDENVTLKYPSDDDEGGYQTMKYPSDNDEGLLE	57700	57484	1	Marinifilaceae bacterium	Bacteroidota
HAT8492261.1	HAT8492262.1	1e-88	['HAT8492261.1' 'HAT8492262.1']	MSNTPFFANFIESQVEELSTEELQQCAGGAFATLPGEFEPPVYVTMKAPSDDDEGIEFGDLFFVGTCPGINPAQNG	58278	58509	1	Vibrio vulnificus	Pseudomonadota
HAS6216796.1	HAS6216797.1	4.8e-89	['HAS6216796.1' 'HAS6216797.1']	MSNTPFFANFIESQVEELSTEELQQCAGGAFVTLPGDFEPPVDVTMKAPSDDDEGIEFGDLFQIGTCPGINPAQNG	58638	58869	1	Vibrio vulnificus	Pseudomonadota
WP_335009541.1	WP_335009538.1	3.5e-100	['WP_335009538.1' 'WP_335009541.1']	MSTNTVKASDIQAVPFFARFLEEQVAEQSNTAPIQTLKYPSDFEDR	58939	59080	1	Nostoc sp.	Cyanobacteriota
MCC5608575.1	MCC5608574.1	9.8e-96	['MCC5608574.1' 'MCC5608575.1']	MSENKPEELNSQTVPFFARFLEGQSFEDLSDQESEGIGGGNCNLTSKKKDAIAQTLKFPSDQEDVATKKYPSDSDEQIFTTQKYPSDGDDHVAIE	59023	59311	1	Nostoc sp. CHAB 5834	Cyanobacteriota
WP_312999948.1	WP_312999947.1	7.9e-83	['WP_312999947.1' 'WP_312999948.1']	MKSNNSKKKPFFASFLEKQVKDPETVKGGGDITLAETDLITKPTVDTVTSPKDDMMQTMKYPSDGDDDVINLPL	59174	58949	1	Chryseobacterium gleum	Bacteroidota
WP_312999948.1	WP_312999947.1	7.9e-83	['WP_312999947.1' 'WP_312999948.1']	MENKNSKKKPFFATFLEKQVKDPETVKGGGITSVLADQITTSLQDQITTPLKDNVTKPDNDNVTMKYPSDGDEDVLEV	59462	59225	1	Chryseobacterium gleum	Bacteroidota
WP_322653097.1	WP_322651561.1	1.9e-96	['WP_322651561.1' 'WP_322653097.1']	MSENKSEKLNSQAVPFFARFLEGQSFEDLSDQESEGIGGGNCGVTKKEKDELVQTRKYPSDQEDGVTKKHPSDDDQIFVTLKFPSDSEDSAEALKIQK	59678	59975	1	Nostoc sp. CmiVER01	Cyanobacteriota
WP_072318787.1	WP_072318786.1	1.1e-82	['WP_072318786.1' 'WP_072318787.1']	MNKKNKGTKKPFFANFLEHQVSGDQKENAQGGITLKYPSDQEEDGNGGPMPIITKPVLDNDGGGDVTLKYPSDDDEAGDLL	59736	59982	1	Sinomicrobium oceani	Bacteroidota
WP_335009541.1	WP_335009538.1	3.5e-100	['WP_335009538.1' 'WP_335009541.1']	MSTNVVNTLDIQALPFFARFLVEEKPPQPPNETPRPIYTLKYPSDWEDR	59758	59908	1	Nostoc sp.	Cyanobacteriota
WP_334961702.1	WP_334961700.1	1.6e-102	['WP_334961700.1' 'WP_334961702.1']	MSSNTVKASNLQAVPFFARFLEEQPEDSDPPNIYTFKFPSDFEDR	59945	60083	1	Nostoc sp.	Cyanobacteriota
WP_044192189.1	WP_044192188.1	3.5e-90	['WP_044192188.1' 'WP_044192189.1']	MKKNATDGAPQEGRKPFFARLLESQELEQAAGGSTRVTLKYPSDGDEHYTLKYPSDRDEYCY	60183	59994	1	Hyalangium minutum	Myxococcota
WP_048509029.1	WP_048509030.1	4.8e-83	['WP_048509029.1' 'WP_048509030.1']	MEKKNSKKPFFASFLEKQIKDPETIQGGSGIVTAALEDSVAPTAPLKDSVTMVTLDNATRPGYDNVTMKYPSDGDEDGNAV	60340	60586	1	Chryseobacterium sp. FH2	Bacteroidota
WP_292734818.1	WP_292734821.1	1.4e-96	['WP_292734818.1' 'WP_292734821.1']	MSENKLEELNAQAVPFFARFLEGQSLEDLSDEDSKAIIGGGCNNATKKNKDELVQTLKFPSDQEDGAVTKKYPSDSDEYAVTQKYPSDGDDSSPSKPV	60500	60203	1	Nostoc sp. JL31	Cyanobacteriota
WP_048509029.1	WP_048509030.1	4.8e-83	['WP_048509029.1' 'WP_048509030.1']	MKNKNSKKQPFFASFLEKQLKDPETVKGGIDVTIPERDGITTSKVKDVVTLPEYDMAQTQKYPSDGDDDVQYVE	60612	60837	1	Chryseobacterium sp. FH2	Bacteroidota
WP_347612733.1	WP_347612731.1	2.4e-91	['WP_347612731.1' 'WP_347612733.1']	MSEKLPFFARFLEAQELDAVSGGGASATSKTLDQPEHTLKYPSDGDDHLPETVSAAATSTSPLKDDIVVTLKYPSDGDDHLGNEV	60662	60404	1	Roseateles flavus	Pseudomonadota
WP_293106603.1	WP_293106612.1	5.1e-98	['WP_293106603.1' 'WP_293106612.1']	MSNMDKPEENSQAVPFFARYLEGQWCEELSEEEMDDVRGGRGFPVTEKYPSDHEEGGGCFTDKYPSDQEDGGGGPIFTKKYPSDHEEAMTRKYPSDHEDGGGGPIVMTLKFPSDEEDTPQK	60828	60462	1	Moorena sp. SIOASIH	Cyanobacteriota
WP_169216726.1	WP_169216726.1	5.2e-95		MSDNNKPALNANVVPFFARYLEGQFCEDLTEEEMQEVKGGIGYATTLAYPSDNESPDNIAYTLKYPSDEEDGFSQIATKKYPSDNDEYTVTQNYPSNSDDDYSVTVE	61036	60712	1	Brasilonema sp. UFV-L1	Cyanobacteriota
WP_335203676.1	WP_335203676.1	3.1e-100	['WP_335203676.1' 'WP_292720478.1']	MSTNTVKASDIQAVPFFARFLEEQVAEQSNTAPINTLKYPSDFEDR	61190	61331	1	Nostoc sp.	Cyanobacteriota
WP_293106603.1	WP_293106612.1	5.1e-98	['WP_293106603.1' 'WP_293106612.1']	MSDMNKPEENSQAVPFFARYLEGQFREDLSKEEMEAVKGGSQFPIPSITRKSPSDLEDWLPVTQNKFLDDVVVTMKAPSDNDEEIILGFNK	61315	61039	1	Moorena sp. SIOASIH	Cyanobacteriota
WP_390452423.1	WP_390452425.1	1.8e-82	['WP_390452423.1' 'WP_390452425.1']	MKNKNSKKKPFFASFLEKQLKEPQKIKGGTDITIPERDAVTKPTYDVAHTMKYPSDGDEEVQSV	61357	61162	1	Chryseobacterium sp. Alg-005	Bacteroidota
NDJ21710.1	NDJ21709.1	7.3e-99	['NDJ21709.1' 'NDJ21710.1']	MSNIKVEDLDSQAVPFFARFLEGQSPEELSEEEMEVVGGGCGGTITTLKFPSDNEDVVTKKYPSDSDEYAVTQKYPSDGDDAV	61593	61845	1	Nostoc sp. B(2019)	Cyanobacteriota
WP_390452423.1	WP_390452425.1	1.8e-82	['WP_390452423.1' 'WP_390452425.1']	MNKKNSKKPFFASFLEKQVKEPEKVQGGGSITSALQDNVTSVLKDSLTSALEDNVTRPGGDHVTLKYPSDSDEAVE	61618	61387	1	Chryseobacterium sp. Alg-005	Bacteroidota
HYI07510.1	HYI07510.1	3.7e-88		MDQHETETPFFVQFLERVDVDPEMAGTQTPQKQTDDSAKKKDD	61753	61621	1	Thermoanaerobaculia bacterium	Acidobacteriota
WP_335203676.1	WP_335203676.1	3.1e-100	['WP_335203676.1' 'WP_292720478.1']	MSTNVVNTLDIQALPFFARFLVEEKPPQPPNETPPPIYTLKYPSDWEDR	62006	62156	1	Nostoc sp.	Cyanobacteriota
WP_266229837.1	WP_266229837.1	7.5e-94		MANVKIETQEPVPFFSHFLEGQFSRSLTAAEMQAIRGGAVVTMVAPSDQEGMPVGELPDFLGMLRHMGWPMGQMPGNNPSSPVTMAYPSDGESASI	62989	62698	1	Paraburkholderia sp. CNPSo 3076	Pseudomonadota
MBW4596062.1	MBW4596061.1	2.3e-101	['MBW4596061.1' 'MBW4596062.1']	MSTNTVKTSDVKAVPFFARFLEEQVAEQPNTAPYPSTLKFPSDVEDR	63019	63163	1	Brasilonema angustatum HA4187-MV1	Cyanobacteriota
WP_288460695.1	WP_273074239.1	3.6e-81	['WP_273074239.1' 'WP_288460695.1']	MKNKDSKKKPFFASFLEKQLQDPEKIKGGANVTIASQDTVTKPAVDTVTKPIYDMAQTMKYPSDGDDDSPSI	63101	62882	1	uncultured Chryseobacterium sp.	Bacteroidota
MBW4596062.1	MBW4596061.1	2.3e-101	['MBW4596061.1' 'MBW4596062.1']	MSTNAVKASDVKEVPFFARFLEEQVSQQSDKDKSDTPPPPPPPFTLKYPSDWEDR	63257	63425	1	Brasilonema angustatum HA4187-MV1	Cyanobacteriota
WP_288460695.1	WP_273074239.1	3.6e-81	['WP_273074239.1' 'WP_288460695.1']	MENKKNKKPFFASFLEKQIAEPEKIKGGSETVATAPLKDNVTTALQDSITKPSNDNVTMKYPSDGDEGGTEI	63347	63128	1	uncultured Chryseobacterium sp.	Bacteroidota
MBL1202233.1	MBL1202233.1	1e-97	['MBL1202233.1' 'MBL1202234.1']	MSENQPKQANSQAVPFFARFLEGQSFEELSDEELEGISGGISGITRKKNDEIAQTLKYPSDQEDSPISTKKAPSDTDEYAVTQKYPSDGDDYNFPIE	63616	63910	1	Nostoc sp. GBBB01	Cyanobacteriota
WP_335047569.1	WP_335047571.1	5.9e-100	['WP_335047571.1' 'WP_335047569.1']	MSTNTVKASDIQAVPFFARFLEEQVAEQSNTAPINTLKYPSDFEDR	63801	63942	1	Nostoc sp.	Cyanobacteriota
MEO1409103.1	MEO1409104.1	6e-90	['MEO1409103.1' 'MEO1409104.1']	MKKSKKVQKPFFSKFLEAQQLDATTKIKGGINPVTMKAPSDQDEI	64094	64232	1	Bacteroidota bacterium	Bacteroidota
WP_162071974.1	WP_162071973.1	4.3e-83	['WP_162071973.1' 'WP_162071974.1']	MKLKNSHKTPFFATLLEKQCKDSETIKGGINTSAPERDFVTTEMVETMAIQEKILDYTMKFPSDGDDEASFSIRE	64159	63931	1	Chryseobacterium fistulae	Bacteroidota
MBK9262364.1	MBK9262365.1	6.1e-72	['MBK9262364.1' 'MBK9262365.1']	MSYSSDEQNMTPLFAYLLVDDEQTTPQAGDSGPAPTYHCLDSVCTKKYPSDDDDCYTYKPYCDYG	64171	64369	1	Polyangiaceae bacterium	Myxococcota
MEO1409103.1	MEO1409104.1	6e-90	['MEO1409103.1' 'MEO1409104.1']	MKKIKTEKKPFFSKLLEAQKVNQTDELKGGGPVYVTMKYPSDNDDYGDITF	64294	64450	1	Bacteroidota bacterium	Bacteroidota
MDT5063186.1	MDT5063185.1	5.2e-93	['MDT5063185.1' 'MDT5063186.1']	MQDKDPSAQKKSLPFFTRFLEGQNTSGPSSVTYKYPSDWDEIVTMKYPSDDDEGGGEDR	64471	64651	1	Acidobacteriota bacterium	Acidobacteriota
WP_162071974.1	WP_162071973.1	4.3e-83	['WP_162071973.1' 'WP_162071974.1']	MKKNSGKKPFFASLLEKQIQEPKNITGGSGSLSTASPTNAESSKLLNSITRPGSDHVTLKYPSDGDEDVNVM	64589	64370	1	Chryseobacterium fistulae	Bacteroidota
WP_335047569.1	WP_335047571.1	5.9e-100	['WP_335047571.1' 'WP_335047569.1']	MSTNVVNTLDIQALPFFARFLVEEKPPQPPNETPPPIYTLKYPSDWEDR	64617	64767	1	Nostoc sp.	Cyanobacteriota
WP_292720478.1	WP_292720477.1	1.6e-99	['WP_292720477.1' 'WP_292720478.1']	MSTNTVKASDIQAVPFFARFLEEQVAEQSNTAPINTLKYPSDFEDR	64786	64927	1	uncultured Nostoc sp.	Cyanobacteriota
WP_371995287.1	WP_371995288.1	1.6e-81	['WP_371995287.1' 'WP_371995288.1']	MNKPFFSNFLEEQDLKKVTGGIVAGDGGCVITDKRKDELEHTMKHPSDGDEGGELESM	65057	64880	1	Shewanella sp. 10N.286.54.B9	Pseudomonadota
WP_323233087.1	WP_323233086.1	1.6e-102	['WP_323233086.1' 'WP_323233087.1']	MPTNTAKTVDVVVIPFFARFLEEQATEATEGTEVPWTYKYPSDLEDR	65229	65373	1	Nostoc sp. UHCC 0252	Cyanobacteriota
WP_250254399.1	WP_250254400.1	9.7e-83	['WP_250254399.1' 'WP_250254400.1']	MENKNSKKKPFFASFLEKQLKDPETVKGGTNITIPERDVITKPIIDDVTSKLNDMEHTMKYPSDGDDDAAQL	65269	65050	1	Chryseobacterium sp. Marseille-Q3244	Bacteroidota
WP_185289129.1	WP_047098308.1	2.5e-84	['WP_047098308.1' 'WP_185289129.1']	MENKNSKKKPFFASFLEKQIKDPETVKGGGTDIISIPERDVITKPAIDVVTSPKDDMMHTLKYPSDGDDDVIILPL	65450	65219	1	Chryseobacterium lactis	Bacteroidota
WP_292720478.1	WP_292720477.1	1.6e-99	['WP_292720477.1' 'WP_292720478.1']	MSTNVVNTLDIQALPFFARFLVEEKPPQPPNETPPPIYTLKYPSDWEDR	65602	65752	1	uncultured Nostoc sp.	Cyanobacteriota
WP_185289129.1	WP_047098308.1	2.5e-84	['WP_047098308.1' 'WP_185289129.1']	MENKNSKKKPFFASFLEKQIKDPETVKGGGVTTALEDQITSKIKDDIIVTTALEDSVSTPLNDNVTLKYPSDGDDHVLEIEAQ	65751	65499	1	Chryseobacterium lactis	Bacteroidota
WP_417811581.1	WP_417811581.1	6.2e-82		MSNIKPFFAVFLEDAGDSNKKSNASLGTTSKKKDD	66294	66186	1	Thalassospira alkalitolerans	Pseudomonadota
WP_335014548.1	WP_335014545.1	7.5e-103	['WP_335014545.1' 'WP_335014548.1']	MSSNLNTQAVPFFARFLVEEKPPEKPNDNPPPIYTFKYPSDWEDR	66739	66877	1	Nostoc sp.	Cyanobacteriota
WP_115963692.1	WP_115963690.1	1.7e-81	['WP_115963692.1' 'WP_115963690.1']	MENKNSKKKPFFASFLEKQLKEPEKVKGGTDITIPERDVITKPIIDNVTSSTGDMDHTMKYPSDGDDDAQEV	66919	67138	1	Chryseobacterium flavum	Bacteroidota
WP_333597136.1	WP_333597137.1	4.2e-81	['WP_333597136.1' 'WP_333597137.1']	MENKNSKKKPFFASFLEKQLKEPEKVKGGTDITIPERDVITKPIIDNVTSSTGDMDHTMKYPSDGDDDAQEV	66979	67198	1	Chryseobacterium flavum	Bacteroidota
WP_322648172.1	WP_322648173.1	5.4e-102	['WP_322648172.1' 'WP_322648173.1']	MPTNTVKTVDVVALPFFTRFLSEQATEGTEVPWTYKFPSDLEDK	67075	66940	1	Nostoc sp. ChiVER01	Cyanobacteriota
WP_073294269.1	WP_073294267.1	7.1e-82	['WP_073294267.1' 'WP_073294269.1']	MKNKDSKKKPFFASFLEKQLKEPQKVKGGTDITIPERDSVYSPGPVTMKPTDMAYTQKYPSDGDDDAPVV	67234	67021	1	Chryseobacterium polytrichastri	Bacteroidota
WP_294205957.1	WP_294217306.1	6.7e-85	['WP_294205957.1' 'WP_294217306.1']	MKEKKLKKPFFASFLEKQVKDPETIKGGSGTGVLKDQVTGVQNDDVTSPGNDTVSMKYPSDSDESGEIDL	67324	67537	1	uncultured Chryseobacterium sp.	Bacteroidota
WP_166838281.1	WP_166838278.1	1.4e-88	['WP_166838278.1' 'WP_166838281.1']	MKQPLFATLLETQTDLEQVSAGSLTVTNNLKDQLVTGPSSDGMAVTMAYPSDSDGIDPRVGQDS	67398	67593	1	Rheinheimera pleomorphica	Pseudomonadota
WP_073294269.1	WP_073294267.1	7.1e-82	['WP_073294267.1' 'WP_073294269.1']	MKNKNSKKQPFFASFLEKQIQDPQTVKGGAITTALQDTPTTSILKDTVTDRQNDQVTLKYPSDSDETGELE	67501	67285	1	Chryseobacterium polytrichastri	Bacteroidota
WP_294205957.1	WP_294217306.1	6.7e-85	['WP_294205957.1' 'WP_294217306.1']	MKNKNSKKKPFFASFLEKQVKDPETVKGGTDVSIPERDVVTKPSVDGVTSPKDDMAHTMKYPSDGDDDALYV	67592	67811	1	uncultured Chryseobacterium sp.	Bacteroidota
WP_073294269.1	WP_073294267.1	7.1e-82	['WP_073294267.1' 'WP_073294269.1']	MKNENSKKKPFFASFLEKQIKDPETIQGGAVTTPLTDIVSDTTRDVATSPTFDNATLPTRDHLVTLKYPSDNDEAGI	67777	67543	1	Chryseobacterium polytrichastri	Bacteroidota
WP_241309020.1	WP_212649076.1	3.4e-83	['WP_212649076.1' 'WP_241309020.1']	MENKNSKKKPFFASFLEKQIKDPETVKGGTDVSIPERDVITKPAIDVVTSPKDDMMHTLKYPSDGDDDVIILPL	67784	67559	1	Chryseobacterium arthrosphaerae	Bacteroidota
WP_073294269.1	WP_073294267.1	7.1e-82	['WP_073294267.1' 'WP_073294269.1']	MKNKKLKKPFFASFLEKQINDPEKVKGGSMTSELLDNVTTALQDTVTKPGYDNVTMKYPSDGDEAGETS	68026	67816	1	Chryseobacterium polytrichastri	Bacteroidota
WP_241309020.1	WP_212649076.1	3.4e-83	['WP_212649076.1' 'WP_241309020.1']	MENKNSKKKPFFATFLEKQIKDPENVKGGSITSVKIDDVTSLVKDQVIVTAALEDSVSTPLNDNVTLKYPSDGDDHVLEVEL	68081	67832	1	Chryseobacterium arthrosphaerae	Bacteroidota
MDZ8165185.1	MDZ8165184.1	1.3e-97	['MDZ8165184.1' 'MDZ8165185.1']	MPENKPEEPNSQAVPFFARFLEGQSFEDLSDEESEAISGGSHNVTKKKDDEIFVTQKYPSDSDEYVTLKYPSDGDDQLPTE	68105	68351	1	Nostoc sp. CmiSLP01	Cyanobacteriota
WP_073294269.1	WP_073294267.1	7.1e-82	['WP_073294267.1' 'WP_073294269.1']	MRQENSKKPFFASFLEKQIKNPEKVNGGLEITTALEESITIPTKDTITSAILDNVTKPGFDHVTMKYPSDGDDSVV	68288	68057	1	Chryseobacterium polytrichastri	Bacteroidota
WP_116013668.1	WP_116013665.1	2.6e-85	['WP_116013665.1' 'WP_116013668.1']	MKDKNSQKKPFFASFLEKQLKDPETIKGGGDITIPERDVITKPAIDTVTSPKDDLMHTMKYPSDGDDDAPTVPLD	68317	68089	1	Chryseobacterium elymi	Bacteroidota
WP_394665322.1	WP_394665322.1	4e-81	['WP_394665321.1' 'WP_394665322.1']	MENKKNKKPFFASFLEKQIAEPEKIKGGSETAVTAPLKDNVTTALQDSVTKPSNDNVTMKYPSDGDEGGNEI	68435	68654	1	uncultured Chryseobacterium sp.	Bacteroidota
WP_116013668.1	WP_116013665.1	2.6e-85	['WP_116013665.1' 'WP_116013668.1']	MKDENSKKKPFFASFLEKQIKDPETIQGGGTITTPEIDIITAPSVDNITRPVFDNVTTPSKDLLVTMKYPSDGDDDVV	68604	68367	1	Chryseobacterium elymi	Bacteroidota
WP_229556589.1	WP_229556590.1	5.1e-96	['WP_229556589.1' 'WP_229556590.1']	MSESKPEELNSQALPFFARFLEGQSFEDLSDKESEGIGGGSCGVTKKENDELVQTLKFPSDQEDLTKKYPSDSDEQIFTTQKYPSDGDDHGPAE	68711	68426	1	Nostoc sp. XA010	Cyanobacteriota
WP_394665322.1	WP_394665322.1	4e-81	['WP_394665321.1' 'WP_394665322.1']	MQGGGVITGLLDDSVTLPAKDMVFTIKTLDGPITTTPVADTPVTMKYPSDSDEGGFDPVPPPGIE	68764	68962	1	uncultured Chryseobacterium sp.	Bacteroidota
WP_116013668.1	WP_116013665.1	2.6e-85	['WP_116013665.1' 'WP_116013668.1']	MEKKNSKKPFFASFLEKQINDPEKIQGGGITTPTTDVLTVPTRDTVTTSPFLDNATSQLKDQVVTMKYPSDSDESGELESL	68888	68642	1	Chryseobacterium elymi	Bacteroidota
MBI4719628.1	MBI4719627.1	1.1e-88	['MBI4719627.1' 'MBI4719628.1']	MEKKTDSQLPFFARFLEGQDFPKVKTDIKAGPRPGGGGGGPPIVTMKWPSDDDEDPVTI	69008	68828	1	Planctomycetota bacterium	Planctomycetota
WP_394665322.1	WP_394665322.1	4e-81	['WP_394665321.1' 'WP_394665322.1']	MKNKDSKKKPFFASFLEKQLQDPEKIKGGGDVTIASQDSITKPAVDTVTKPIYDMAQTMKYPSDGDDDSPSV	69142	69361	1	uncultured Chryseobacterium sp.	Bacteroidota
WP_115973205.1	WP_115973206.1	2.8e-82	['WP_115973205.1' 'WP_115973206.1']	MENKKSKKKPFFASFLEKQLKDPETVTGGSIITIPERDAVTLPTLDGATSKLSDMDHTMKYPSDGDDDTILL	69194	69413	1	Chryseobacterium pennae	Bacteroidota
WP_375509529.1	WP_375509529.1	4.4e-96	['WP_375509528.1' 'WP_375509529.1']	MSENKPEELNSQAVPFFARFLEGQSFEELSDKQSETISGGSCGVTNKHKGELRETRKYPSDQEDVVTEKYPSDSDEVTTLKYPSDGEEHGGAIQ	69292	69007	1	uncultured Nostoc sp.	Cyanobacteriota
WP_140964431.1	WP_140964430.1	9.5e-83	['WP_140964430.1' 'WP_140964431.1']	MKKQELKKPFFANFLENQLTKEGSNEVQGGVTSRTEDIYQTLKYPSDSDEDTTKPALDLAHTLKYPSDNDEGGASS	69880	70111	1	Flavobacterium jejuense	Bacteroidota
MDX2009728.1	MDX2009729.1	1.2e-83	['MDX2009728.1' 'MDX2009729.1']	MPRIQSGPRAPQGSTFINPPAVKAETKKTLKAAFETALKSGELEFHAAGMPVGQRFVRVPLKSGKGADQFSYTALIPVGALAPGAKPTDPNKAKSFFVERSGGFAGVTMVAGPVTIGAKGKVSVEPFFNRFLEGQDGGGRPGAVTKKAPSDHEEGGGGTGRPGGGGVMTTMKYPSDNEDGGGGGRVGGGGGIGTEKYPSDNEDAGGGGRVGGGGGIGTEKYPSDNEDGGGGGRVGGGGRVTTEKYPSDNEDGGGGGRVGGGGRVTTEKYPSDNDDGGGGGRVGGGGRVTTEKYPSDNEDGGGGGRVGGGGRVTTMKAPSDADE	70387	69415	1	Myxococcaceae bacterium	Myxococcota
MDZ8165185.1	MDZ8165184.1	1.3e-97	['MDZ8165184.1' 'MDZ8165185.1']	MKEEPNVDAKAVNQKQDLNSSAMPFFSRFLETQLCEEISEQESQLISGGLAAVTLKYPSDQEDGNGAL	70679	70886	1	Nostoc sp. CmiSLP01	Cyanobacteriota
WP_294321839.1	WP_294321840.1	2.4e-82	['WP_294321839.1' 'WP_294321840.1']	MENKKSKKPFFASFLEKQIQDPEKIKGGSETSTGVLKDTVTAPVADSLTKPGEDTVSMKYPSDSDEGGNEL	70953	71169	1	uncultured Chryseobacterium sp.	Bacteroidota
WP_066379783.1	WP_066379783.1	9.9e-101	['WP_066379781.1' 'WP_066379783.1']	MSSNKIRGLDMQAVPFFARFLVEEEPPQTPEPEPVPPPIWTLKWPSDWEDS	71052	70896	1	Anabaena sp. CA = ATCC 33047	Cyanobacteriota
WP_294321839.1	WP_294321840.1	2.4e-82	['WP_294321839.1' 'WP_294321840.1']	MKKKDKKPFFASFLEKQIEHPEGIQGGATTPNTDLITIPERDGITSPSVDGPITLKYPSDSDEGGFDPVPPGDDPHTPAP	71206	71449	1	uncultured Chryseobacterium sp.	Bacteroidota
MDT5271252.1	MDT5271253.1	5.4e-98	['MDT5271252.1' 'MDT5271253.1']	MPDTTDANTHSAPPAGSLPFFARFLEGQNSEERIAATTKYPSDLDEYMTMKYPSDGDDDYPTSDSVLQAAPVRRQTLKYPSDRDEDSDPFRNS	71299	71017	1	Acidobacteriota bacterium	Acidobacteriota
WP_066379783.1	WP_066379783.1	9.9e-101	['WP_066379781.1' 'WP_066379783.1']	MSNNTVKASETPAVPFFARFLEEQASQADNTPRYTLKYPSDFEDF	71393	71255	1	Anabaena sp. CA = ATCC 33047	Cyanobacteriota
WP_294321839.1	WP_294321840.1	2.4e-82	['WP_294321839.1' 'WP_294321840.1']	MKNKNSKKKPFFASFLEKQIQDPEKIKGGGDVTLATQDNVITSKAADTVTKPTQDMMHTMKYPSDGDDDSQTV	71478	71700	1	uncultured Chryseobacterium sp.	Bacteroidota
WP_321963290.1	WP_321963290.1	1.1e-92		MSNVKIETQEPVPFFSHFLEGQFSRNLTSAEMQTIRGGAVVTMAAPSDQEGVPVGELPDLLGMLRHMGWPMAPMGPMGPMPGTPSSPVTTMAYPSDGESAPI	71583	71274	1	Paraburkholderia sp. J7	Pseudomonadota
WP_323232806.1	WP_323232805.1	4.9e-101	['WP_323232805.1' 'WP_323232806.1']	MPTNTVKTANVVAIPFFARFLSEQATEATEGTEVPWTYKYPSDLEDR	71732	71876	1	Nostoc sp. UHCC 0252	Cyanobacteriota
WP_089741994.1	WP_089741994.1	2.2e-80	['WP_089741994.1' 'WP_089741997.1']	MEKKKLKKPFFASFLENQIKDTKAVKGGASGTGLTTPVKDTVTKPVYDTHQTMKYPSDGDEGSDI	72119	72317	1	Chryseobacterium taihuense	Bacteroidota
WP_257192130.1	WP_257192131.1	1.3e-80	['WP_257192130.1' 'WP_257192131.1']	MENKNSKKKPFFASFLEKQLKDPETVKGGAITSVSLDNVTSVIKDSITSALEDNVSLPGHDNVTMKYPSDSDESGDEL	72272	72509	1	Chryseobacterium sp. WG23	Bacteroidota
WP_106908054.1	WP_106908054.1	1.5e-101	['WP_106908054.1' 'WP_008201946.1']	MAYPNDQQGKALPFFARFLSVSKEESSIKSPSPEREYNVTLKYPSDWEEF	72368	72521	1	Microcystis sp. MC19	Cyanobacteriota
WP_257192130.1	WP_257192131.1	1.3e-80	['WP_257192130.1' 'WP_257192131.1']	MENKNSKKKPFFASFLEKQLKDPETVKGGLEITIPERDVITKPVIDTVTSALKDMEHTMKYPSDGDDDSLEV	72560	72779	1	Chryseobacterium sp. WG23	Bacteroidota
WP_190670858.1	WP_190670858.1	1e-100	['WP_190590142.1' 'WP_190670858.1']	MSASINEAATLKAVPFFAYFLEAQYDEEPPKPSEEEPQPIPIWTLKWPSDWEER	72743	72578	1	Aulosira sp. FACHB-615	Cyanobacteriota
WP_190670858.1	WP_190670858.1	1e-100	['WP_190590142.1' 'WP_190670858.1']	MSTNTNKPTNVEAVPFFARFLEEQVAQQADNSPWPSTLKYPSDWEDF	72976	72832	1	Aulosira sp. FACHB-615	Cyanobacteriota
WP_190690753.1	WP_190690753.1	2.8e-90		MSTKTFKTGDIVVPFFARFLEAQAEGEGEDTPTPPSFPWTFKYPSDFEDA	73096	73249	1	Nostoc sp. FACHB-110	Cyanobacteriota
WP_190670858.1	WP_190670858.1	1e-100	['WP_190590142.1' 'WP_190670858.1']	MSTNTNKPANLETVPFFARFLEEQVAQQADNSPWADTKKWPSDWEEY	73209	73065	1	Aulosira sp. FACHB-615	Cyanobacteriota
WP_190670858.1	WP_190670858.1	1e-100	['WP_190590142.1' 'WP_190670858.1']	MSTNTNKAANVEAVPFFARFLEEQVAQQADNAPFPTTLKWPSDWEDF	73442	73298	1	Aulosira sp. FACHB-615	Cyanobacteriota
MCK6457208.1	MCK6457209.1	5.4e-92	['MCK6457208.1' 'MCK6457209.1']	MDKPKPIVPFFAQFLEEQEYPRVKTNLKAGPRGGGGGGGGGGGGGPPIVTMKYPSDDDEGGVEI	73551	73746	1	Phycisphaerae bacterium	Planctomycetota
WP_190670858.1	WP_190670858.1	1e-100	['WP_190590142.1' 'WP_190670858.1']	MSTNTNKAANVEAVPFFARFLEEQVSQQADNTPRPQTLKYPSDWEDY	73675	73531	1	Aulosira sp. FACHB-615	Cyanobacteriota
WP_237287622.1	WP_237287620.1	3.4e-89	['WP_237287620.1' 'WP_237287622.1']	MSNTPFFANFIESQVEELSTEELQQCAGGAFATLPGEFEPPVYVTMKAPSDDDEGIEFGDLFFVGTCPGINPAQNG	73745	73514	1	Vibrio floridensis	Pseudomonadota
WP_190670858.1	WP_190670858.1	1e-100	['WP_190590142.1' 'WP_190670858.1']	MSTNTNKAANVEAVPFFARFLEEQVSQQADNTPRPQTLKYPSDWEDY	73908	73764	1	Aulosira sp. FACHB-615	Cyanobacteriota
WP_190670858.1	WP_190670858.1	1e-100	['WP_190590142.1' 'WP_190670858.1']	MSTNTIKNVNVGLVPFFARFLEEQTAEGETPSWPWTFKFPSDSEDT	74147	74006	1	Aulosira sp. FACHB-615	Cyanobacteriota
WP_146941439.1	WP_146941438.1	4.3e-83	['WP_146941438.1' 'WP_146941439.1']	MKNKNSKKKPFFASFLEKQIQDPEKIKGGGDVTIATQDGVITSKVADTVTKPTQDMMHTMKYPSDGDDDAQNV	74301	74079	1	Chryseobacterium hagamense	Bacteroidota
WP_312343477.1	WP_312343476.1	5.5e-83	['WP_312343476.1' 'WP_312343477.1']	MEKKKLKKPFFASFLENQIKDTKAVKGGASGTGLTTPLKDTVTKPVYDTHQTMKYPSDGDEGSDI	74344	74542	1	Chryseobacterium binzhouense	Bacteroidota
WP_146941439.1	WP_146941438.1	4.3e-83	['WP_146941438.1' 'WP_146941439.1']	MKKKDKKPFFASFLEKQIEHPEGIQGGATSPLTDHLTIPEKDAVTSPAIDGPITLKYPSDSDDGGYDPVPPGDDPHTPNP	74577	74334	1	Chryseobacterium hagamense	Bacteroidota
WP_146941439.1	WP_146941438.1	4.3e-83	['WP_146941438.1' 'WP_146941439.1']	MKNKNTKKPFFASFLEKQIQDPEKVKGGSETSTGVLKDAVTAPLADSLTKPGEDTVSMKYPSDSDEGGNAL	74829	74613	1	Chryseobacterium hagamense	Bacteroidota
WP_146941439.1	WP_146941438.1	4.3e-83	['WP_146941438.1' 'WP_146941439.1']	MENKKTKKPFFASFLEKQIQDPEKIKGGSGTITSPEEDNVTGVLKDNVTAPNYDAVTMRYPSDSDASEDLD	75144	74928	1	Chryseobacterium hagamense	Bacteroidota
WP_334927929.1	WP_334927930.1	4.9e-102	['WP_334927929.1' 'WP_334927930.1']	MPTNTVKTVNFGALPFFARFLEEQATEGTEVPWTYKFPSDLEDK	75446	75311	1	Nostoc sp.	Cyanobacteriota
MDP3155989.1	MDP3155989.1	1.3e-82		MTRIASRPPPRPATDRTPAVKADTRKQLKATFEKLAKAGTLEFSKAPAGDQYVRVPLKAGKGPDQYSYTALIPTGGKSKDPNKADGFLIERSGGLAGRKQVAGPFTFEGKKLGKPAPFFEKFLEGQKNGGTVTTKRYPSDEEATEPTKPGTGVTTKRYPSDEEAVEPTKPTKPGGMMQTMRYPSDNESVDTKPTKPGGMMQTMAYPSDNESVDQKPTKPGGTMQTMRYPSDNESVDTKPTKPGGTVQTMRYPSDNESVDTKPTKPGGTVQTMRYPSDNESVDTKPTKPGGMVTTMRFPSDNEDNNVR	75524	74600	1	Archangium sp.	Myxococcota
WP_026785814.1	WP_026785814.1	9.7e-109	['WP_026785813.1' 'WP_026785814.1']	MSKNIKVSTGSAVPFFARFLSEQDTETGDSTSTDIPTIWTLKWPSDWEDS	75555	75402	1	Planktothrix agardhii CCAP 1459/11A	Cyanobacteriota
WP_015152170.1	WP_015152170.1	7e-96		MNSRNLNSPIPFFAHFLEGQFGAELSEAEMASVSGGNEYATTLAYPSDVDVDGGNKGYEFPSIDVPKMPSMPEFPKFPSISDYYKK	75627	75366	1	Chroococcidiopsis thermalis PCC 7203	Cyanobacteriota
WP_047855962.1	WP_047855961.1	3.1e-93	['WP_047855961.1' 'WP_047855962.1']	MKKDTTKKPFFARLLEQQELDQVAGGADQTQKYPSDGDDTTVTLQDSSVDGTLKYPSDSDDRDL	76515	76710	1	Archangium gephyra	Myxococcota
WP_094328484.1	WP_094328483.1	1e-102	['WP_094328483.1' 'WP_094328484.1']	MSSNLNTQAVPFFARFLVEEKPPEKPNDNPPPIYTFKYPSDWEDR	76676	76814	1	Nostoc sp. 'Peltigera membranacea cyanobiont' 213	Cyanobacteriota
WP_339859381.1	WP_339859381.1	3.7e-82		MSNIKPFFAVFLEDAGDSNKKSNASLGTTSKKKDD	76804	76696	1	Thalassospira alkalitolerans	Pseudomonadota
URD50462.1	URD50462.1	6.5e-95		MSDMNSRNLNSPIPFFAHFLEGQFGAELSEAEMASVSGGSEYAATTLAYPSDVDVDGGNKGYEFPSIDVFKMPSMPEFPKFPSISDYYKK	76805	76532	1	Chroococcidiopsis sp. CCNUC1	Cyanobacteriota
WP_371934098.1	WP_371934098.1	6.3e-95		MSDMNSRNLNSPIPFFAHFLEGQFGAELSEAEMASVSGGSEYAATTLAYPSDVDVDGGNKGYEFPSIDVFKMPSMPEFPKFPSISDYYKK	76805	76532	1	Chroococcidiopsis sp. CCNUC1	Cyanobacteriota
MEH2070214.1	MEH2070215.1	1.4e-96	['MEH2070214.1' 'MEH2070215.1']	MKVEPSIGAKAFKPEQDLKSSAMPFFSRFLEEQVCEEISEKELEQISGGRAAVTLKYPSDSDDFRAV	76915	76711	1	Nostoc sp.	Cyanobacteriota
WP_089860722.1	WP_089860720.1	8.6e-86	['WP_089860720.1' 'WP_089860722.1']	MKNKNSKKQPFFASFLEKQLQDPEKIKGGTDVTIATQDGPITSSKTADAVTKPTFDLVHTMKYPSDGDDDAPTV	77052	76827	1	Chryseobacterium taeanense	Bacteroidota
WP_334895435.1	WP_334895434.1	3.9e-102	['WP_334895434.1' 'WP_334895435.1']	MPTNTVKTVDVVAVPFFARFLEEQATEGTEVPWTYKFPSDLEDQ	77152	77287	1	Nostoc sp.	Cyanobacteriota
WP_089860722.1	WP_089860720.1	8.6e-86	['WP_089860720.1' 'WP_089860722.1']	MKKNDKKKPFFASFLEKQIKNPEEIHGGDSTTPRNDLLTLPNNDTVTSPTFDNATLPSRDNVVTLKYPSDNDEPVIIDPGFPPGLDPTHP	77353	77080	1	Chryseobacterium taeanense	Bacteroidota
WP_089860722.1	WP_089860720.1	8.6e-86	['WP_089860720.1' 'WP_089860722.1']	MKNKNSKKQPFFASFLEKQLQDPEKIKGGNDVTIPTRDDVITLKTKDTVTKPTYDLVQTMKYPSDGDEDATAI	77602	77380	1	Chryseobacterium taeanense	Bacteroidota
WP_012265553.1	WP_108935618.1	7.2e-101	['WP_012265553.1' 'WP_108935618.1']	MAYPNDQQGKALPFFARFLSVSKEESSIKSPSPEREYNVTLKYPSDWEDF	77669	77516	1	Microcystis sp. 0824	Cyanobacteriota
WP_089860722.1	WP_089860720.1	8.6e-86	['WP_089860720.1' 'WP_089860722.1']	MEGKKSKKPFFASFLEKQIQDPETIKGGSGTATSVLADNSTGALKDSVTSVQLDTITKPGSDVVSMKYPSDSDEDGTLL	77878	77638	1	Chryseobacterium taeanense	Bacteroidota
WP_202271641.1	WP_202271642.1	8.1e-81	['WP_202271641.1' 'WP_202271642.1']	MENKNSKKKPFFASFLEKQIKDPETVTGGAITSVKLDNVTSVIKDHITTAALEDSVTLPGHDHVTMKYPSDSDEAGEEL	78027	78267	1	Chryseobacterium sp. KMC2	Bacteroidota
WP_202271641.1	WP_202271642.1	8.1e-81	['WP_202271641.1' 'WP_202271642.1']	MNNKDSKKKPFFASFLEKQLKDPETVKGGLEITIPERDVITKPVIDTVTSALKDMEHTMKYPSDGDDDALEV	78308	78527	1	Chryseobacterium sp. KMC2	Bacteroidota
WP_190538812.1	WP_190538811.1	2.2e-103	['WP_190538811.1' 'WP_190538812.1']	MSTNKTTTVDVGVVPFFARFLEVQTAEGTETPSVPWTFKYPSDLEDQ	78799	78943	1	Calothrix parietina FACHB-288	Cyanobacteriota
WP_334967331.1	WP_334967331.1	4.7e-97	['WP_334967331.1' 'WP_334967332.1']	MSENKPEELNSQAVPFFARFLEGQNFEDLSEQESEAISGGSCHFTTKNKKNKDPIVQTRKYPSDEEDVVTEKYPSDSDEQVFTTLKFPSDCEEHGGAIQ	79138	79438	1	Nostoc sp.	Cyanobacteriota
MEH2070214.1	MEH2070215.1	1.4e-96	['MEH2070214.1' 'MEH2070215.1']	MPENKPEEPNLQAVPFFARFLEGQSFEDLSDEESEALSGGKCGVTKKKADEVDQTLKFPSDQEDSPIATRKAPSDSDEPYTNKYPSDGDDHNFPEE	79528	79237	1	Nostoc sp.	Cyanobacteriota
MCG8403721.1	MCG8403721.1	2.9e-96		MPSNNDLKKSQDAPFFTRFLEGREFPNVKTGIKAGTGCEFTYTPNGPNSAVLSDVICTPQPYPPGPGTF	80040	80250	1	Phycisphaerales bacterium	Planctomycetota
WP_334954795.1	WP_334954797.1	1.3e-95	['WP_334954795.1' 'WP_334954797.1']	MSKNKPEELNSQAVPFFARFLEGQSLEDLSDEESKAIIGGCNNATNKNKDELAQTLKFPSDQEDATSVTKKYPSDSDEYAVTQKYPSDGDDSSPS	80254	79966	1	Nostoc sp.	Cyanobacteriota
WP_313093749.1	WP_313093748.1	4.4e-81	['WP_313093748.1' 'WP_313093749.1']	MENKNSKKKPFFASFLEKQLKEPEKVKGGTDITIPERDVITKPIIDNVTSSTGDMDHTMKYPSDGDDDAQEV	80257	80038	1	Chryseobacterium flavum	Bacteroidota
WP_106544127.1	WP_106544127.1	1.8e-95		MSDMNSRNLNSPIPFFAHFLEGQFGAELSEAEMASVSGGSEYATTLAYPSDVDVDGGNKGYEFPSIDVPKMPSMPEFPKFPSISDYYKK	80261	79991	1	Chroococcidiopsis sp. CCALA 051	Cyanobacteriota
WP_394660468.1	WP_294234267.1	4.5e-83	['WP_294234267.1' 'WP_394660468.1']	MKNKNSKKKPFFASFLEKQIQDPEKIKGGGDVTLATQDNVITSKAADTVTKPTQDMMHTMKYPSDGDDDSQTV	80331	80109	1	uncultured Chryseobacterium sp.	Bacteroidota
MBP5971187.1	MBP5971187.1	2.2e-94		MSDNDQQTSNDKAVPFFARYLEGQSCEDLSEEEMENIHGGYGKTSAPAKDGIVMTMKYPSDNEDGTKKAPSDSDEAMTQKYPSDGDEQNNAIDRYR	80602	80311	1	Brasilonema sp. CT11	Cyanobacteriota
WP_394660468.1	WP_294234267.1	4.5e-83	['WP_294234267.1' 'WP_394660468.1']	MKKKDKKPFFASFLEKQIEHPEGIQGGATTPNTDLITIPERDGITSPSVDGPITLKYPSDSDEGGFDPVPPGDDPHTPAP	80603	80360	1	uncultured Chryseobacterium sp.	Bacteroidota
WP_394660468.1	WP_294234267.1	4.5e-83	['WP_294234267.1' 'WP_394660468.1']	MENKKSKKPFFASFLEKQIQDPEKIKGGSETSTGVLKDTVTAPVADSLTKPGEDTVSMKYPSDSDEGGNEL	80856	80640	1	uncultured Chryseobacterium sp.	Bacteroidota
WP_335188264.1	WP_335188262.1	5.8e-102	['WP_335188262.1' 'WP_335188264.1']	MPTNTVKTVDVVAVPFFARFLEEQATEGTEVPWTYKFPSDLEDQ	81052	81187	1	Nostoc sp.	Cyanobacteriota
WP_378104959.1	WP_294234267.1	4.5e-83	['WP_378104959.1' 'WP_294234267.1']	MENKKSKKPFFASFLEKQIQDPEKIKGGSETSTGVLKDAVTAPVADSLTKPGEDTVSMKYPSDSDEGGNEL	81369	81585	1	Chryseobacterium sp. sg2396	Bacteroidota
WP_378104959.1	WP_294234267.1	4.5e-83	['WP_378104959.1' 'WP_294234267.1']	MKKKDKKPFFASFLEKQIEHPEGIQGGATTPNTDLITIPERDGITSPSVDGPITLKYPSDSDEGGFDPVPPGDDPHTPAP	81622	81865	1	Chryseobacterium sp. sg2396	Bacteroidota
WP_378104959.1	WP_294234267.1	4.5e-83	['WP_378104959.1' 'WP_294234267.1']	MKNKNSKKKPFFASFLEKQIQDPEKIKGGGDVTLATQDNVITSKAADTVTKPTQDMMHTMKYPSDGDDDSQTV	81894	82116	1	Chryseobacterium sp. sg2396	Bacteroidota
WP_087709519.1	WP_087709520.1	3.7e-81	['WP_087709519.1' 'WP_087709520.1']	MENKKNKKPFFASFLEKQIAEPEKIKGGSETVATAPLKDNVTTALQDSITKPSNDNVTMKYPSDGDEGGTEI	82301	82520	1	Chryseobacterium mucoviscidosis	Bacteroidota
WP_065392716.1	WP_065392717.1	2.2e-83	['WP_065392716.1' 'WP_065392717.1']	MENKNSKKKPFFATFLEKQIKDPETVKGGTDIITIPERDVITKPSVDTVTSPSTDLEHTMKYPSDGDDDAILL	82370	82592	1	Chryseobacterium artocarpi	Bacteroidota
WP_259113106.1	WP_259113107.1	5.6e-83	['WP_259113106.1' 'WP_259113107.1']	MKQKNSKKPFFASFLEKQIRDPEKVKGGLETTAALEDSVTNALKDNVTSVIHDNVTRPGGDHVTAKYPSDGDEDGVKL	82456	82693	1	Chryseobacterium sp. JUb7	Bacteroidota
WP_087709519.1	WP_087709520.1	3.7e-81	['WP_087709519.1' 'WP_087709520.1']	MKNKDSKKKPFFASFLEKQLQDPEKIKGGANVTIASQDTVTKPAVDTVTKPIYDMAQTMKYPSDGDDDSPSI	82547	82766	1	Chryseobacterium mucoviscidosis	Bacteroidota
WP_259113106.1	WP_259113107.1	5.6e-83	['WP_259113106.1' 'WP_259113107.1']	MNKKNSKKPFFASFLEKQVKEPETITGGTGSLTSALQDNATTQLRDSVTSALQDQLTKPGLDNVTSKYPSDSDEIGEII	82720	82960	1	Chryseobacterium sp. JUb7	Bacteroidota
HDY8071094.1	HDY8071094.1	1.4e-88	['HDY8071094.1' 'HDY8071095.1']	MSNTPFFANFIESQVEELSTEELQQCAGGAFVTLPGEFEPPVDVTMKAPSDDDEGIEFGDLFQIGTCPGINPAQNG	82729	82498	1	Vibrio vulnificus	Pseudomonadota
WP_335233002.1	WP_335233001.1	4.7e-103	['WP_335233001.1' 'WP_335233002.1']	MPKNTVKTVDVGALPFFARFLEEQATEGEGTDVPWTYKFPSDLEDK	82769	82910	1	Nostoc sp.	Cyanobacteriota
WP_259113106.1	WP_259113107.1	5.6e-83	['WP_259113106.1' 'WP_259113107.1']	MENKNSKKQPFFASFLEKQLKDPQKVKGGTDITIPERDVITKPALDTVTKPQYDMAQTQKYPSDGDDDVQSV	82992	83211	1	Chryseobacterium sp. JUb7	Bacteroidota
WDO13168.1	WDO13167.1	4.8e-79	['WDO13167.1' 'WDO13168.1']	MENEKKLKKPFFANFLESQVPEKELEKINGGTDAVTLKFPSDGEDGPGQIITSRIKDLYQTMKYPSDNDEDGVKS	83360	83132	1	Flavobacterium sp. WW92	Bacteroidota
WP_121375090.1	WP_121375090.1	1.4e-79	['WP_264527933.1' 'WP_121375090.1']	MENEKKLKKPFFANFLESQVPEKELEKINGGTDAVTLKFPSDGEDGPGQIITSRIKDLYQTMKYPSDNDEDGVKS	83360	83132	1	Flavobacterium sp. WW92	Bacteroidota
WP_028204601.1	WP_028204601.1	2.1e-92		MSNVKIETQEPVPFFSHFLEGQFSRNLTAAEMQAIRGGAVVTMVAPSDQEGMPVGELPDFLGMLRHMGWPMGQMPGNNPSSPVTMAYPSDGESASI	83421	83130	1	Paraburkholderia nodosa DSM 21604	Pseudomonadota
WP_317104634.1	WP_317104634.1	4.2e-96		MSDMKSRNSNSPIPFFAHFLEGQFGAELSEVEMASVSGGSVYATTLAYPSDVDVDGGNKGYEFPSMEMPKMPSMPDFPKFPSISDYYK	84099	83832	1	Chroococcidiopsis sp. SAG 2025	Cyanobacteriota
WP_039714792.1	WP_039714792.1	1.2e-94		MSDMNSRNLNSPIPFFAHFLEGQFGAELSEAEMASVSGGSVYATTLAYPSDVDVDGGNKGYEFPSMEMPKMPSMPDFPKFPSISDYYK	84482	84215	1	Scytonema millei VB511283	Cyanobacteriota
WP_335159715.1	WP_335159714.1	1.3e-102	['WP_335159714.1' 'WP_335159715.1']	MPTNTVKTVDVVAIPFFARFLEEQATEATEATEGTEVPWTYKYPSDLEDR	84658	84811	1	Nostoc sp.	Cyanobacteriota
WP_056223093.1	WP_056223091.1	8.2e-83	['WP_056223091.1' 'WP_056223093.1']	MKNKNSKKKPFFAAFLEKQIQDPEKVKGGDGTGIITKPTVDTVTKPTLDMMQTMKYPSDGDDDSPVV	85462	85258	1	Chryseobacterium sp. Leaf201	Bacteroidota
WP_056223093.1	WP_056223091.1	8.2e-83	['WP_056223091.1' 'WP_056223093.1']	MKNENPKKKPFFAVFLEKQIQDPEKVKGGDGGTTTGALRDSVTSLFVDGLTSPGQDVVSMKYPSDSDEDGTLEQL	85717	85489	1	Chryseobacterium sp. Leaf201	Bacteroidota
WP_322734670.1	WP_322734669.1	5.4e-103	['WP_322734669.1' 'WP_322734670.1']	MPINTVKTVDVVAVPFFARFLEEQATEGTDVPWTYKYPSDLEDK	85773	85908	1	Nostoc sp. DedQUE12b	Cyanobacteriota
WP_056223093.1	WP_056223091.1	8.2e-83	['WP_056223091.1' 'WP_056223093.1']	MENKKTKKPFFASFLEKQIQDPEKIKGGTSPLTSVLADDVTDAKKDNVTGVLRDNVTGTSLDAVTLRYPSDSDAAQDLD	85972	85732	1	Chryseobacterium sp. Leaf201	Bacteroidota
WP_214442344.1	WP_214442345.1	4.5e-97	['WP_214442344.1' 'WP_214442345.1']	MSENKLEKLNSQAVPFFARFLEGQSFEDLSDQESEAISGGTCGVTKKKDDELVQTLKFPSDQEDSPSPIETRKYPSDNDELA	86482	86233	1	Atlanticothrix silvestris CENA357	Cyanobacteriota
WP_334842990.1	WP_334842990.1	7.5e-92	['WP_334842988.1' 'WP_334842990.1']	MFENKPEKLNSQAVPFFARFLEGQSLEDLSEEESKAIIGGCNNTINPNNDEIVQTQKYPSDQEDGTTVTQNPDNVEWAVTLKFPSDADDSSPSSPS	86498	86789	1	Nostoc sp.	Cyanobacteriota
WP_192160552.1	WP_192160552.1	5.1e-95		MKSQNLNSSIPFFARFLEGQFGAELSETEMASVSGGSEYVTLAYPSDVDVDGGNKGYEFPSIDVPKMPSMPEFPKFPSISDYYKE	86616	86358	1	Chroococcidiopsis sp. [FACHB-1243]	Cyanobacteriota
WP_322636156.1	WP_322636156.1	3.1e-96	['WP_289799840.1' 'WP_322636156.1']	MSENKPEKLNSQAVPFFARFLEGQSLEDLSDEDSKAIIGGKCNNATNKNKDELVTTLKFPSDQEDGAVTKKYPSDSDEFAVTQKFPSDGDDSSPSSPS	89192	88895	1	Nostoc sp. EfeVER01	Cyanobacteriota
WP_407742792.1	WP_407742792.1	1.6e-91	['WP_407742792.1' 'WP_407742793.1']	MKKNAADKDQAKGKKPFFARFLEAQELEQASGGLSLQTKKYPSDSDVFVTLKYPSDGDEAVTLKYPSDGDDDVCK	89483	89711	1	Hyalangium sp.	Myxococcota
WP_334843205.1	WP_334843203.1	5.8e-103	['WP_334843203.1' 'WP_334843205.1']	MPTKTVKTVDVVAVPFFARFLSEQATEGTEVPWTYKFPSDLEDK	89769	89904	1	Nostoc sp.	Cyanobacteriota
WP_370896962.1	WP_370896962.1	4.4e-85	['WP_370896962.1' 'WP_370896964.1']	MKNRNSKKKPFFASFLEKQLKDPEKVKGGTDIITIPERDTITKPSLDTVTSPKDDMAQTMKYPSDGDDDVPTV	89946	89724	1	Chryseobacterium sp. 1RM2	Bacteroidota
WP_370896962.1	WP_370896962.1	4.4e-85	['WP_370896962.1' 'WP_370896964.1']	MEDKKLKKPFFASFLEKQIEDPEKIKGGTTGSLTSALEDNATSVLKDSITSALQDNVTRPGNDHVTLKYPSDSDEAGDTV	90233	89990	1	Chryseobacterium sp. 1RM2	Bacteroidota
WP_335230127.1	WP_335230127.1	4.8e-94		MSENKPKELNSQAVPFFARFLEGQSLEDLSDEESKAIIGGCNNATNKNKDELAQTLKFPSDQEDATSVTKKYPSDSDEYAVTQKYPSDGDDSSPS	90413	90125	1	Nostoc sp.	Cyanobacteriota
MEZ4381207.1	MEZ4381208.1	9e-91	['MEZ4381207.1' 'MEZ4381208.1']	MKKDIENEKKELTQPFFTRYLEGQQTEAEDDSKPMITMKWPSDEDEIGI	90679	90529	1	Nannocystaceae bacterium	Myxococcota
WP_299941133.1	WP_299941136.1	3.3e-89	['WP_299941133.1' 'WP_299941136.1']	MTIFEIKKIGLHCATTLDFICTVVLYQKVVIFIDPFYTTELIQRGNIIMNNNQPFFTQFMQSQELTAEQTDQVAGGDPVTRTPFPSFPPFPPENVTMKAPSDDDEGCNIPVLADLCAKGEH	91701	92067	1	uncultured Microbulbifer sp.	Pseudomonadota
WP_369840237.1	WP_369840237.1	2.3e-85	['WP_369840237.1' 'WP_369840239.1']	MKNKSSKKKPFFASFLEKQLKDPQTVTGGGPDITIPERDVVTKPTLDMAQTMKYPSDGDDDVPTV	92639	92441	1	Chryseobacterium sp. MD-1	Bacteroidota
WP_335101646.1	WP_335101645.1	2.7e-100	['WP_335101645.1' 'WP_335101646.1']	MSTNTVKASDIQAVPFFARFLEEQVAEQSNTAPIQTLKYPSDFEDF	92821	92962	1	Nostoc sp.	Cyanobacteriota
WP_369840237.1	WP_369840237.1	2.3e-85	['WP_369840237.1' 'WP_369840239.1']	MKNKNKKKPFFASFLEKQVQDPEKVTGGGGIVTSPVSDVLTLPTRDNITSPLADNVTTPGNDNVTLKYPSDNDESGPGPIHPFDPTSPVDPF	92963	92684	1	Chryseobacterium sp. MD-1	Bacteroidota
WP_335001645.1	WP_335001643.1	1.2e-102	['WP_335001643.1' 'WP_335001645.1']	MPKNTVKTVDVGALPFFARFLSEQATEKEGTEVPWTYKFPSDLEDK	93050	93191	1	Nostoc sp.	Cyanobacteriota
WP_299941133.1	WP_299941136.1	3.3e-89	['WP_299941133.1' 'WP_299941136.1']	MNNNQPFFTQFMQAQELTAEQTGQVAGGGADIWDFKEPVLKYWLDDDELSRDNLER	93071	93242	1	uncultured Microbulbifer sp.	Pseudomonadota
MCB9742713.1	MCB9742709.1	7.7e-80	['MCB9742709.1' 'MCB9742713.1' 'MCB9742714.1' 'MCB9742715.1']	MARKPFFMRFVETNPENKPEVRTDVKAGADGDWRKALRDKGYETMKYPSDGDEEYTW	93132	92958	1	Alphaproteobacteria bacterium	Pseudomonadota
NEO97833.1	NEO97834.1	3.7e-103	['NEO97833.1' 'NEO97834.1']	MSKNTTKEIKAVPFFARFLEEQTAQQDQAPMTTLKYPSDCEDGGGW	93298	93157	1	Symploca sp. SIO2E9	Cyanobacteriota
MDZ8168148.1	MDZ8168147.1	3.9e-100	['MDZ8168147.1' 'MDZ8168148.1']	MYTNTVKVSDIQVLPFFARFLQEQSASQDEKPSTPPSRPNPPTPPFTFKFPSDLEDV	93335	93509	1	Nostoc sp. CmiSLP01	Cyanobacteriota
MCB9742713.1	MCB9742709.1	7.7e-80	['MCB9742709.1' 'MCB9742713.1' 'MCB9742714.1' 'MCB9742715.1']	MARKPFFMRFVETTPETTPEVRTDVKAGADADGPRKPWEKQPETMKWPSDGDDCVYW	93495	93321	1	Alphaproteobacteria bacterium	Pseudomonadota
NEO97833.1	NEO97834.1	3.7e-103	['NEO97833.1' 'NEO97834.1']	MSKNTTKEIKAVPFFARFLEEQTAQQDQAPMSTLKYPSDWEDGSGC	93534	93393	1	Symploca sp. SIO2E9	Cyanobacteriota
WP_335101646.1	WP_335101645.1	2.7e-100	['WP_335101645.1' 'WP_335101646.1']	MSTNVVNALDTQALPFFARFLVEEKPPQPPNETPPPIYTLKYPSDWEDR	93542	93692	1	Nostoc sp.	Cyanobacteriota
NEO97833.1	NEO97834.1	3.7e-103	['NEO97833.1' 'NEO97834.1']	MSKNTTKEIKAVPFFARFLEKQTAQQNEPFPMTLKYPSDWEG	93778	93649	1	Symploca sp. SIO2E9	Cyanobacteriota
MCB9742713.1	MCB9742709.1	7.7e-80	['MCB9742709.1' 'MCB9742713.1' 'MCB9742714.1' 'MCB9742715.1']	MTVKQPFFMRFVETNPAAEQALREGAALRSDVKAGAGTERAMQTQKWPSDSDEGIRT	93890	93716	1	Alphaproteobacteria bacterium	Pseudomonadota
WP_237996978.1	WP_237996989.1	3.9e-99	['WP_237996978.1' 'WP_237996989.1']	MPENQPENLNSETVPFFARFLEGQNAEEMSDEESEAFNGGLRFATKKYPSDKEDIAVTLKFPSDREDGVVTKKYPSDKEDIVVTLKFPSDGDDDVAAIE	94068	93768	1	Nostoc sp. UHCC 0870	Cyanobacteriota
MBW4682797.1	MBW4682796.1	1.7e-98	['MBW4682796.1' 'MBW4682797.1']	MSERPNEKAVPFFARFLESQNIEELSDEDMEAAAGGKGRRRAKCNGGGIGVTEKYPSDQEDGGDVTTAKYPSDAEDGGDVMVTMKYPSDNEDSGCTL	94926	95220	1	Microcoleus vaginatus WJT46-NPBG5	Cyanobacteriota
WP_034682454.1	WP_034682453.1	4.1e-84	['WP_034682454.1' 'WP_034682453.1']	MKNKKQKKPFFASFLEKQIQDPEKVTGGGTITTPSIDVVTIPTRDNITSFVTDNITTPGNDHVTLKYPSDSDESGPLE	95033	95270	1	Chryseobacterium piperi	Bacteroidota
WP_055980777.1	WP_055980774.1	1.6e-84	['WP_055980774.1' 'WP_055980777.1']	MKNNNSKKKPFFASFLEKQLQDPEKVKGGAGDVTLATQDSVTKPLLDTVTKPTLDMMQTMKYPSDGDDDAPVV	95138	94916	1	Chryseobacterium sp. Leaf405	Bacteroidota
WP_034682454.1	WP_034682453.1	4.1e-84	['WP_034682454.1' 'WP_034682453.1']	MKNKNSKKKPFFASFLEKQLKDPQSVTGGGPDITIPERDVVTKPTVDLAHTMKYPSDGDDDAPTV	95336	95534	1	Chryseobacterium piperi	Bacteroidota
WP_055980777.1	WP_055980774.1	1.6e-84	['WP_055980774.1' 'WP_055980777.1']	MKNNDSKKKPFFASLLEKQIQDPEKIQGGGLSTSLKDVVTSPTGDVVTLKTLDNVTTPAADTPVTLKYPSDSDEGGFDPGNPGLDPHILP	95438	95165	1	Chryseobacterium sp. Leaf405	Bacteroidota
HEX7318217.1	HEX7318218.1	4.2e-98	['HEX7318217.1' 'HEX7318218.1']	MADTTDNARHDSASQAGSLPFFARFLEGQRGEERSAATTKFPSDLDEFVTHKYPSDGDDDNPPVEDALLAAPARPMTLKYPSDRDEIEPFLDGSTDDGNTLNAASARPMTLKYPSDRDEWDPFFEAPTEDGGTLNAAPARPMTLKYPSDRDEIDWSHGN	95616	95136	1	Pyrinomonadaceae bacterium	Acidobacteriota
WP_055980777.1	WP_055980774.1	1.6e-84	['WP_055980774.1' 'WP_055980777.1']	MEKKSKKPFFASFLEKQIEDPEKIKGGAVTSVTVDNVTSVLKDDVTSKILDTVTKPGSDNVTMKYPSDSDEGGSEV	95707	95476	1	Chryseobacterium sp. Leaf405	Bacteroidota
MCC5645805.1	MCC5645806.1	1.8e-101	['MCC5645805.1' 'MCC5645806.1']	MSTNTIKATNVQTVPFFARFLEEQVAKQSDIAPINTLKFPSDWEEG	95809	95668	1	Nostoc sp. CHAB 5824	Cyanobacteriota
MCC5645805.1	MCC5645806.1	1.8e-101	['MCC5645805.1' 'MCC5645806.1']	MSTNTLKASDIQALPFFARFLEEQVAKQSDTAPINTLKYPSDFEG	96043	95905	1	Nostoc sp. CHAB 5824	Cyanobacteriota
MCB9718181.1	MCB9718181.1	3.7e-91	['MCB9718180.1' 'MCB9718181.1']	MKKVDEKSKDKSKKPFFARYLEGQELEQVQGGRRGPPYVTLKYPSDDDEYPTY	96574	96412	1	Myxococcales bacterium	Myxococcota
WP_309894204.1	WP_309894203.1	1.8e-91	['WP_309894203.1' 'WP_309894204.1']	MKKDAKKTPPREGRKPFFARLLEAQELEQAAGGTRVTTKKYPSDNEDGGVTEKYPSDSDEVAVTLKFPSDAEDGGGGCSY	97784	97541	1	Archangium sp.	Myxococcota
MBO9562048.1	MBO9562049.1	4.7e-83	['MBO9562048.1' 'MBO9562049.1']	MKQNELKSPFFAQFLESQQTKVQQPGEANLLVWPPVSLPIMDYDQTHKYPSDGDDDLPTS	98017	98200	1	Niastella sp.	Bacteroidota
HEV7374144.1	HEV7374143.1	8.7e-96	['HEV7374143.1' 'HEV7374144.1']	MQDKDPSANKTSLPFFTRFLEGQNVSGPSSATYKYPSDWDEIVTMKYPSDGDEATEDR	98070	98247	1	Pyrinomonadaceae bacterium	Acidobacteriota
MBW4591407.1	MBW4591406.1	5.3e-95	['MBW4591406.1' 'MBW4591407.1']	MSDNDQQTSNDKAVPFFARYLEGQFCEDLSEEEMETVHGGYGKISKPAKDEIFTTLKFPSDNEDGVTKKAPSDSDEAMTNKYPSDGDDDINR	98214	97935	1	Brasilonema angustatum HA4187-MV1	Cyanobacteriota
MBO9562048.1	MBO9562049.1	4.7e-83	['MBO9562048.1' 'MBO9562049.1']	MQQQQDAGKQPFFAQFLEMQQRTQEAAGQFAGDGPFPDITKPILDVEHTLKYPSDGDEV	98258	98438	1	Niastella sp.	Bacteroidota
WP_294296849.1	WP_294296851.1	1.7e-82	['WP_294296849.1' 'WP_294296851.1']	MENKKSKKPFFASFLEKQIQDPEKIKGGSGIVKSAAEDNITAVLKDTVTAPNLDAVTMRYPSDSDAAEDLD	99765	99981	1	uncultured Chryseobacterium sp.	Bacteroidota
WP_294296849.1	WP_294296851.1	1.7e-82	['WP_294296849.1' 'WP_294296851.1']	MKSKNSKKPFFASFLEKQIQEPQKVKGGSETSTGVLKDAVTAPLADSLTKPGEDTVSMKYPSDSDEGGNEL	100111	100327	1	uncultured Chryseobacterium sp.	Bacteroidota
WP_294296849.1	WP_294296851.1	1.7e-82	['WP_294296849.1' 'WP_294296851.1']	MKKKDKKPFFASFLEKQIEHPEGIQGGATTPKTDLITIPERDGVTSPSVDGPITLKYPSDSDDGGFDPVPPGDDPHTPAP	100365	100608	1	uncultured Chryseobacterium sp.	Bacteroidota
WP_026798240.1	WP_026798240.1	5.7e-108	['WP_026785813.1' 'WP_026798240.1']	MSKNIKVSTGSAVPFFARFLSEQDTETGDSTSTDIPTIWTLKWPSDWEDS	100449	100296	1	Planktothrix rubescens CCAP 1459/22	Cyanobacteriota
WP_294296849.1	WP_294296851.1	1.7e-82	['WP_294296849.1' 'WP_294296851.1']	MKNKNSKKKPFFASFLEKQIQDPEKIKGGTDVSSPLQDGVIVTNKITDQPTKPTLDMVQTMKYPSDGDDDVPTV	100641	100866	1	uncultured Chryseobacterium sp.	Bacteroidota
WP_278379831.1	WP_212649076.1	3.4e-83	['WP_212649076.1' 'WP_278379831.1']	MENKNSKKKPFFASFLEKQIKDPETVKGGTDVSIPERDVITKPAIDVITSPKDDMMHTLKYPSDGDDDVIILPL	101080	100855	1	Chryseobacterium arthrosphaerae	Bacteroidota
WP_278379831.1	WP_212649076.1	3.4e-83	['WP_212649076.1' 'WP_278379831.1']	MENKNSKKKPFFATFLEKQIKDPENVKGGSITSVKIDDVTSLVKDQVIVTAALEDSVSTPLNDNVTLKYPSDGDDHVLEVEL	101377	101128	1	Chryseobacterium arthrosphaerae	Bacteroidota
WP_190346679.1	WP_137666028.1	4.5e-101	['WP_190346679.1' 'WP_137666028.1']	MTTATLTNIEALPFFARFLAAEEEPPETPTPQPEEQPLPPPIFTFKWPSDCEDC	102349	102184	1	Sphaerospermopsis sp. FACHB-1094	Cyanobacteriota
MBI3843947.1	MBI3843947.1	1.3e-95	['MBI3843947.1' 'MBI3843953.1']	MKKPNKTENRPFFARFLEGQEYPKVKTNVKAGATKPAFDTDHTLKYPSDSDEV	102475	102637	1	Planctomycetota bacterium	Planctomycetota
WP_002758980.1	WP_002758981.1	3.5e-101	['WP_002758980.1' 'WP_002758981.1']	MAYPNDQQGKALPFFARFLSVSKEESSIKSPSPEPTFGTTFKYPSDWEDY	102545	102392	1	Microcystis aeruginosa PCC 9717	Cyanobacteriota
WP_233334436.1	WP_233334437.1	3.6e-82	['WP_233334436.1' 'WP_233334437.1']	MENKNSKKKPFFATFLEKQVKDPETVKGGGITSVLADQITTSLQDQITTPLKDNVTKPDNDNVTMKYPSDGDEDVLEV	102575	102812	1	Chryseobacterium gleum	Bacteroidota
WP_233334436.1	WP_233334437.1	3.6e-82	['WP_233334436.1' 'WP_233334437.1']	MKSNNSKKKPFFASFLEKQVKDPETVKGGGDITLAETDLITKPTVDTVTSPKDDMMQTMKYPSDGDDDVINLPL	102862	103087	1	Chryseobacterium gleum	Bacteroidota
MBI3843947.1	MBI3843947.1	1.3e-95	['MBI3843947.1' 'MBI3843953.1']	MTSMKSPQQSEKRPFFARFLEGQEFPKVKTNVKGGVTTRISDTAHTLKYPSDDDEGGPTA	102889	103072	1	Planctomycetota bacterium	Planctomycetota
WP_190474819.1	WP_190474818.1	1.9e-102	['WP_190474818.1' 'WP_190474819.1']	MSTSKTKTVDVGMVPFFARFLEGQTTEGEGTETPSFPWTFKYPSDLEDQ	103813	103963	1	Anabaena azotica FACHB-119	Cyanobacteriota
WP_190474819.1	WP_190474818.1	1.9e-102	['WP_190474818.1' 'WP_190474819.1']	MSTNTVKPANVEVVPFFARFLEEQAAQAPDHAALPRETLKYPSDWEEY	104059	104206	1	Anabaena azotica FACHB-119	Cyanobacteriota
WP_190474819.1	WP_190474818.1	1.9e-102	['WP_190474818.1' 'WP_190474819.1']	MYTNTVQTANVEAVPFFARFLEEQVAEVSDTAPYNSTKKYPSDWEEY	104295	104439	1	Anabaena azotica FACHB-119	Cyanobacteriota
MBX9254026.1	MBX9254026.1	1.4e-90		MSKNLDIQAKPFFARFLVEQQPPQPPADTPPSPPPIWTIKWPSDWENI	104329	104182	1	Desmonostoc muscorum CCALA 125	Cyanobacteriota
WP_190474819.1	WP_190474818.1	1.9e-102	['WP_190474818.1' 'WP_190474819.1']	MSINTVQTANVEAVPFFARFLEEQTTEVSDTAPYNATKKYPSDWEEY	104528	104672	1	Anabaena azotica FACHB-119	Cyanobacteriota
WP_224369646.1	WP_224369648.1	1.3e-90	['WP_224369646.1' 'WP_224369648.1']	MKKNAADQTQQGTKPFFARLLEAQELEKAAGGRPLVYATKKFPSDCDEAVTLKYPSDGDDDILFDK	104828	105029	1	Hyalangium versicolor	Myxococcota
WP_220609910.1	WP_220609909.1	4.5e-101	['WP_220609909.1' 'WP_220609910.1']	MTTATLTNIEAVPFFARFLAAEEEPPENPPTPQPEEQPLPPPIFTFKWPSDWEDC	105361	105529	1	Sphaerospermopsis torques-reginae ITEP-024	Cyanobacteriota
WP_198124532.1	WP_198124531.1	1.3e-98	['WP_198124531.1' 'WP_198124532.1']	MSTNTVKASDTNAVPFFARFLEEQSAQADNTPYVTKKYPSDWEDY	105580	105718	1	Amazonocrinis nigriterrae CENA67	Cyanobacteriota
WP_322652556.1	WP_322652556.1	2.1e-101	['WP_322652556.1' 'WP_416212417.1']	MPTNTVKTVDVVALPFFTRFLSEQATEGTEVPWTYKFPSDLEDK	105719	105854	1	Nostoc sp. CmiVER01	Cyanobacteriota
WP_138503315.1	WP_138503313.1	1.4e-97	['WP_138503313.1' 'WP_138503315.1']	MPENKPEEPNSQAIPFFARFLEGQSFEDLSDEESQALSGGKCGVTKKKANEVNQTLKYPSDQEDSPIATKKAPSDSDEAYTNKYPSDGDDHNFPVE	105720	106011	1	Nostoc sp. PA-18-2419	Cyanobacteriota
WP_198124532.1	WP_198124531.1	1.3e-98	['WP_198124531.1' 'WP_198124532.1']	MSNNTVKASDIQAVPFFARFLEEQSAQPDNTPWAETKKYPSDWEEY	105817	105958	1	Amazonocrinis nigriterrae CENA67	Cyanobacteriota
WP_198124532.1	WP_198124531.1	1.3e-98	['WP_198124531.1' 'WP_198124532.1']	MSNNTVKASDIQAVPFFARFLEEQSAQPDNQPAIPQTLKYPSDWEDY	106184	106328	1	Amazonocrinis nigriterrae CENA67	Cyanobacteriota
WP_198124532.1	WP_198124531.1	1.3e-98	['WP_198124531.1' 'WP_198124532.1']	MSNNTVKASDIQAVPFFARFLEEQSAQPDNQPAIPQTLKYPSDWEDY	106427	106571	1	Amazonocrinis nigriterrae CENA67	Cyanobacteriota
WP_198124532.1	WP_198124531.1	1.3e-98	['WP_198124531.1' 'WP_198124532.1']	MSNNTVKASDLQAVPFFARFLEEQSAQADNTPYTTKKYPSDWEEY	106670	106808	1	Amazonocrinis nigriterrae CENA67	Cyanobacteriota
MBD2514381.1	MBD2514381.1	7.1e-91		MSKNLDIQAKPFFARFLVEQQPPQPPADTPPSPPPIWTIKWPSDWENI	106730	106583	1	Nostoc sp. FACHB-973	Cyanobacteriota
WP_305399774.1	WP_305399776.1	5.1e-84	['WP_305399774.1' 'WP_305399776.1']	MNKNTPFFSNFIESQIEELSAQETKQCAGGFIGDFEVVTMKAPSDDDEGLEFVLKPGDLVTMKHPSDSDEGNDFPSF	106897	107131	1	Vibrio penaeicida	Pseudomonadota
WP_198124532.1	WP_198124531.1	1.3e-98	['WP_198124531.1' 'WP_198124532.1']	MSTSAALDIQAVPFFARFLVEEEPPKPSEEEPTPIPIWTLKWPSDWEER	106907	107057	1	Amazonocrinis nigriterrae CENA67	Cyanobacteriota
WP_305399774.1	WP_305399776.1	5.1e-84	['WP_305399774.1' 'WP_305399776.1']	MKATTSHRSNKLKEEDMSKNTPFFNHFIESQIEELNDTETTQCSGGFAGINVSMKHPSDNDEGQPIDIGIRPIDVTMKYPSDDDEGVEIKFDR	107102	107384	1	Vibrio penaeicida	Pseudomonadota
WP_305399774.1	WP_305399776.1	5.1e-84	['WP_305399774.1' 'WP_305399776.1']	MSKNTPFFNNFIEADTLTEEEANQISGGTINFGGISTRKAPSDDDEGFAIATRKAPSDDDEGFEIATRKAPSDDDEGTAIVFPTW	107772	108030	1	Vibrio penaeicida	Pseudomonadota
WP_262990926.1	WP_262990924.1	4e-83	['WP_262990924.1' 'WP_262990926.1']	MEKKNSKKPFFAAFLENQIKETKNVKGGSSTVSAATTPLGDGVTKPIYDTAQTMKYPSDGDEGVGV	108277	108076	1	Chryseobacterium gilvum	Bacteroidota
WP_322728706.1	WP_322728705.1	3.6e-103	['WP_322728705.1' 'WP_322728706.1']	MSTNAVKAPEIQVVPFFARFLQEQSASNEKPDTTPPPPPPFTFKFPSDLEDI	110282	110441	1	Nostoc sp. ChiQUE01b	Cyanobacteriota
WP_294314885.1	WP_294234267.1	4.5e-83	['WP_294314885.1' 'WP_294234267.1']	MENKKSKKPFFASFLEKQIQDPEKIKGGSETSTGVLKDTVTAPVADSLTKPGEDTVSMKYPSDSDEGGNEL	110474	110690	1	uncultured Chryseobacterium sp.	Bacteroidota
WP_200194516.1	WP_200194516.1	4.9e-87		MELNTPFFVLFLEHDEIDATAVNRQEGLQPAPFLAQTSKKKDD	110620	110752	1	Azospirillum endophyticum	Pseudomonadota
WP_292868501.1	WP_292868501.1	7.9e-96		MSENKPEELNSQAVPFFARFLEGQSIEDLSDEESKAILGGCKNATNQNNDEVVQTQKYPSDQEDGTTVTKKYPSDNDEYPVTQKYPSDGDDEGSPS	110696	110405	1	uncultured Nostoc sp.	Cyanobacteriota
WP_294314885.1	WP_294234267.1	4.5e-83	['WP_294314885.1' 'WP_294234267.1']	MKKKDKKPFFASFLEKQIEHPEGIQGGATTPNTDLITIPERDGITSPSVDGPITLKYPSDSDEGGFDPVPPGDDPHTPAP	110727	110970	1	uncultured Chryseobacterium sp.	Bacteroidota
WP_294314885.1	WP_294234267.1	4.5e-83	['WP_294314885.1' 'WP_294234267.1']	MKNKNSKKKPFFASFLEKQIQDPEKIKGGGDVTLATQDNVITSKAADTVTKPTQDMMHTMKYPSDGDDDSQTV	110999	111221	1	uncultured Chryseobacterium sp.	Bacteroidota
WP_043394183.1	WP_043394181.1	6.8e-92	['WP_043394181.1' 'WP_043394183.1']	MKKDMTRKPFFARLLEEQELELVSGGANNTMKYPSDGHDSAATLQESNSEGTLKYPSDTDERDL	111869	112064	1	Archangium violaceum Cb vi76	Myxococcota
MBW4614194.1	MBW4614195.1	5.8e-102	['MBW4614194.1' 'MBW4614195.1']	MSNIKVGNLDSQAVPFFARFLEGQSCEDMSQEEVNSVVGGCKVTTLKYPSDNEDGGVTKKYPSDSDEFVTQKYPSDGDDHVYKIE	112556	112298	1	Desmonostoc vinosum HA7617-LM4	Cyanobacteriota
WP_190949650.1	WP_190949649.1	1.8e-97	['WP_190949649.1' 'WP_190949650.1']	MSENQPKQANSQAVPFFARFLEGQSFEELSDEELEGISGGISGITRKKNDEIAQTLKYPSDQEDSPISTKKAPSDTDEYAVTQKYPSDGDDYNFPIE	113825	114119	1	Nostoc punctiforme FACHB-252	Cyanobacteriota
WP_073333002.1	WP_073332998.1	3.3e-84	['WP_073332998.1' 'WP_073333002.1']	MKDKNSKKKPFFASFLEKQLKDPETIKGGGEITIPERDVITKPKVDNVTSPQDDLMQTMKYPSDGDDDSPSVPLD	114766	114538	1	Chryseobacterium carnipullorum	Bacteroidota
WP_073333002.1	WP_073332998.1	3.3e-84	['WP_073332998.1' 'WP_073333002.1']	MKDENSKKKPFFASFLEKQIKDPETVQGGGGVITNTDNDIITAPSVDNVTAQIFDHVTSPNKDLLVTMKYPSDGDDSVI	115050	114810	1	Chryseobacterium carnipullorum	Bacteroidota
WP_347760467.1	WP_347760466.1	5e-82	['WP_347760466.1' 'WP_347760467.1']	MKNNKDLKKPFFANFLENQLSNEEKSTVQGGDIITLKTADTIYVTLKYPSDNEDGPGPIVTSKNLDMMQTMKYPSDNDETGGPILVPDTDPTML	115236	114951	1	Flavobacterium sp. CAU 1735	Bacteroidota
WP_073333002.1	WP_073332998.1	3.3e-84	['WP_073332998.1' 'WP_073333002.1']	MEKKNSKKPFFASFLEKQIKDPEAIQGGAVTTPVTDLVTLPTRDTVSTSPLVDNATLPVRDQVVTLKYPSDSDESGELDIL	115335	115089	1	Chryseobacterium carnipullorum	Bacteroidota
WP_034705788.1	WP_034705786.1	3.5e-84	['WP_034705786.1' 'WP_034705788.1']	MKNKNSQKKPFFASFLEKQLKDPETVKGGDTGIITSILKDSVTKPALDTVTSPKDDMMHTLKYPSDGDDDSPTVPLD	116369	116135	1	Chryseobacterium luteum	Bacteroidota
WP_034705788.1	WP_034705786.1	3.5e-84	['WP_034705786.1' 'WP_034705788.1']	MKDENSKKKPFFASFLEKQIKDPETVQGGASISTNADNDIVTAPSVDNVTAQIFDHVTAPSKDLLVTMKYPSDGDDSVV	116659	116419	1	Chryseobacterium luteum	Bacteroidota
WP_034705788.1	WP_034705786.1	3.5e-84	['WP_034705786.1' 'WP_034705788.1']	MEKKNSKKPFFASFLEKQVNDPEKIQGGGITTPTTDVLTVPTRDVVTTSPFLDNATSQAKDHVVTMKYPSDSDESGELDVL	116942	116696	1	Chryseobacterium luteum	Bacteroidota
HEV2882321.1	HEV2882322.1	1.3e-93	['HEV2882319.1' 'HEV2882321.1' 'HEV2882322.1']	MKHQEKANAEITRNDKPERNETPFFARFLEGQHDESNSRAANDEAIFATLKYPSDRDEDGTPPFNI	117012	116811	1	Pyrinomonadaceae bacterium	Acidobacteriota
MBN1990255.1	MBN1990256.1	1e-89	['MBN1990255.1' 'MBN1990256.1']	MKKPFFARFLENQLSQEEEKNVKGAICIPRPKVTMKAPSDDDENVTMKYPSDDDEGIEEELM	117268	117079	1	Bacteroidales bacterium	Bacteroidota
WP_123872272.1	WP_123872271.1	2.4e-82	['WP_123872272.1' 'WP_123872271.1']	MKDKNSKKKPFFASFLEKQLKDPETVKGGTDITIPERDAVTKPTLDGVTSKLTDMDHTMKYPSDGDDDTAEL	118889	119108	1	Chryseobacterium bernardetii	Bacteroidota
WP_193912671.1	WP_190881045.1	2.5e-96	['WP_193912671.1' 'WP_190881045.1']	MADKLDLTPEKVRIKDSYRERIFAESQQLGKSYLETLYFIIDCYFAFRKGTFPTQQVAFMPINTEDNKLPSMTQEPSTIENQEDSDDQTFTLDFEL	119370	119661	1	Desmonostoc muscorum LEGE 12446	Cyanobacteriota
WP_335041003.1	WP_335041001.1	3.3e-102	['WP_335041001.1' 'WP_335041003.1']	MHKNTVKTVDVVALPFFARFLSEQATEGEGTDVPWTYKFPSDLEDK	119545	119686	1	Nostoc sp.	Cyanobacteriota
WP_298739463.1	WP_298739461.1	1.2e-85	['WP_298739461.1' 'WP_298739463.1']	MQPNNQAQKPFFAKFLENQANAKVTTAQQEAGLTAEQAESQTTLKFPSDWDEEDW	119999	120167	1	uncultured Chitinophaga sp.	Bacteroidota
WP_190953720.1	WP_190953721.1	1.1e-96	['WP_190953721.1' 'WP_190953720.1']	MPENKPEELNSQAVPFFARFLEGQSFEDLSDEASEAISGGSHHVTKKKDDEIFVTQKFPSDSDEYVTLKYPSDGDDEFPTE	120219	120465	1	Nostoc sp. FACHB-857	Cyanobacteriota
WP_298739463.1	WP_298739461.1	1.2e-85	['WP_298739461.1' 'WP_298739463.1']	MQPNQELQKPFFAQFLESQASNAQPLTSIVTGRIVDHPGDVTQKFPSDNDEEWDF	120242	120410	1	uncultured Chitinophaga sp.	Bacteroidota
WP_306352682.1	WP_306352681.1	7.4e-82	['WP_306352681.1' 'WP_306352682.1']	MKNDKNLKKPFFANFLENQLSAEDKTEVQGGAGDMMVTLKYPSDGEDGPGTQITLKYPSDSDESGPITVPSRDVLHTMKYPSDSDESVLLSDI	120348	120630	1	Flavobacterium aerium	Bacteroidota
WP_306352682.1	WP_306352681.1	7.4e-82	['WP_306352681.1' 'WP_306352682.1']	MKSNKDLKKPFFANFLENQLESSDKKEVQGGVITQKYPSDSDESGTLTRPEFDEAHTMKYPSDSDESGPFQPNLT	120662	120890	1	Flavobacterium aerium	Bacteroidota
WP_306352682.1	WP_306352681.1	7.4e-82	['WP_306352681.1' 'WP_306352682.1']	MKKDKNLKKPFFANFLENQLTTNSKTEVQGGAPIINVTLKYPSDGEDGPGGTTHPDLDCVLTAKYPSDSDEASSI	120924	121152	1	Flavobacterium aerium	Bacteroidota
WP_294203317.1	WP_294234267.1	4.5e-83	['WP_294234267.1' 'WP_294203317.1']	MKNKNSKKKPFFASFLEKQIQDPEKIKGGGDVTLATQDNVITSKAADTVTKPTQDMMHTMKYPSDGDDDSQTV	121632	121410	1	uncultured Chryseobacterium sp.	Bacteroidota
WP_294203317.1	WP_294234267.1	4.5e-83	['WP_294234267.1' 'WP_294203317.1']	MKKKDKKPFFASFLEKQIEHPEGIQGGATTPNTDLITIPERDGITSPSVDGPITLKYPSDSDEGGFDPVPPGDDPHTPAP	121904	121661	1	uncultured Chryseobacterium sp.	Bacteroidota
WP_294203317.1	WP_294234267.1	4.5e-83	['WP_294234267.1' 'WP_294203317.1']	MENKKSKRPFFASFLEKQIQDPEKIKGGSETSTGVLKDAVTAPVADSLTKPGEDTVSMKYPSDSDEGGNEL	122157	121941	1	uncultured Chryseobacterium sp.	Bacteroidota
WP_136401273.1	WP_136401274.1	2.5e-83	['WP_136401273.1' 'WP_136401274.1']	MKNNKDLKKPFFANFLENQMSNEEKSSVQGGDIITLKTSDMYTTLKYPSDNEDGPGVPTSKIMDTVVTMKYPSDNDETGGPILSPDTDPTML	122920	123199	1	Flavobacterium supellecticarium	Bacteroidota
WP_214826939.1	WP_214826936.1	8.1e-83	['WP_214826936.1' 'WP_214826939.1']	MKNKSSKKKPFFASFLEKQLKDPQSVTGGGPDITIPERDVVTKPTLDMAHTMKYPSDGDDDAPTV	123381	123183	1	Chryseobacterium sp. ISL-6	Bacteroidota
WP_214826939.1	WP_214826936.1	8.1e-83	['WP_214826936.1' 'WP_214826939.1']	MKPKKLKKPFFASFLEKQIQEPEKVTGGGVITSINGDVITIPSKDDITSVLADNVTTVRNDNVTLKYPSDNDEGGPLHPIDPSLPIDHF	123694	123424	1	Chryseobacterium sp. ISL-6	Bacteroidota
WP_326320704.1	WP_326320703.1	7.4e-84	['WP_326320703.1' 'WP_326320704.1']	MKNKNLKKKPFFASFLEKQLQDPEKIKGGGDITIATQDGPITTSKTADTVTKPIYDMAHTMKYPSDGDDDAPTV	124013	123788	1	Chryseobacterium salviniae	Bacteroidota
WP_326320704.1	WP_326320703.1	7.4e-84	['WP_326320703.1' 'WP_326320704.1']	MKNKNSKKKPFFASFLEKQLQDPDKIKGGGEITDIRLDNVETSKTGDIVTKPIYDLAQTMKYPSDGDEDATLI	124267	124045	1	Chryseobacterium salviniae	Bacteroidota
WP_326320704.1	WP_326320703.1	7.4e-84	['WP_326320703.1' 'WP_326320704.1']	MKNKNSKKKPFFASFLEKQIQDPETVKGGTVTSALLDNTTGVLTDSGTSTTMDSITKPGGDHVTMKYPSDSDEGGNLL	124542	124305	1	Chryseobacterium salviniae	Bacteroidota
WP_326320704.1	WP_326320703.1	7.4e-84	['WP_326320703.1' 'WP_326320704.1']	MEGKKNKKPFFASFLEKQIQDPETIKGGSGTATSVLADNSTGALTDSVTSVQLDTITKPGSDVVSMKYPSDSDEDGTLL	124820	124580	1	Chryseobacterium salviniae	Bacteroidota
MXS70212.1	MXS70211.1	3.8e-82	['MXS70211.1' 'MXS70212.1']	MEKKKLKKPFFASFLENQIKDTKAVKGGASGTGLTTPLKDTVTKPVYDTHQTMKYPSDGDEGSDI	125448	125646	1	Flavobacteriaceae bacterium W22	Bacteroidota
WP_193912671.1	WP_190881045.1	2.5e-96	['WP_193912671.1' 'WP_190881045.1']	MSENKPEDLNSQAVPFFARFLEGQSFEDLSDEESEGFSGGGCTSKKNDELVQTLKFPSDQEDGVTKKYPSDNDEYAVTQKYPSDGDDTSPILPG	126026	125741	1	Desmonostoc muscorum LEGE 12446	Cyanobacteriota
WP_335055754.1	WP_335055752.1	1.7e-101	['WP_335055752.1' 'WP_335055754.1']	MPTNTVKTVDAVAVPFFARFLEEQATEGTEVPWTYKFPSDLEDK	126071	126206	1	Nostoc sp.	Cyanobacteriota
WP_073311934.1	WP_073311935.1	3.9e-87	['WP_073311934.1' 'WP_073311935.1']	MKKNENSKKPFFANFLENQISKDEQNAVQGGATSVLTDNVQTMKYPSDSEDGPGNPTKPIYDTAQTMKYPSDSDEDYSEI	126110	125867	1	Flavobacterium terrae	Bacteroidota
WP_126246585.1	WP_126246584.1	1e-80	['WP_126246584.1' 'WP_126246585.1']	MKPNEKLMKPFFAQLLESQQQLNTSPQTAENSHWTSKLADVPDQTQKYPSDGDEEWWLL	126435	126615	1	Chitinophaga rhizosphaerae	Bacteroidota
WP_346586024.1	WP_267405232.1	2.4e-84	['WP_346586024.1' 'WP_267405232.1']	MEKKNSKKPFFATFLEKQIKDPETIQGGSSPILTAALEDSPITTNPLKDSVTSVVMDTVTRPGGDHVTLKFPSDGDDDTQTV	126441	126690	1	Chryseobacterium sp. C39-AII1	Bacteroidota
WP_346586024.1	WP_267405232.1	2.4e-84	['WP_346586024.1' 'WP_267405232.1']	MKKKNSKKPFFASFLEKQIQDPEAIQGGTTSITTAPLIDASTAPVMDTVTRPGGDHVTLKYPSDSDEDTILL	126713	126932	1	Chryseobacterium sp. C39-AII1	Bacteroidota
WP_283422588.1	WP_283422589.1	5.4e-85	['WP_283422588.1' 'WP_283422589.1']	MEGKKNKKPFFASFLEKQIQDPEKIKGGSGTATSVLADNSTGALTDSVTSVQLDTITKPGSDVVSMKYPSDSDEDGTLL	126766	127006	1	Chryseobacterium profundimaris	Bacteroidota
WP_346586024.1	WP_267405232.1	2.4e-84	['WP_346586024.1' 'WP_267405232.1']	MNNKNSKKQPFFAKFLEKQLKDPETVKGGTDITIPERDSVMTNKFNDTATLPEKDLAQTQKYPSDGDDDVQYLD	126975	127200	1	Chryseobacterium sp. C39-AII1	Bacteroidota
WP_283422588.1	WP_283422589.1	5.4e-85	['WP_283422588.1' 'WP_283422589.1']	MKNKNSKKKPFFASFLEKQIQDPETVKGGTITSVLLDNTTGVLTDSGTSTTMDSITKPGGDHVTMKYPSDGDEGGNLL	127044	127281	1	Chryseobacterium profundimaris	Bacteroidota
WP_283422588.1	WP_283422589.1	5.4e-85	['WP_283422588.1' 'WP_283422589.1']	MKNKNSKKKPFFASFLEKQLQDPEKIKGGTDITIATQDGPILTSNTADTVTKPIYDLAQTMKYPSDGDEDATLI	127318	127543	1	Chryseobacterium profundimaris	Bacteroidota
MCG8405871.1	MCG8405869.1	2.9e-94	['MCG8405869.1' 'MCG8405871.1']	MNTRKSDDTQAPKEVPFFARYLEDQRLLKVKTGLKAGPELPPLVTLKFPSDDAPEIVISFP	127374	127188	1	Phycisphaerales bacterium	Planctomycetota
WP_283422588.1	WP_283422589.1	5.4e-85	['WP_283422588.1' 'WP_283422589.1']	MKNKNSKKKPFFASFLEKQLQDPEKIKGGTDVTIATQDGPITTSKTADAVTKPIYDMAHTLKYPSDGDDDAPTV	127578	127803	1	Chryseobacterium profundimaris	Bacteroidota
WP_114819116.1	WP_034699863.1	5.1e-83	['WP_034699863.1' 'WP_114819116.1']	MKSNNSKKKPFFASFLEKQIKDPETVKGGGDITLAETDLITKPTIDTVTSPKDDMMHTLKYPSDGDDDTIFVPL	127934	127709	1	Chryseobacterium sp. WLY505	Bacteroidota
WP_114819116.1	WP_034699863.1	5.1e-83	['WP_034699863.1' 'WP_114819116.1']	MENKNSKKKPFFASFLEKQVKDPETVKGGGITSVLADQITSVIKDHITTTALEDSVTKPDNDNVTMKYPSDGDEDVLEA	128226	127986	1	Chryseobacterium sp. WLY505	Bacteroidota
MCG8405871.1	MCG8405869.1	2.9e-94	['MCG8405869.1' 'MCG8405871.1']	MQNDGVKKSTEKKDAAKEVPFFARYLEGQFPRVRTGVKSGGLGPVDPPLYQTQKWPSDGDDEIPPWYF	128892	128685	1	Phycisphaerales bacterium	Planctomycetota
WP_193198017.1	WP_193198016.1	8e-99	['WP_193198016.1' 'WP_193198017.1']	MSNIKVEDLDSQAVPFFARFLEGQSPEELSEEEMEAVAGGCGGIVTTLKFPSDNEDVVTKKYPSDSDEYAVTQKYPSDGDDAV	129110	129362	1	Nostoc sp. MG11	Cyanobacteriota
WP_034728889.1	WP_034728890.1	2.9e-85	['WP_034728889.1' 'WP_034728890.1']	MEKKNSKKPFFASFLEKQINDPEKIQGGGITAPTVDMITVPTRDVITSQILDNVTSSVRDQIVTMKYPSDSDEGGELEDL	129839	130082	1	Chryseobacterium sp. JM1	Bacteroidota
WP_034728889.1	WP_034728890.1	2.9e-85	['WP_034728889.1' 'WP_034728890.1']	MQDENSKKKPFFASFLEKQIKDPETIQGGAGIITDMDNDVVTIPSKDNVTAQIFDHVTSPNKDLLVTMKYPSDGDDGVI	130128	130368	1	Chryseobacterium sp. JM1	Bacteroidota
WP_034728889.1	WP_034728890.1	2.9e-85	['WP_034728889.1' 'WP_034728890.1']	MKDKKSTKKPFFASFLEKQIKDAETVKGGASSGVTNILKDSITNPAVDIVTSPNDDLMVTMKYPSDGDDDSPTIPLD	130416	130650	1	Chryseobacterium sp. JM1	Bacteroidota
MBR8833203.1	MBR8833204.1	1.3e-99	['MBR8833203.1' 'MBR8833204.1']	MSESKTKDSNSQAVPFFARFLEEQNFVEEISDEESEAANGGHKVATRKYPSDAEDVAVTLKYPSDGDDVVVTTLKYPSDGEDVAVTQKYPSDSDEHATVDF	131374	131068	1	Stigonema ocellatum SAG 48.90 = DSM 106950	Cyanobacteriota
WP_334950107.1	WP_334950106.1	5.9e-104	['WP_334950106.1' 'WP_334950107.1']	MPTNTVKTVDVRAVPFFARFLEEQATEGEGTDVPWTYKFPSDLEDK	131698	131839	1	Nostoc sp.	Cyanobacteriota
WP_125730166.1	WP_125730167.1	1.6e-100	['WP_125730166.1' 'WP_125730167.1']	MAYPNDQQGKALPFFARFLSVSKEESSIKSPSPEPTYGGTFKYPSDWEEY	132058	131905	1	Microcystis viridis NIES-102	Cyanobacteriota
WP_411413942.1	WP_411413943.1	6.3e-83	['WP_411413942.1' 'WP_411413943.1']	MENKNSKKKPFFASFLEKQVKDPETVKGGGITSVLADQITTALQDQITTPLKDNVTKPDNDNVTMKYPSDGDEDVLEV	133874	134111	1	Chryseobacterium sp. EZn1	Bacteroidota
WP_002629105.1	WP_002629106.1	3.3e-93	['WP_002629106.1' 'WP_002629105.1']	MKKDTTKKPFFAKLLEEQELEQVTGGVGNATQKYPSDGDDHDATLVKSPPDTTQKYPSDGDDDIAV	133970	134171	1	Cystobacter fuscus DSM 2262	Myxococcota
WP_411413942.1	WP_411413943.1	6.3e-83	['WP_411413942.1' 'WP_411413943.1']	MKSNNSKKKPFFASFLEKQVKDPETVKGGSDITLAETDLITKPTIDTVTSPKDDMMHTLKYPSDGDDDTITIPL	134160	134385	1	Chryseobacterium sp. EZn1	Bacteroidota
HWS90024.1	HWS90025.1	2.3e-93	['HWS90024.1' 'HWS90025.1']	MSEDTDANVRSDSNTPAESLPFFARFLEGQNSEGQGTDGVLRPAAERHMTLKYPSDRDEIDWFFDSLTEPTGHLANR	134830	134596	1	Pyrinomonadaceae bacterium	Acidobacteriota
WP_307212485.1	WP_307212482.1	3e-85	['WP_307212482.1' 'WP_307212485.1']	MKDKNSQKKPFFASFLEKQLKDPETVKGGGEVTIPERDVITKPSIDTVTSPQDDLMHTMKYPSDGDDDAPTVPLD	135086	134858	1	Chryseobacterium lathyri	Bacteroidota
WP_294203318.1	WP_294203318.1	7.3e-83	['WP_294203318.1' 'WP_294203317.1']	MKNKNSKKKPFFASFLEKQIQDPEKIKGGGDVTLATQDNVITSKAADTVTKPTQDMMHTMKYPSDGDDDSQTV	135251	135029	1	uncultured Chryseobacterium sp.	Bacteroidota
WP_307212485.1	WP_307212482.1	3e-85	['WP_307212482.1' 'WP_307212485.1']	MKDENSKKKPFFASFLEKQIKDPETIQGGGIITNTDNDIATAPSVDNVTAQIFDHVTLPSKDLLVTMKYPSDGDDDVV	135378	135141	1	Chryseobacterium lathyri	Bacteroidota
WP_294203318.1	WP_294203318.1	7.3e-83	['WP_294203318.1' 'WP_294203317.1']	MKKKDKKPFFASFLEKQIEHPEGIQGGATTPNTDLITIPERDGITSPSVDGPITLKYPSDSDEGGFDPVPPGDDPHTPAP	135523	135280	1	uncultured Chryseobacterium sp.	Bacteroidota
WP_307212485.1	WP_307212482.1	3e-85	['WP_307212482.1' 'WP_307212485.1']	MEKKNSKKPFFASFLEKQINDPEAIQGGGITTPTTDILTVPTRDTVTTSPFLDNATSQLKDQLVTLKYPSDSDESGDLDAL	135660	135414	1	Chryseobacterium lathyri	Bacteroidota
WP_294203318.1	WP_294203318.1	7.3e-83	['WP_294203318.1' 'WP_294203317.1']	MENKKSKKPFFASFLEKQIQDPEKIKGGSETSTGVLKDTVTAPVADSLTKPGEDTVSMKYPSDSDEGGNEL	135776	135560	1	uncultured Chryseobacterium sp.	Bacteroidota
WP_027380632.1	WP_027380631.1	1.3e-84	['WP_027380631.1' 'WP_027380632.1']	MKNKNSKKKPFFAAFLEKQINEPQKVKGGGIITKPEVDTVTKPIYDMAQTQKYPSDGDDDVQSV	136736	136541	1	Chryseobacterium daeguense DSM 19388	Bacteroidota
WP_027380632.1	WP_027380631.1	1.3e-84	['WP_027380631.1' 'WP_027380632.1']	MENKKSKKPFFASFLEKQVEDPEKIKGGSGTITSALQDNTTGALKDSITSALQDNITKPGSDNVTMKYPSDSDEGGDTV	137015	136775	1	Chryseobacterium daeguense DSM 19388	Bacteroidota
WP_281316207.1	WP_281316206.1	5.9e-75	['WP_281316206.1' 'WP_281316207.1']	MSLPNDEENMTPLFAHLLVDDIQTQSTELNTSGGGTAPTYHCLDSECTKKYPSDADDCLSYKPTCDYTL	137622	137412	1	Polyangium sp. y55x31	Myxococcota
WP_138502499.1	WP_138502499.1	4.1e-92		MYTNTVKVSDIQVLPFFARFLQEQSVTEKPDTTPPPPPFTFKFPSDLEDS	137773	137620	1	Nostoc sp. PA-18-2419	Cyanobacteriota
WP_110366700.1	WP_110366699.1	8.2e-83	['WP_110366699.1' 'WP_110366700.1']	MKSNNSKKKPFFASFLEKQVKDPETVKGGTDISIPERDVITKPAIDTVTSPKDDMMHTLKYPSDGDDDTINVPL	137908	137683	1	Chryseobacterium sp. CBTAP 102	Bacteroidota
WP_110366700.1	WP_110366699.1	8.2e-83	['WP_110366699.1' 'WP_110366700.1']	MENKNSKKKPFFASFLEKQVKDPETITGGGLTSAAADQITSVIKDHITTTALEDSITKPNNDNVTMKYPSDGDEGVLELD	138198	137955	1	Chryseobacterium sp. CBTAP 102	Bacteroidota
WP_334742372.1	WP_334742371.1	1.7e-95	['WP_334742371.1' 'WP_334742372.1']	MSENKPEELNSQAVPFFARFLEGQSFEDLSDQESEGIGGGNCRVTKKEKHTTVETRKHPSDQEDGVTKKYPSDSDEQFMTLKYPSDNEESGGATQ	138643	138931	1	Nostoc sp.	Cyanobacteriota
WP_254354855.1	WP_254354855.1	7.5e-93		MSNVKIETQEPVPFFSHFLEGQFSRNLTAAEMQAIRGGAVVTMVAPSDQEGMPVGELPDFLGMLRHMGWPMGQMPGNNPSSPVTMAYPSDGESASI	138744	139035	1	Paraburkholderia sp. CNPSo 3281	Pseudomonadota
WP_072409880.1	WP_072409882.1	1.6e-82	['WP_072409882.1' 'WP_072409880.1']	MKNENSKKKPFFASFLEKQLKDPETVKGGTDITIPERDTVTKPVLDTVTKPQYDMAQTQKYPSDGDDDAPVV	139504	139285	1	Chryseobacterium limigenitum	Bacteroidota
WP_285981664.1	WP_285981665.1	1.6e-92	['WP_285981664.1' 'WP_285981665.1']	MSDKLPFFARFLEAQELEAVSGGASATSKTLDEPQHTLKYPSDGDDHLPETQSAAATTTSPIKDDVVVTLKYPSDGDDHLGNEV	139593	139848	1	Roseateles subflavus	Pseudomonadota
WP_072409880.1	WP_072409882.1	1.6e-82	['WP_072409882.1' 'WP_072409880.1']	MKNKNLKKPFFVSFLEKQIQDPQTVKGGAITTALQDSPTTSVLRDTVTNRQNDQVTMKYPSDSDETGELD	139759	139546	1	Chryseobacterium limigenitum	Bacteroidota
WP_072409880.1	WP_072409882.1	1.6e-82	['WP_072409882.1' 'WP_072409880.1']	MKNKKFKKPFFASFLEKQINNSEKVKGGAVTSVLVDNVTSALQDTVTKPGYDNVTMKYPSDGDETGEAS	140010	139800	1	Chryseobacterium limigenitum	Bacteroidota
WP_072409880.1	WP_072409882.1	1.6e-82	['WP_072409882.1' 'WP_072409880.1']	MKQKNSKKPFFASFLEKQVKNPEKVNGGQEITTALEDSVTIPTKDNVTSALSDSVTKPGLDHVTMKYPSDGDDSVE	140268	140037	1	Chryseobacterium limigenitum	Bacteroidota
WP_322924482.1	WP_248391736.1	4.6e-84	['WP_322924482.1' 'WP_248391736.1']	MEGKKTKKPFFASFLEKQIQDPETVKGGSGTITSALQDSTTGALKDSVTSVTVDNVTKPGGDHVTLKYPSDGDEDATAL	142519	142759	1	Chryseobacterium sp. MHB01	Bacteroidota
WP_322924482.1	WP_248391736.1	4.6e-84	['WP_322924482.1' 'WP_248391736.1']	MKNKNSKKKPFFASFLEKQLQDPEKIKGGNEITDIRLDSVTTSKLADTVTKPTLDLLQTMKYPSDGDDDVPTV	142799	143021	1	Chryseobacterium sp. MHB01	Bacteroidota
WP_026795606.1	WP_026795606.1	6e-108	['WP_026795606.1' 'WP_026795605.1']	MSKNIKVSTGLAVPFFARFLSEQDTETGGPTSTDFPTAWTLKWPSDFEDS	143717	143870	1	Planktothrix agardhii	Cyanobacteriota
WP_267405231.1	WP_267405232.1	2.4e-84	['WP_267405231.1' 'WP_267405232.1']	MEKKNSKKPFFATFLEKQIKDPETIQGGSSPILTAALEDSPITTNPLKDSVTSVVMDTVTRPGGDHVTLKFPSDGDDDTQTV	144017	144266	1	Chryseobacterium sp. GM_Chr_3	Bacteroidota
WP_267405231.1	WP_267405232.1	2.4e-84	['WP_267405231.1' 'WP_267405232.1']	MKKKNSKKPFFASFLEKQIQDPEAIQGGTTSITTAPLIDASTAPVMDTVTRPGGDHVTLKYPSDSDEDTILV	144289	144508	1	Chryseobacterium sp. GM_Chr_3	Bacteroidota
WP_267405231.1	WP_267405232.1	2.4e-84	['WP_267405231.1' 'WP_267405232.1']	MNNKNSKKQPFFAKFLEKQLKDPETVKGGTDITIPERDSVMTNKFNDTATLPEKDLAQTQKYPSDGDDDVQYLD	144551	144776	1	Chryseobacterium sp. GM_Chr_3	Bacteroidota
WP_077418392.1	WP_077418394.1	1.6e-82	['WP_077418392.1' 'WP_077418394.1']	MENKNSKKKPFFASFLEKQVKDPETVKGGGITSVLVDQITTSLQDQITTPLKDNVTKPDNDNVTMKYPSDGDDDVLDV	144580	144817	1	Chryseobacterium sp. JV274	Bacteroidota
WP_077418392.1	WP_077418394.1	1.6e-82	['WP_077418392.1' 'WP_077418394.1']	MKNQNSKKKPFFASFLEKQVKDPETVKGGTDMSIPERDVITKPAIDVVTSPKDDMMHTLKYPSDGDDDVITIPL	144869	145094	1	Chryseobacterium sp. JV274	Bacteroidota
WP_379716133.1	WP_379716133.1	9.2e-81	['WP_379735737.1' 'WP_379716133.1']	MKKNELKKPFFASFLENQMSKEEANAVQGGAITSILKDTVQTMKYPSDGEEGPGGSTKPSADVYETMKYPSDSDESGTEI	146127	145884	1	Flavobacterium sp. GCM10023249	Bacteroidota
WP_335059077.1	WP_335059075.1	5.6e-102	['WP_335059075.1' 'WP_335059077.1']	MSTNVIKALDIQTLPFFARFLVEEKPPQQPPNETPPPIYTLKYPSDWEDR	146453	146606	1	Nostoc sp.	Cyanobacteriota
MBW4476210.1	MBW4476211.1	4.2e-93	['MBW4476210.1' 'MBW4476211.1']	MSDNHKPDLNSSKVPFFARYLEGQFCEDLSEEEMEAVEGGITFVTLKFPSDNEEGGHGGGIVTNKFRDKYDWGGGFVTKKYPSDADEYAVTQKYPSDGDDHAFPID	148481	148802	1	Tolypothrix brevis GSE-NOS-MK-07-07A	Cyanobacteriota
MEO1515207.1	MEO1515206.1	4.8e-94	['MEO1515206.1' 'MEO1515207.1']	MKKVQKPFFAKLLESQKVEKANKEVKGGGGGIFCTAKTPSDVDDPVTHKYPSDGDDYATS	149175	149358	1	Bacteroidota bacterium	Bacteroidota
WP_309871681.1	WP_309871683.1	3.3e-84	['WP_309871681.1' 'WP_309871683.1']	MKEKKLKKPFFASFLEKQVKDPETIKGGSGTGVLKDHVTGVQNDDVTSPGNDTVSMKYPSDSDESGEIDL	150219	150432	1	Chryseobacterium camelliae	Bacteroidota
WP_309871681.1	WP_309871683.1	3.3e-84	['WP_309871681.1' 'WP_309871683.1']	MKNKNSKKKPFFASFLEKQIKDPETVKGGTDVSIPERDVVTKPSVDGVTSPKDDMAHTMKYPSDGDDDALSV	150483	150702	1	Chryseobacterium camelliae	Bacteroidota
WP_118951117.1	WP_157977010.1	7.8e-85	['WP_157977010.1' 'WP_118951117.1']	MKKEQGLAKPFFAGFLENQLKRTTETAIQGGQTLKFPSDLEEAQTNKYPSDQEDATTTKPAADIRHTDKYPSDGDEDGI	150776	151016	1	Taibaiella helva	Bacteroidota
MFN6515782.1	MFN6515782.1	3.3e-102	['MFN6515782.1' 'MFN6515783.1']	MYTNTVKELDIQVLPFFARFLQEQSASENPDTTPPPPPPFTFKFPSDLEDS	150991	151147	1	Nostoc sp. CreGUA01	Cyanobacteriota
WP_118951117.1	WP_157977010.1	7.8e-85	['WP_157977010.1' 'WP_118951117.1']	MKKKTNSLHQPFFASFLESQARQSIQGGDDPSPTSVLADQPQTMKYPSDQEDNPSPTSVIKDSVQTMKAPSDNDEWM	151072	151306	1	Taibaiella helva	Bacteroidota
WP_118951117.1	WP_157977010.1	7.8e-85	['WP_157977010.1' 'WP_118951117.1']	MKKSTGLQRPFFAAFLENQMGKDSSLGIQGGGDPSPTDVITDQAQTQKYPSDQEDNPTDKEKDDDYSKKYPSDWEDA	151346	151580	1	Taibaiella helva	Bacteroidota
WP_118951117.1	WP_157977010.1	7.8e-85	['WP_157977010.1' 'WP_118951117.1']	MKKQNLKKPFFSNFLENQMDKKTENNVQGGDDSPIHTMSLADSPETKKYPSDSDEDGSTKPLSDMAQTQKYPSDGDDDPIFIDL	151639	151894	1	Taibaiella helva	Bacteroidota
WP_094347208.1	WP_094347209.1	1.7e-102	['WP_094347208.1' 'WP_094347209.1']	MSKNTVKTVDVGALPFFARFLEEQATEGEGTDVPWTYKFPSDLEDK	152319	152178	1	Nostoc sp. 'Peltigera membranacea cyanobiont' 210A	Cyanobacteriota
WP_138402400.1	WP_027374378.1	1.2e-83	['WP_138402400.1' 'WP_027374378.1']	MENKNSKKKPFFATFLEKQIKDPETVKGGSTITLITVDTVTSAIKDHITTAALEDSVSTHKNDNVTMKYPSDGDEDVLEA	153395	153638	1	Chryseobacterium indologenes	Bacteroidota
WP_138402400.1	WP_027374378.1	1.2e-83	['WP_138402400.1' 'WP_027374378.1']	MKGNNSKKKPFFASFLEKQVKDPETVKGGTDMSIPERDAITKPAIDTVTSPKDDMQHTMKYPSDGDEDTVSVPL	153663	153888	1	Chryseobacterium indologenes	Bacteroidota
WP_073566408.1	WP_073566409.1	6.7e-92	['WP_073566408.1' 'WP_073566409.1']	MTRKPFFARLLEEQELELVSGGANNTMKYPSDGHDSAASLQESNSEGTLKYPSDTDERDL	154798	154981	1	Archangium sp. Cb G35	Myxococcota
WP_191756842.1	WP_191756843.1	1.5e-98	['WP_191756842.1' 'WP_191756843.1']	MSNIKVEDLDSQAVPFFARFLEGQSPEEMSEEEMEAVAGGCGGTVTTLKFPSDNEDVVTKKYPSDSDEYAVTQKYPSDGDDTF	154848	154596	1	Komarekiella delphini-convector SJRDD-AB1	Cyanobacteriota
WP_076549124.1	WP_076549125.1	7.1e-83	['WP_076549124.1' 'WP_076549125.1']	MENKNSKKKPFFAAFLEKQIKDPETVKGGTDIITIPERDVITKPSVDTVTSPSTDLEHTMKYPSDGDDDAILL	156624	156846	1	Chryseobacterium ureilyticum	Bacteroidota
WP_142723213.1	WP_142723214.1	1.2e-82	['WP_142723213.1' 'WP_142723214.1']	MENKNSKKKPFFATFLEKQVKDPETVKGGGITSVLADQITTALQDQITTPLKDNVTKPDNDNVTMKYPSDGDEDVLEV	158197	158434	1	Chryseobacterium sp. ON_d1	Bacteroidota
WP_142723213.1	WP_142723214.1	1.2e-82	['WP_142723213.1' 'WP_142723214.1']	MKSNNSKKKPFFASFLEKQVKDPETVKGGGDITLAQTDLITKPTVDTVTSPKDDMMQTMKYPSDGDDDVIHLPL	158485	158710	1	Chryseobacterium sp. ON_d1	Bacteroidota
WP_273006945.1	WP_273006943.1	1.3e-82	['WP_273006943.1' 'WP_273006945.1']	MENKNSKKKPFFASFLEKQLKDPETVKGGTDIITIPERDSITKPTIDNVTSPQADLQHTMKYPSDGDDDAILL	161389	161167	1	Chryseobacterium sp.	Bacteroidota
MBW4561628.1	MBW4561629.1	2.2e-101	['MBW4561628.1' 'MBW4561629.1']	MPETRPEDSNSQTVPFFARFLEGQNFEEISDEESEAVSGGLTIQSRNCPSNNEEGGGGVVTTLKYPSDNEDVVVVTKKYPSDGDDYAVTQKYPSDGDDDAFSLK	161558	161243	1	Mojavia pulchra JT2-VF2	Cyanobacteriota
WP_291895604.1	WP_142723214.1	1.2e-82	['WP_291895604.1' 'WP_142723214.1']	MENKNSKKKPFFATFLEKQVKDPETVKGGGITSVLADQITTALQDQITTPLKDNVTKPDNDNVTMKYPSDGDEDVLEV	162976	163213	1	Chryseobacterium sp.	Bacteroidota
WP_228374944.1	WP_040998739.1	4.7e-85	['WP_228374944.1' 'WP_040998739.1']	MEKKNSKKPFFASFLEKQISDPEKIQGGAVTTPTTDIVTIPERDNVTTSPFLDNATTPLKDQVVTMKYPSDSDESGELDIL	163179	163425	1	Chryseobacterium oranimense G311	Bacteroidota
WP_291895604.1	WP_142723214.1	1.2e-82	['WP_291895604.1' 'WP_142723214.1']	MKSNNSKKKPFFASFLEKQVKDPETVKGGGDITLAETDLITKPTVDTVTSPKDDMMQTMKYPSDGDDDVIHLPL	163264	163489	1	Chryseobacterium sp.	Bacteroidota
WP_228374944.1	WP_040998739.1	4.7e-85	['WP_228374944.1' 'WP_040998739.1']	MKDENSKKKPFFASFLEKQVKDPETIQGGGIISNTDNDIVTAPSIDNVTAQIFDHVTHPSKDLLVTMKYPSDGDDDVV	163459	163696	1	Chryseobacterium oranimense G311	Bacteroidota
WP_228374944.1	WP_040998739.1	4.7e-85	['WP_228374944.1' 'WP_040998739.1']	MKDKNSKKKPFFASFLEKQLKDPETIKGGDTGIITDTLKDSITKPSVDVVTSPKDDMMHTLKYPSDGDDDAPTIPLD	163749	163983	1	Chryseobacterium oranimense G311	Bacteroidota
WP_309874245.1	WP_309874247.1	1.9e-82	['WP_309874245.1' 'WP_309874247.1']	MENKNSKKKPFFATFLEKQVKDPETVKGGVTSVLADQITTSLQDQITTPLKDNVTKPDNDNVTMKYPSDGDEDVLDV	164296	164530	1	Chryseobacterium sediminis	Bacteroidota
WP_309874245.1	WP_309874247.1	1.9e-82	['WP_309874245.1' 'WP_309874247.1']	MKNQNSKKKPFFASFLEKQVKDPETVKGGGDITLAETDLITKPAVDTVTSPKDDMMHTLKYPSDGDDDTIFIPL	164582	164807	1	Chryseobacterium sediminis	Bacteroidota
WP_343704003.1	WP_343704004.1	9.7e-81	['WP_343704003.1' 'WP_343704004.1']	MKPNEQVLKPFFAQFLESQMKAEEEKNRQAAGTWTSKLADAPDQTHKYPSDGDEEWWLL	165490	165310	1	Chitinophaga sp.	Bacteroidota
WP_136522169.1	WP_076597414.1	4e-83	['WP_076597414.1' 'WP_136522169.1']	MKSNNSKKKPFFASFLEKQVKDPETVKGGTDISIPERDVITKPAIDTVTSPKDDMMHTLKYPSDGDDDTINVPL	166761	166536	1	Chryseobacterium candidae	Bacteroidota
WP_136522169.1	WP_076597414.1	4e-83	['WP_076597414.1' 'WP_136522169.1']	MENKNSKKKPFFASFLEKQVKDPETITGGGLTSAAADQITSVIKDHITTTALEDSITKPNNDNVTMKYPSDGDEGVLELD	167051	166808	1	Chryseobacterium candidae	Bacteroidota
WP_142718626.1	WP_142718627.1	9.5e-83	['WP_142718626.1' 'WP_142718627.1']	MENKNSKKKPFFATFLEKQVKDPETVKGGGITSVLADQITTSLQDQITTPLKDNVTKPDNDNVTMKYPSDGDEDVLDV	167354	167591	1	Chryseobacterium rhizoplanae	Bacteroidota
WP_142718626.1	WP_142718627.1	9.5e-83	['WP_142718626.1' 'WP_142718627.1']	MKNQNSKKKPFFASFLEKQVKDPETVKGGGDITLAETDLITKPAVDTVTSPKDDMMHTLKYPSDGDDDTIIVPL	167643	167868	1	Chryseobacterium rhizoplanae	Bacteroidota
WP_288436176.1	WP_193544453.1	2.4e-82	['WP_193544453.1' 'WP_288436176.1']	MKSNNSKKKPFFASFLEKQVKDPETVKGGTDIISIPERDMITKPAVDTVTSPKDDMMHTLKYPSDGDDDTIIIPL	168438	168210	1	uncultured Chryseobacterium sp.	Bacteroidota
WP_288436176.1	WP_193544453.1	2.4e-82	['WP_193544453.1' 'WP_288436176.1']	MENKNSKKKPFFATFLEKQVKDPETVKGGGITSVLADQITSVIKDHITTTALEDSVTKPDNDNVTMKYPSDGDEDVLEV	168724	168484	1	uncultured Chryseobacterium sp.	Bacteroidota
WP_157962990.1	WP_109699479.1	2.5e-81	['WP_109699479.1' 'WP_157962990.1']	MKPNEKLLKPFFAQLLESQQQQNATGQQTSETSYWTSKLADVPDQTQKYPSDGDEEWWLL	169340	169157	1	Chitinophaga deserti	Bacteroidota
WP_321937036.1	WP_321937036.1	9.7e-93		MSNVKIETQEPVPFFSHFLEGQFSRNLTSAEMQAIRGGAVVTMAAPSDQEGVPVGELPDLLGMLRHMGWPMGPMGPMGPMPGTPSSPVTTMAYPSDGESAPI	169456	169765	1	Paraburkholderia sp. J8-2	Pseudomonadota
WP_321913348.1	WP_321913348.1	1.5e-92		MSNVKIETQEPVPFFSYFLEGQFSRNLTSAEMQAIRGGAVVTMAAPSDQEGVPVGELPDLLGMLRHMGWPMAPMGPMGPMGPMPGTPSSPVTTMAYPSDGESAPI	170069	170387	1	Paraburkholderia sp. J11-2	Pseudomonadota
WP_241612295.1	WP_241612294.1	4.1e-83	['WP_241612294.1' 'WP_241612295.1']	MKNKNSKKKPFFASFLEKQISEPQKVKGGDGTGIITKPTIDTVTKPTLDMMQTMKYPSDGDDDAPVV	170747	170543	1	Chryseobacterium sp. SSA4.19	Bacteroidota
WP_409355336.1	WP_409355337.1	9e-85	['WP_409355336.1' 'WP_409355337.1']	MEKKNSKKPFFASFLEKQINDPEKIQGGGITTPTTDVLTVPQRDVVTTSPFLDNATSQLRDQVVTMKYPSDSDESGELEVL	170786	171032	1	Chryseobacterium kwangjuense	Bacteroidota
WP_241612295.1	WP_241612294.1	4.1e-83	['WP_241612294.1' 'WP_241612295.1']	MKNKDSKKKPFFASFLEKQIADPEKVKGGSGDTTTGVLRDNVTSLLVDSVTQPGQDIVSMKYPSDSDEDGTFE	171003	170781	1	Chryseobacterium sp. SSA4.19	Bacteroidota
WP_409355336.1	WP_409355337.1	9e-85	['WP_409355336.1' 'WP_409355337.1']	MAMKDQNSKKKPFFASFLEKQIQDPEKIQGGGPITTPDTDIITAPSIDNVTRPVFDNVTTPSKDLLVTMKYPSDGDESVL	171066	171309	1	Chryseobacterium kwangjuense	Bacteroidota
WP_241612295.1	WP_241612294.1	4.1e-83	['WP_241612294.1' 'WP_241612295.1']	MENKKSKKPFFASFLEKQIQDPEKVKGGATSPLLDNSTRPGGDHVTLKYPSDNDESGNAL	171221	171038	1	Chryseobacterium sp. SSA4.19	Bacteroidota
WP_409355336.1	WP_409355337.1	9e-85	['WP_409355336.1' 'WP_409355337.1']	MKDKNSKKKPFFASFLEKQLKDPETVKGGDSGIITIPERDVITKPSIDVVTSPKDDMMHTLKYPSDGDDDAPTVPL	171355	171586	1	Chryseobacterium kwangjuense	Bacteroidota
WP_241612295.1	WP_241612294.1	4.1e-83	['WP_241612294.1' 'WP_241612295.1']	MENKKSKKPFFASYLEKQIQDPEKVKGGTSPITSVLADEVTDTQKDNVTGVLRDNATSPGLDAVTMRYPSDSDSAQDLD	171490	171250	1	Chryseobacterium sp. SSA4.19	Bacteroidota
WP_224192506.1	WP_224192505.1	3.3e-95	['WP_224192505.1' 'WP_224192506.1']	MEKQDKKKPFFVRYLEGQERQAGRADATLKYPSDKDEENTTHKYPSDGDEG	172223	172379	1	Nannocystis pusilla	Myxococcota
WP_224361220.1	WP_224361219.1	6.4e-94	['WP_224361219.1' 'WP_224361220.1']	MEKQKNETQQKPQAKKPFFARLLETQELESVAGGYAEPIDSTNKSPSDKEDHSLPSDL	172239	172416	1	Hyalangium versicolor	Myxococcota
WP_109737956.1	WP_103234559.1	1.2e-81	['WP_109737956.1' 'WP_103234559.1']	MENKNSKKKPFFATFLEKQVKDPETVKGGAITSKLADQITSVIKDHITTSALEDSVTTPDNDNVTMKYPSDGDDDVFEM	172708	172948	1	Chryseobacterium viscerum	Bacteroidota
WP_109737956.1	WP_103234559.1	1.2e-81	['WP_109737956.1' 'WP_103234559.1']	MKSNSSKKKPFFASFLEKQVKDPETVKGGTDISIPERDMITKPSVDTVTSPKDDMMHTMKYPSDGDDDTMTIPL	173000	173225	1	Chryseobacterium viscerum	Bacteroidota
WP_123979742.1	WP_072409882.1	1.6e-82	['WP_072409882.1' 'WP_123979742.1']	MKNENSKKKPFFASFLEKQLKDPETVKGGTDITIPERDTVTKPVLDTVTKPQYDMAQTQKYPSDGDDDAPSV	173689	173470	1	Chryseobacterium sp. G0201	Bacteroidota
WP_123979742.1	WP_072409882.1	1.6e-82	['WP_072409882.1' 'WP_123979742.1']	MKNKNLKKPFFASFLEKQIQDPQTVKGGAITTALQDSPTTSVLRDTVTNRQNDQVTMKYPSDSDETGELD	173948	173735	1	Chryseobacterium sp. G0201	Bacteroidota
WP_123979742.1	WP_072409882.1	1.6e-82	['WP_072409882.1' 'WP_123979742.1']	MKNKKLKKPFFASFLEKQINNSEKIKGGAVTSVLVDNVTSALQDTVTKPGYDNVTMKYPSDGDETGEAS	174199	173989	1	Chryseobacterium sp. G0201	Bacteroidota
WP_123979742.1	WP_072409882.1	1.6e-82	['WP_072409882.1' 'WP_123979742.1']	MKQKNSKKPFFASFLEKQVKNPEKVNGGQEITTALEDSVTIPTKDNVTSALSDSVTKPGLDHVTMKYPSDGDDSVE	174457	174226	1	Chryseobacterium sp. G0201	Bacteroidota
MBX9253672.1	MBX9253670.1	1.8e-95	['MBX9253670.1' 'MBX9253672.1']	MPENKPEEAKSQAVPFFARFLEGQSFEDLSDEESEAISGGKLGVTKKKGDDLVQTLKYPSDNEDAVTKKYPSDADEVVTLKYPSDGDDQFPTE	175387	175669	1	Desmonostoc muscorum CCALA 125	Cyanobacteriota
WP_187966913.1	WP_187966914.1	1.6e-85	['WP_187966913.1' 'WP_187966914.1']	MKKESQGLKKPFFANFLEHQVSEEKKETVQGGTTLKFPSDQEDDGGGVISATVTSPVLDQDKGGDVTQKFPSDDDEEGDIM	176349	176595	1	Sinomicrobium weinanense	Bacteroidota
WP_144283018.1	WP_144283018.1	6.6e-83	['WP_144283018.1' 'WP_144283019.1']	MEKKKLKKPFFASFLENQIKDTKAVKGGASGSGLTTPLKDTVTKPTYDNQQTMKYPSDGDEGSDI	176492	176690	1	Chryseobacterium echinoideorum	Bacteroidota
WP_335077354.1	WP_335077352.1	9e-103	['WP_335077352.1' 'WP_335077354.1']	MSTNTVKIVDVVAVPFFVRFLEEQATEGTEVPWTYKYPSDLEDK	176548	176683	1	Nostoc sp.	Cyanobacteriota
WP_123273442.1	WP_123273443.1	1.1e-82	['WP_123273442.1' 'WP_123273443.1']	MENKNSKKKPFFATFLEKQLKDPETIKGGEATSVLLDNVTSVLKDNITTSALEDSISRPGGDHVTMKYPSDSDEAGDVA	177498	177738	1	Chryseobacterium sp. G0240	Bacteroidota
WP_123273442.1	WP_123273443.1	1.1e-82	['WP_123273442.1' 'WP_123273443.1']	MKNKNSKKKPFFASFLEKQLKDPETIKGGTDVSIPERDVVTKPSVDIVTSPKDDMMHTMKYPSDGDDDVQYV	177786	178005	1	Chryseobacterium sp. G0240	Bacteroidota
WP_322671243.1	WP_322671242.1	1.9e-95	['WP_322671242.1' 'WP_322671243.1']	MSENKPEKLNSQAVPFFARFLEGQSLEDLSDEDSKAIIGGKCNNATNKNKDELVTTLKFPSDQEDGAVTKKYPSDSDEYAVTQKYPSDGDDDSSPSKPV	179248	179548	1	Nostoc sp. DedQUE05	Cyanobacteriota
MBW4666312.1	MBW4666313.1	3.4e-98	['MBW4666312.1' 'MBW4666313.1']	MSDNNQQSLPFFARYLEGQFCEDLSVEEMDEVQGGFRPIVTKKHPPESPDGIVTTLKFPSDQEDGGGGHPITSKLKDQEFATRKYPSDGDDQIAVTQKYPSDGDDDFAVIE	179289	178953	1	Cyanomargarita calcarea GSE-NOS-MK-12-04C	Cyanobacteriota
MRG43604.1	MRG43604.1	9.2e-82	['MRG43603.1' 'MRG43604.1']	MKPNEQVMKPFFAQFLEAQQTEKNQGKQSSWTSKLSDAPDQTLKYPSDGDEEWWLL	182010	181839	1	Chitinophaga sp. SYP-B3965	Bacteroidota
WP_153657647.1	WP_173002924.1	6.2e-82	['WP_153657647.1' 'WP_173002924.1']	MKPNEQVMKPFFAQFLEAQQTEKNQGKQSSWTSKLSDAPDQTLKYPSDGDEEWWLL	182010	181839	1	Chitinophaga sp. SYP-B3965	Bacteroidota
WP_157465795.1	WP_057830331.1	3.4e-83	['WP_157465795.1' 'WP_057830331.1']	MNKPFFANFLEEQDVKEVSGGTYKGLPIGVAPGGGGCVITDPRKDQLEVTMKAPSDGDEGAELELF	182432	182633	1	Colwellia sp. TT2012	Pseudomonadota
WP_157465795.1	WP_057830331.1	3.4e-83	['WP_157465795.1' 'WP_057830331.1']	MNKPFFANFLEEQDVKEVSGGTYKGLPIGVAPGGGGCVITDPRKDQLEVTMKAPSDGDEGAELELF	182743	182944	1	Colwellia sp. TT2012	Pseudomonadota
WP_157465795.1	WP_057830331.1	3.4e-83	['WP_157465795.1' 'WP_057830331.1']	MNKPFFANFLEEQDVKKVTGGILPGDGGCVITDPRKDQLEVTMKYPSDGDEGAELELF	183054	183231	1	Colwellia sp. TT2012	Pseudomonadota
WP_157465795.1	WP_057830331.1	3.4e-83	['WP_157465795.1' 'WP_057830331.1']	MNKPFFANFLEEQDVKKVTGGILPGDGGCVITDPRKDQLEVTMKYPSDGDEGAELELF	183341	183518	1	Colwellia sp. TT2012	Pseudomonadota
WP_157465795.1	WP_057830331.1	3.4e-83	['WP_157465795.1' 'WP_057830331.1']	MNKPFFANFLEEQDVKQVTGGILPGDGGCVITDPRKDQLEVTMKYPSDGDEGAESELF	183628	183805	1	Colwellia sp. TT2012	Pseudomonadota
WP_229555182.1	WP_229555181.1	2.2e-103	['WP_229555181.1' 'WP_229555182.1']	MPTNTVKTVNVVAVPFFARFLSEQATEGTEVPWTYKFPSDLEDK	183709	183844	1	Nostoc sp. XA010	Cyanobacteriota
WP_179472395.1	WP_179472397.1	1.6e-83	['WP_179472397.1' 'WP_179472395.1']	MKNKSSKKKPFFATFLEKQIKDPKAVTGGGLITIPERDGITEPGGETVTLPEHDIAHTMKYPSDGDDDLPTV	186502	186283	1	Chryseobacterium sp. H1D6B	Bacteroidota
WP_165011841.1	WP_165011840.1	8.1e-86	['WP_165011840.1' 'WP_165011841.1']	MSKNTPFFSNFMEAQTLTTEETKQAAGGLDFVKPGDLPGGFDPSKEPIYVTMKHPSDDDEGFDAPAFLR	186627	186417	1	Grimontia sedimenti	Pseudomonadota
WP_179472395.1	WP_179472397.1	1.6e-83	['WP_179472397.1' 'WP_179472395.1']	MKDSNSKKKPFFASFLEKQLKDPQKVKGGVATSPIQDAITSVNKDDVTGPGGDQVTMKYPSDSDEGGYEV	186761	186548	1	Chryseobacterium sp. H1D6B	Bacteroidota
WP_179472395.1	WP_179472397.1	1.6e-83	['WP_179472397.1' 'WP_179472395.1']	MEKKNLKKPFFASFLEKQLKEPQKIKGGGIAPDVTSKLADAVTSPNKDQVTMKYPSDSDEAGELS	187005	186807	1	Chryseobacterium sp. H1D6B	Bacteroidota
WP_168237300.1	WP_168237301.1	9.3e-81	['WP_168237300.1' 'WP_168237301.1']	MKNGNSKKKPFFATFLEKQIKDPETVKGGDATSVLLDDVTSVIKDSITTSALEDSVSRPGSENVTMKFPSDSDEAGDVV	188387	188627	1	Chryseobacterium gallinarum	Bacteroidota
WP_224245703.1	WP_224245702.1	1.7e-91	['WP_224245702.1' 'WP_224245703.1']	MKKTAADKAQQKGKKPFFARLLEAQDLEQASGGTTFQTKKYPSDSDEFFTMKYPSDSDEDFSK	188393	188585	1	Hyalangium gracile	Myxococcota
MFO0580055.1	MFO0580055.1	1.2e-78	['MFO0580055.1' 'MFO0580056.1']	MSKKLTEEMSAQGAAVPFFAHLLSTQSDPQAETGPAPTYHCLDSPCTKKYPSDDDEATTWFGDRD	188508	188310	1	Polyangia bacterium	Myxococcota
WP_129039370.1	WP_129039372.1	2.5e-82	['WP_129039370.1' 'WP_129039372.1']	MENKNSKKKPFFATFLEKQVKDPETVRGGAATSKLADQITSIIKDQITTALQDGVTTPDNDNVTMKYPSDGDEDVLEVE	188568	188808	1	Chryseobacterium sp. CH21	Bacteroidota
WP_168237300.1	WP_168237301.1	9.3e-81	['WP_168237300.1' 'WP_168237301.1']	MKNKNSKKKPFFASFLEKQLKDPQTVKGGTDISIPERDVITKPEIDSVTSPKDDMMHTMKYPSDGDDDVQYV	188673	188892	1	Chryseobacterium gallinarum	Bacteroidota
WP_139833808.1	WP_139833808.1	3e-82		MSNIKPFFAVFLEDAGDSNKKSNASLGTTSKKKDD	188768	188876	1	Thalassospira alkalitolerans	Pseudomonadota
WP_129039370.1	WP_129039372.1	2.5e-82	['WP_129039370.1' 'WP_129039372.1']	MKSNNSKKKPFFASFLEKQVKDPETVKGGTDIISIPERDMITKPAVDTVTSPKDDMMHTLKYPSDGDDDTIIIPL	188861	189089	1	Chryseobacterium sp. CH21	Bacteroidota
MCW3104375.1	MCW3104374.1	7.5e-90	['MCW3104374.1' 'MCW3104375.1']	MNSKKNHMKNQKPFFAKFLENQFSTEEAKNIKGGDIAVTLKYPSDSEDGGSNDGPGNACNTPAAAHNPNCPPIFVTLKFPSDQED	189328	189586	1	Bacteroidota bacterium	Bacteroidota
WP_413262075.1	WP_413262075.1	2e-98	['WP_413262075.1' 'WP_413262076.1']	MSNEIGTNSKAVPFFARFLDDSISSSSADETETPQEPTPTPPTPPLPPFLFTFKFPSDWEDF	190172	190361	1	Floridaenema flaviceps BLCC-F50	Cyanobacteriota
WP_410696520.1	WP_410696521.1	7e-82	['WP_410696520.1' 'WP_410696521.1']	MENKNSKKKPFFASFLEKQLKDPETVKGGTDIITIPERDTITKPTIDNVTSPQADLQHTMKYPSDGDDDAILL	190365	190587	1	Chryseobacterium sp. SIMBA_028	Bacteroidota
WP_332560986.1	WP_106915124.1	3.2e-83	['WP_332560986.1' 'WP_106915124.1']	MENKNSKKKPFFASFLEKQLKDPETVKGGTGIITIPERDTITKPTIDNVTSPQADLQHTMKYPSDGDDDAILL	193131	193353	1	Chryseobacterium sp.	Bacteroidota
WP_129055426.1	WP_129055428.1	3.3e-83	['WP_129055426.1' 'WP_129055428.1']	MENKNSKKKPFFATFLEKQLKDPETVKGGGDITIPERDVITKPILDDATSKLNDMEHTMKYPSDGDDDAILL	193697	193916	1	Chryseobacterium sp. CH25	Bacteroidota
WP_185247556.1	WP_185247557.1	3.3e-83	['WP_185247556.1' 'WP_185247557.1']	MENKKSKKKPFFATFLEKQLKDPETVKGGTSIITIPERDVITKPIIDDATSKLNDMEHTMKYPSDGDDDAAQL	194960	195182	1	Chryseobacterium indologenes	Bacteroidota
WP_209915470.1	WP_209915473.1	9.8e-81	['WP_209915470.1' 'WP_209915473.1']	MKNKNSKKKPFFATFLEKQLKDPETVKGGTDITIPERDTITKPTLDGVTSKLTDMDHTMKYPSDGDDDTAEL	198383	198602	1	Chryseobacterium jejuense	Bacteroidota
WP_259837855.1	WP_259837856.1	4.2e-85	['WP_259837855.1' 'WP_259837856.1']	MEKKNSKKPFFASFLEKQINDPEKIQGGGITAPTVDTITVPTRDVVITSQLVDNATLPLRDQVVTMKYPSDSDEGGELEML	199500	199746	1	Chryseobacterium herbae	Bacteroidota
WP_259837855.1	WP_259837856.1	4.2e-85	['WP_259837855.1' 'WP_259837856.1']	MKDENSKKKPFFASFLEKQIKDPETIQGGGIITSTDNDIVTVPSKDNVTAQIFDHVTSPNKDLLVTMKYPSDGDEDLV	199789	200026	1	Chryseobacterium herbae	Bacteroidota
WP_259837855.1	WP_259837856.1	4.2e-85	['WP_259837855.1' 'WP_259837856.1']	MKDKNSKKKPFFASFLEKQLKDPETVKGGGIITIPERDVITKPVVDNVTSPQDDLMVTMKYPSDGDDDAPTVPLD	200077	200305	1	Chryseobacterium herbae	Bacteroidota
WP_286706683.1	WP_286706682.1	7.4e-80	['WP_286706683.1' 'WP_286706682.1']	MENDKKLKKPFFANFLESQVPEKEMEQINGGTDAVTMKFPSDGEDGPGQVITSRVKDLYQTMKYPSDSDEEGVEL	206503	206275	1	uncultured Flavobacterium sp.	Bacteroidota
MCA1564842.1	MCA1564843.1	5.7e-92	['MCA1564842.1' 'MCA1564843.1' 'MCA1564845.1']	MKQQDKANAETTRNDKPEGNETPFFARFLEGQLDESNSRAANDEAVFATLKYPSDRDEDPLYHI	206975	207170	1	Acidobacteriota bacterium	Acidobacteriota
WP_114819117.1	WP_114819117.1	7.2e-83	['WP_114819116.1' 'WP_114819117.1']	MENKNSKKKPFFASFLEKQVKDPETVKGGGITSVLADQITSVIKDHITTTALEDSVTKPDNDNVTMKYPSDGDEDVLEA	207606	207846	1	Chryseobacterium sp. KLBC 52	Bacteroidota
WP_114819117.1	WP_114819117.1	7.2e-83	['WP_114819116.1' 'WP_114819117.1']	MKSNNSKKKPFFASFLEKQIKDPETVKGGGDITLAETDLITKPTIDTVTSPKDDMMHTLKYPSDGDDDTIFVPL	207899	208124	1	Chryseobacterium sp. KLBC 52	Bacteroidota
MBW4494006.1	MBW4494005.1	5.2e-98	['MBW4494005.1' 'MBW4494006.1']	MSEKEKQSLQPEAVPFFARFLEGQGSEELSDEEMQAIAGGKTQKYPSDGDEMVTTQKYPSDGDETLR	210005	210209	1	Oscillatoria princeps RMCB-10	Cyanobacteriota
MBW4494006.1	MBW4494005.1	5.2e-98	['MBW4494005.1' 'MBW4494006.1']	MSEKEKQGWQPEAVPFFARYLEGQDIEELSDEEMQAVAGGGDVTTLKYPSDGEDGGVQTRKYPSDSEDGGGCGGMVTKKFPSDSDEDVNMTMKYPSDGDEGIAE	210683	210998	1	Oscillatoria princeps RMCB-10	Cyanobacteriota
WP_190626826.1	WP_190626828.1	3.8e-106	['WP_190626826.1' 'WP_190626828.1']	MSDIKLHDLDSPAVPFFARYLEGQYSEELSEEELSGVGGGIRFATKKYPSDHENGGGITKPRKDDIAVTLKYPSDNEEGGGGIVTKKAPSDTDELVTTLKYPSDGDDNIVTIDKIS	212997	212646	1	Calothrix sp. FACHB-1219	Cyanobacteriota
WP_089755756.1	WP_089755755.1	5e-85	['WP_089755755.1' 'WP_089755756.1']	MKNKNSKKKPFFASFLEKQVKDPETVKGGSGIITIPERDTVTKPTLDLAQTQKYPSDGDDDVQSV	213854	213656	1	Chryseobacterium soldanellicola	Bacteroidota
WP_089755756.1	WP_089755755.1	5e-85	['WP_089755755.1' 'WP_089755756.1']	MEKKNSKKPFFASFLEKQIKDPQAVQGGGLTTPRTDIVTLPTNDTITSPTFDNVSTPTNDHVTLKYPSDSDEAGDLS	214115	213881	1	Chryseobacterium soldanellicola	Bacteroidota
WP_217602847.1	WP_217602848.1	2.4e-86	['WP_217602847.1' 'WP_217602848.1']	MQLDNQVQKPFFAQFLEAQQSAEGQGNGIWPIITSKLTDHPNETQKFPSDGDETDI	219483	219312	1	Chitinophaga sp. GbtcB8	Bacteroidota
WP_217602847.1	WP_217602848.1	2.4e-86	['WP_217602847.1' 'WP_217602848.1']	MQPNNQTQKPFFAQFLEDQAPQQEESRNTGSAENLMTLKFPSDREEDGGDWLH	219704	219542	1	Chitinophaga sp. GbtcB8	Bacteroidota
WP_223599317.1	WP_223599318.1	6.1e-82	['WP_223599317.1' 'WP_223599318.1']	MENKNSKKKPFFATFLEKQVKDPETVKGGGITSVLADQITTSLQDQITTPLKDNVTKPDNDNVTMKYPSDGDEDVLDV	219872	220109	1	Chryseobacterium sp. GVT01B	Bacteroidota
WP_250226403.1	WP_250226402.1	2.4e-81	['WP_250226402.1' 'WP_250226403.1']	MKNKNSKKKPFFASFLEKQLKDPQTVKGGTDISIPERDVITKPEIDSVTSPKDDMMHTMKYPSDGDDDVQYV	219893	219674	1	Chryseobacterium gallinarum	Bacteroidota
WP_223599317.1	WP_223599318.1	6.1e-82	['WP_223599317.1' 'WP_223599318.1']	MKNQNSKKKPFFASFLEKQVKDPETVKGGTDMSIPERDVITKPAIDVVTSPKDDMMHTLKYPSDGDDDTITIPL	220161	220386	1	Chryseobacterium sp. GVT01B	Bacteroidota
WP_250226403.1	WP_250226402.1	2.4e-81	['WP_250226402.1' 'WP_250226403.1']	MKNGNSKKKPFFATFLEKQIKDPETVKGGDATSVLLDDVTSVIKDSITTSALEDSVSRPGSENVTMKFPSDSDEAGDVV	220179	219939	1	Chryseobacterium gallinarum	Bacteroidota
WP_271999091.1	WP_271999093.1	1.2e-78	['WP_271999091.1' 'WP_271999093.1']	MSKKLIDLQSDGADVPFFAHLLSGQNDPSTPAAGGGGTPAPTYHCLDSECTKKYPSDYDEPTSSLWDK	220225	220432	1	Nannocystis radixulma	Myxococcota
WP_312287902.1	WP_312287903.1	1.3e-82	['WP_312287902.1' 'WP_312287903.1']	MENKNSKKKPFFATFLEKQVKDPETVKGGGITSVLADQITTSLQDQITTPLKDNVTKPDNDNVTMKYPSDGDEDVLEV	220474	220711	1	Chryseobacterium gleum	Bacteroidota
WP_241775207.1	WP_241775207.1	5.4e-158		MRQKNSKKPFFASFLEKQIKNPEKVNGGLEITTALEDSITIPTKDTITSAILDNVTKPGFDHVTMKYPSDGDDSVV	220694	220925	1	Chryseobacterium sp. ERMR1:04	Bacteroidota
WP_312287902.1	WP_312287903.1	1.3e-82	['WP_312287902.1' 'WP_312287903.1']	MKSNNSKKKPFFASFLEKQVKDPETVKGGGDITLAETDLITKPTVDTVTSPKDDMMQTMKYPSDGDDDVINLPL	220761	220986	1	Chryseobacterium gleum	Bacteroidota
WP_241775207.1	WP_241775207.1	5.4e-158		MKNKKLKKPFFASFLEKQINDPEKVKGGSMTSELLDNVTTALQDTVTKPGYDNVTMKYPSDGDEAGETS	220956	221166	1	Chryseobacterium sp. ERMR1:04	Bacteroidota
WP_241775207.1	WP_241775207.1	5.4e-158		MNNENSKKKPFFASFLEKQIKDPETIQGGAVTTPLTDIVSDTTRDVATSPTFDNATLPTRDHLVTLKYPSDNDEAGI	221211	221445	1	Chryseobacterium sp. ERMR1:04	Bacteroidota
WP_018691845.1	WP_018691845.1	6.2e-86		MKTTPFFANLLASQTRELTENELEMTAGGTASQQSPVQEVPEQPFATMRYPSDSDEDGFNFPV	221440	221248	1	Algicola sagamiensis DSM 14643	Pseudomonadota
WP_241775207.1	WP_241775207.1	5.4e-158		MKNKNSKKQPFFASFLEKQIQDPQTVKGGAITTALQDTPTTSILRDTVTDRQNDQVTLKYPSDSDETGELE	221482	221698	1	Chryseobacterium sp. ERMR1:04	Bacteroidota
WP_241775207.1	WP_241775207.1	5.4e-158		MKNKDSKKKPFFASFLEKQLKEPQKVKGGTDITIPERDSVYSPGPVTMKPTDMAYTQKYPSDGDDDAPVV	221754	221967	1	Chryseobacterium sp. ERMR1:04	Bacteroidota
WP_034710239.1	WP_317741533.1	6.1e-83	['WP_317741533.1' 'WP_034710239.1']	MKNKNSQKKPFFASFLEKQLKDPQKVKGGTDIITIPERDAVTKPQIDSVTSPKDDLAHTMKYPSDGDDDSPTV	222647	222425	1	Chryseobacterium soli	Bacteroidota
WP_034710239.1	WP_317741533.1	6.1e-83	['WP_317741533.1' 'WP_034710239.1']	MKNKKSQKKPFFASFLEKQVKDGQAVTGGAITSVLVDSPTTSILRDSATTQSNDQVTMKYPSDSDEAGELS	222902	222686	1	Chryseobacterium soli	Bacteroidota
WP_273770771.1	WP_273770770.1	1.7e-101	['WP_273770770.1' 'WP_273770771.1']	MPTNTVKTVDIAALPFFARFLEEQSTEGTDVPWTYKYPSDLEDK	223033	223168	1	Nostoc sp. UHCC 0926	Cyanobacteriota
WP_034710239.1	WP_317741533.1	6.1e-83	['WP_317741533.1' 'WP_034710239.1']	MNNKKSQKKPFFASFLEKQLKDGQSVKGGVMTAVTLDAPTTSVLKDDVTGPGGDQVTMKYPSDSDEAGYEV	223156	222940	1	Chryseobacterium soli	Bacteroidota
WP_034710239.1	WP_317741533.1	6.1e-83	['WP_317741533.1' 'WP_034710239.1']	MEKKNSKKPFFASFLEKQIQDPEKIQGGGITTPATDIVTSLAKDTVTTSPTFDNATLPTKDNLVTLKYPSDNDEALDLD	223440	223200	1	Chryseobacterium soli	Bacteroidota
MCC5634815.1	MCC5634816.1	2.8e-101	['MCC5634815.1' 'MCC5634816.1']	MSTNTVQPANVEAVPFFARFLEEQVAEVSDTAPGYTLKYPSDWEDF	223518	223377	1	Nostoc sp. CHAB 5844	Cyanobacteriota
MCC5634815.1	MCC5634816.1	2.8e-101	['MCC5634815.1' 'MCC5634816.1']	MSTNTAKAANVEAVPFFARFLEEQVAEESNTAPATTRKYPSDWEEY	223749	223608	1	Nostoc sp. CHAB 5844	Cyanobacteriota
MCC5634815.1	MCC5634816.1	2.8e-101	['MCC5634815.1' 'MCC5634816.1']	MSTNTVQPANVEAVPFFARFLEEQVAQASDAAPIPQTLKYPSDWEEY	223982	223838	1	Nostoc sp. CHAB 5844	Cyanobacteriota
MCC5634815.1	MCC5634816.1	2.8e-101	['MCC5634815.1' 'MCC5634816.1']	MSTNTIKIVDVGVVPFFARFLEAQASEGEGTETPSFPWTFKFPSDLEDK	224227	224077	1	Nostoc sp. CHAB 5844	Cyanobacteriota
WP_155119065.1	WP_155119065.1	1e-96	['WP_155119065.1' 'WP_004158185.1']	MNYPNTEQSKAIPFFARFLSADQDEAPTPDSPPDSEPAPVWTWKWPSDWEDS	224324	224483	1	Microcystis aeruginosa PCC 9432	Cyanobacteriota
WP_334700481.1	WP_334700481.1	7.3e-96	['WP_334700480.1' 'WP_334700481.1']	MSENKPEELNAQAVPFFARFLEGQSLEDLSDEDSKAIIGGGCNNATKKNKDELVQTLKFPSDQEDGAVTKKYPSDSDEYAVTQKYPSDGDDSSPSKPV	224813	224516	1	Nostoc sp.	Cyanobacteriota
WP_076392380.1	WP_076392382.1	6.2e-81	['WP_076392380.1' 'WP_076392382.1']	MENKKNKKPFFASFLEKQIAEPEKIKGGSETAATAPLKDNVTTALQDSVTKPSNDNVTMKYPSDGDEGGNEI	225590	225809	1	Chryseobacterium gambrini	Bacteroidota
WP_076392380.1	WP_076392382.1	6.2e-81	['WP_076392380.1' 'WP_076392382.1']	MKNKDSKKKPFFASFLEKQLQDPEKIKGGGDVTIASQDSITKPAVDTVTKPIYDMAQTMKYPSDGDDDSPSV	225835	226054	1	Chryseobacterium gambrini	Bacteroidota
MDP2269437.1	MDP2269437.1	2.5e-82		MTRIASRPPPRPATDRTPAVKADTRKQLKATFEKLAKAGTLEFSKAPAGDQYVRVPLKAGKGPDQYSYTALIPTGGKSKDPNKADGFLIERSGGLAGRKQVAGPFTFEGKKLGKPAPFFEKFLEGQKNGGTVTTKRYPSDEEATEPTKPGTGVTTKRYPSDEEAVEPTKPTKPGGMMQTMRYPSDNESVDTKPTKPGGMMQTMAYPSDNESVDQKPTKPGGTMQTMRYPSDNESVDTKPTKPGGTVQTMRYPSDNESVDTKPTKPGGMVTTMRFPSDNEDNNVR	229854	228999	1	Archangium sp.	Myxococcota
WP_034745976.1	WP_034745978.1	4.3e-85	['WP_034745976.1' 'WP_034745978.1']	MEKKNSKKPFFASFLEKQIQDPEKIQGGGITTPTTDVITVPTRDVVTTSPFLDNATLPVRDQIVTMKYPSDSDESGELEIL	234151	234397	1	Chryseobacterium vrystaatense	Bacteroidota
WP_034745976.1	WP_034745978.1	4.3e-85	['WP_034745976.1' 'WP_034745978.1']	MKDENSKKKPFFASFLEKQIQDPEKVLGGGTTPDTDVITSPVVDVITAPILDNATSPSKDHLITLKYPSDHDDSVN	234436	234667	1	Chryseobacterium vrystaatense	Bacteroidota
WP_034745976.1	WP_034745978.1	4.3e-85	['WP_034745976.1' 'WP_034745978.1']	MKNENSKKKPFFASFLEKQIQDPEKVQGGGIITTPEIDVITLPSIDNVTRPLLDNATNPSRDLLVTMKYPSDGDESVL	234717	234954	1	Chryseobacterium vrystaatense	Bacteroidota
WP_034745976.1	WP_034745978.1	4.3e-85	['WP_034745976.1' 'WP_034745978.1']	MKDKNSKKKPFFASFLEKQLKDPETVKGGSNVTNILKDSITNPAVDIVTSPKDDLMVTMKYPSDGDDDAPTIPLD	235006	235234	1	Chryseobacterium vrystaatense	Bacteroidota
WP_208866255.1	WP_208866255.1	1.6e-89		MSDVKIKDLSPVPFFAHFLEGQFSRELTGEEMKALRGGSAVTMAAPSDQEGVPIGELPDIQALLRSGLAPVQNNSLTPHPVTMAYPSDGEVAHVPR	235519	235810	1	Paraburkholderia lacunae	Pseudomonadota
MDP3504445.1	MDP3504446.1	1.8e-89	['MDP3504445.1' 'MDP3504446.1']	MARIDARRPIIPAAPKVVNPPAVKAETKKALKAAFDSASKAGQLEFHAGGMPLGQRFVRVPLKAGKGADQYSFTALIPVGALAPGVKPSDPNKVKSFFIERSGGFAGITMVAGPVTMGAKGKVSVEPFFSRFLEGQNGGGPVRTTKKAPSDQEDGGGGGAVTKKAPSDHEEGGGGGAVTMKAPSDHEDGGGGGAVTKKAPSDHEEGGGGVGGGGAVTMKAPSDHEDGGAGGGPIRTTRKAPSDHEDGGAGGVGGGGGMQTMKYPSDNEDGGGGGGVGGGGATTAKYPSDNEDGGGGGRVGGGGGRVTTMKAPSDNEDGGGGRVGGGGGRVTTMKAPSDNEDGGGGGGRVTTMKAPSDNEDGGGGRVTTMKAPSDNDE	237648	236514	1	Myxococcales bacterium	Myxococcota
WP_321549544.1	WP_321549545.1	1.1e-89	['WP_321549544.1' 'WP_321549545.1']	MKKNATDKAQKGRKPFFARLLEAQELEQAAGGIGVTRKAPSDQDEVFTLKYPSDSDEDICK	237693	237507	1	Hyalangium rubrum	Myxococcota
WP_419494070.1	WP_419494070.1	7e-82	['WP_419494070.1' 'WP_419494071.1']	MKDKNSKKKPFFASFLEKQLKDPETVKGGTDITIPERDAVTKPTLDGVTSKLTDMDHTMKYPSDGDDDTAEL	245195	244976	1	Chryseobacterium bernardetii	Bacteroidota
MFH7028985.1	MFH7028985.1	4.8e-74		MSDNNKQAMPFFARYLEGQFCEDLSVEEMNEVQGGLKLAAPTPKHPPESFDGIVTTRKFPSDQEEDGGNHPITVITKKHPSEELQFDPKPRPFVTNAYPSDREGPGGY	245960	246287	1	Heteroscytonema crispum UTEX LB 1556	Cyanobacteriota
MFH7028994.1	MFH7028994.1	5.1e-96	['MFH7028994.1' 'MFH7028995.1']	MSDNNKQAMPFFARYLEGQFCEDLSVEEMNEVQGGLKLAAPTPKHPPESFDGIVTTRKFPSDQEEDGGNHPITVITKKHPSEELQFDPKPRPFVTNAYPSDREGPGGY	245960	246287	1	Heteroscytonema crispum UTEX LB 1556	Cyanobacteriota
MFH7028985.1	MFH7028985.1	4.8e-74		MSDNNEKALPFFARYLEEQFCEDLSEEEMDAVQGGLRFAAPPTRKHPPESPDGIATTLKYPSDQEDGGGGNPITNKLKDEYAVTKKYPSDGDDIAVTQKYPSDGDDDILAID	246346	246685	1	Heteroscytonema crispum UTEX LB 1556	Cyanobacteriota
MFH7028994.1	MFH7028994.1	5.1e-96	['MFH7028994.1' 'MFH7028995.1']	MSDNNEKALPFFARYLEEQFCEDLSEEEMDAVQGGLRFAAPPTRKHPPESPDGIATTLKYPSDQEDGGGGNPITNKLKDEYAVTKKYPSDGDDIAVTQKYPSDGDDDILAID	246346	246685	1	Heteroscytonema crispum UTEX LB 1556	Cyanobacteriota
WP_343662906.1	WP_343662907.1	2.5e-81	['WP_343662906.1' 'WP_343662907.1']	MENKKNKKPFFASFLEKQIAEPEKIKGGSETVATAPLKDNVTTALQDSITKPSNDNVTMKYPSDGDEGGTEI	248855	249074	1	Chryseobacterium mucoviscidosis	Bacteroidota
WP_343662906.1	WP_343662907.1	2.5e-81	['WP_343662906.1' 'WP_343662907.1']	MKNKDSKKKPFFASFLEKQLQDPEKIKGGANVTIASQDTVTKPAVDTVTKPIYDMAQTMKYPSDGDDDSPSI	249101	249320	1	Chryseobacterium mucoviscidosis	Bacteroidota
WP_045968513.1	WP_045968515.1	2.4e-83	['WP_045968513.1' 'WP_045968515.1']	MKNQNLKKPFFANFLESQLTKEESNEVQGGAKVTSILEDVAHTLKYPSDSDDDTTTPLSDQVHTMKHPSDSDDGGPVDLL	249643	249400	1	Flavobacterium sp. N501239	Bacteroidota
MDP3234732.1	MDP3234731.1	3.3e-89	['MDP3234731.1' 'MDP3234732.1']	MARIDARRPIIPAAPKVVNPPAVKAETKKALKAAFDSASKAGQLEFHAGGMPLGQRFVRVPLKAGKGADQYSFTALIPVGALAPGVKPSDPNKVKSFFIERSGGFAGITMVAGPVTMGAKGKVSVEPFFSRFLEGQNGGGPVRTTKKAPSDQEDGGGGGAVTKKAPSDHEEGGGGGAVTMKAPSDHEDGGAGGGPIRTTRKAPSDHEDGGAGGVGGGGGMQTMKYPSDNEDGGGGGGVGGGGATTAKYPSDNEDGGGGGRVGGGGGRVTTMKAPSDNEDGGGGRVGGGGGRVTTMKAPSDNEDGGGGGGRVTTMKAPSDNEDGGGGRVTTMKAPSDNDE	250673	251693	1	Myxococcales bacterium	Myxococcota
WP_267743328.1	WP_267743330.1	2e-75	['WP_267743328.1' 'WP_267743330.1']	MSKKLIDLQSDGADVPFFAHLLSGQNDPATPAAGGGGGAPAPTYHCLDSECTKKYPSDADEPTSSLWDK	251149	251359	1	Nannocystis sp. ILAH1	Myxococcota
WP_336685981.1	WP_336685979.1	1.4e-82	['WP_336685979.1' 'WP_336685981.1']	MKDKNSKKKPFFASFLEKQLKDPETVKGGTDITIPERDAVTKPTLDGVTSKLTDMDHTMKYPSDGDDDTAEL	255743	255524	1	Chryseobacterium bernardetii	Bacteroidota
WP_368707750.1	WP_368707750.1	5.7e-91		MSNVKIENQEPVPFFSHFLEGQFSRNLTAAEMQAIRGGAVVTMMAPSDQEGMPVGELPDFLGMLRHMGWPMGQMPGAPTSPVTTMAYPSDSENAHI	255861	256152	1	Paraburkholderia sp. EG287A	Pseudomonadota
WP_034699861.1	WP_407847028.1	9.5e-83	['WP_407847028.1' 'WP_034699861.1']	MKSNNSKKKPFFASFLEKQVKDPETVKGGSDITLAERDLITKPTIDTVTSPKDDMMHTLKYPSDGDDDTITLPL	256988	256763	1	Chryseobacterium sp. KCF3-3	Bacteroidota
WP_034699861.1	WP_407847028.1	9.5e-83	['WP_407847028.1' 'WP_034699861.1']	MENKNSKKKPFFASFLEKQVKDPETVKGGGITSVLADQITTSLQDQITTPIKDNVTKPDNDNVTMKYPSDGDEDVLEA	257278	257041	1	Chryseobacterium sp. KCF3-3	Bacteroidota
WP_190710872.1	WP_190710871.1	3.2e-101	['WP_190710871.1' 'WP_190710872.1']	MSKNSPEDSQAVPFFARFLEGQDIEEISDEESEALSGGTQFVTQKYPSDNEDGGGGIQTLKYPSDQEDVGGGRQTRKYPSDHEDVACVTKKTSDKDDIAVTQKFPSDGDDDVLLK	257680	258028	1	Nostoc sp. FACHB-145	Cyanobacteriota
WP_335315558.1	WP_335315559.1	3.6e-85	['WP_335315558.1' 'WP_335315559.1']	METKNQMKQPFFARFLEGQTVQNAKNQEGTQQSPKSELYQQPDLNVTLKFPSDSDEGL	260035	260212	1	Olivibacter sp. CPCC 100613	Bacteroidota
WP_309430205.1	WP_309430204.1	4e-84	['WP_309430204.1' 'WP_309430205.1']	MKNKDSKKKPFFASFLEKQVTDPETVKGGETGIITIPERDVITKPSLDTVTSPKYDMAHTLKYPSDGDDDAPTIPL	265660	265429	1	Chryseobacterium sp.	Bacteroidota
WP_309430205.1	WP_309430204.1	4e-84	['WP_309430204.1' 'WP_309430205.1']	MKKNNSKKPFFASFLEKQLPDPEKVQGGGTTPGTDVITYPTMDGETTTPVFDNVTTPKQDWIETKKYPSDSDEAGN	265922	265691	1	Chryseobacterium sp.	Bacteroidota
WP_309430205.1	WP_309430204.1	4e-84	['WP_309430204.1' 'WP_309430205.1']	MERKNSKKPFFASFLEKQIQDPEKIQGGGITSPSVDMVTLPTKDQLTSSTLDSVTLPIRDNVVTMKHPSDSDEAGELDSL	266206	265963	1	Chryseobacterium sp.	Bacteroidota
WP_101111715.1	WP_101111716.1	9.9e-84	['WP_101111715.1' 'WP_101111716.1']	MNKNTPFFSNFIESQIEELSAQETKQCAGGFIGDFEVVTMKAPSDDDEGLEFVLKPGDLVTMKHPSDSDEGNDFPSF	266260	266494	1	Vibrio sp. vnigr-6D03	Pseudomonadota
WP_101111715.1	WP_101111716.1	9.9e-84	['WP_101111715.1' 'WP_101111716.1']	MKATISHRSNKLKEENMSKNTPFFNHFIESQIEELNDTETTQCSGGFAGINISMKHPSDNDEGQPIDIGIRPIDVTMKYPSDDDEGVEIKLDR	266465	266747	1	Vibrio sp. vnigr-6D03	Pseudomonadota
WP_101111715.1	WP_101111716.1	9.9e-84	['WP_101111715.1' 'WP_101111716.1']	MSKNTPFFNNFIEADTLTEEEANQISGGIVNFGGISTRKAPSDDDEGFAIATRKAPSDDDEGFEIATRKAPSDDDEGTAIVFPTW	267134	267392	1	Vibrio sp. vnigr-6D03	Pseudomonadota
WP_135525361.1	WP_135525362.1	9.9e-86	['WP_135525361.1' 'WP_135525362.1']	MKNKENLKKPFFANFLENQISKDEQTKIQGSAPMQTLKYPSDSEDGPGNITKPSVDIAHTMKYPSDNDEAGTEA	273373	273148	1	Flavobacterium humi	Bacteroidota
WP_227364879.1	WP_042156022.1	3.4e-108	['WP_227364879.1' 'WP_042156022.1']	MSKNIKVSTGSAVPFFARFLSEQDTETGDSTSTDIPTIWTFKWPSDWEDS	273543	273390	1	Planktothrix agardhii	Cyanobacteriota
WP_227364879.1	WP_042156022.1	3.4e-108	['WP_227364879.1' 'WP_042156022.1']	MSKNVKVSAPKAVPFFARFLAEQAVEANNSNSAPYPTTLKYPSDWEDY	273999	273852	1	Planktothrix agardhii	Cyanobacteriota
WP_291932875.1	WP_291932872.1	8e-84	['WP_291932872.1' 'WP_291932875.1']	MENKNSKKKPFFASFLEKQIKDPETVKGGTDITIPERDVVTKPIVDNVTSATGDMEHTMKYPSDGDDDVQYV	274886	274667	1	Chryseobacterium sp.	Bacteroidota
WP_291932875.1	WP_291932872.1	8e-84	['WP_291932872.1' 'WP_291932875.1']	MENKNLKKKPFFASFLEKQLKDPETVKGGAASVTSLLKDDIMTTTALEDSATLPSNDGHVTMKYPSDSDEAGDAV	275160	274932	1	Chryseobacterium sp.	Bacteroidota
WP_071901229.1	WP_071901228.1	1.7e-92	['WP_071901228.1' 'WP_071901229.1']	MKKDTTKKPFFARLLEEQELEQVTGGAANKTQKYPSDEDDFEASLIKPPPDTTQKYPSDGDDDNAV	285401	285602	1	Cystobacter ferrugineus	Myxococcota
MDZ8183981.1	MDZ8183981.1	3.5e-103	['MDZ8183981.1' 'MDZ8183982.1']	MSTNTLEKVDVAVVPFFARFLQEQGVDAAEPTPPSTPPSNPPSNPPFIYTFKFPSDWEDPTS	292772	292961	1	Nostoc sp. ChiSLP02	Cyanobacteriota
WP_190674258.1	WP_190674255.1	6.2e-98	['WP_190674255.1' 'WP_190674258.1']	MSEMPNEKAVPFFARFLESQNIEELSEEDMEAAAGGKGRKKSKCGGGGIAVTEKYPSDQEEGGEVTTMKYPSDAEDEGEVMVTMKYPSDAEDSGSL	296075	296366	1	Microcoleus sp. FACHB-672	Cyanobacteriota
WP_126742924.1	WP_126742923.1	5e-86	['WP_126742923.1' 'WP_126742924.1']	MKKPFFANFLENQISKEETNSIQGGATSPLRDNVQTMKYPSDSDADESGTTKPTADISHTMKYPSDGDDDTTTSI	296827	297055	1	Flavobacterium sp. GT3R68	Bacteroidota
WP_123849223.1	WP_123849224.1	5e-81	['WP_123849223.1' 'WP_123849224.1']	MKPNEQVLKPFFAQFLESQTKAEEEKNRRESGIWTSKLADAPDQTHKYPSDGDEEWWLL	296995	296815	1	Chitinophaga lutea	Bacteroidota
WP_123849223.1	WP_123849224.1	5e-81	['WP_123849223.1' 'WP_123849224.1']	MQPSTNPVKPFFAQFLEKQRKTQQEPPIFTLKIWDHIEHTLKYPSDGDEV	297198	297045	1	Chitinophaga lutea	Bacteroidota
WP_190760334.1	WP_190760335.1	2.1e-100	['WP_190760334.1' 'WP_190760335.1']	MSEMPNEKAVPFFARFLESQNIEELSEEDMEAAAGGKCRKKSKCNGGGIAVTEKYPSDQEEGGDVTTTKYPSDAEDEGEVMVTMKYPSDAEDSGGCL	297415	297121	1	Microcoleus sp. FACHB-68	Cyanobacteriota
WP_209146643.1	WP_209146651.1	6.9e-83	['WP_209146643.1' 'WP_209146651.1']	MKPNEKVLTPFFAQFLESQQKTALTKQQQQALENNWTSKLSDVPDQTHKYPSDGDEEWWLL	302579	302393	1	Chitinophaga sp. GCM10012297	Bacteroidota
WP_050020120.1	WP_053326833.1	3.1e-81	['WP_053326833.1' 'WP_050020120.1']	MKNKNSKKKPFFASFLEKQLKDPQTVKGGTDISIPERDVITKPEIDSVTSPKDDMMHTMKYPSDGDDDVQYV	303777	303558	1	Chryseobacterium gallinarum	Bacteroidota
WP_050020120.1	WP_053326833.1	3.1e-81	['WP_053326833.1' 'WP_050020120.1']	MKNGNSKKKPFFATFLEKQIKDPETVKGGDATSVLLDDVTSVIKDSITTSALEDSVSRPGSENVTMKFPSDSDEAGDVV	304063	303823	1	Chryseobacterium gallinarum	Bacteroidota
WP_027255446.1	WP_027255446.1	3.8e-107	['WP_027255446.1' 'WP_026785813.1']	MSKNIKVSTGSAVPFFARFLSEQDTETGDSTSTDIPTIWTLKWPSDWEDS	305212	305365	1	Planktothrix agardhii NIVA-CYA 56/3	Cyanobacteriota
WP_310405314.1	WP_310405312.1	1.4e-83	['WP_310405312.1' 'WP_310405314.1']	MKSNNSKKKPFFASFLEKQVKDPETVKGGSDITLAERDLITKPAIDTVTSPKDDMMHTLKYPSDGDDDTITLPL	307890	307665	1	Chryseobacterium vietnamense	Bacteroidota
WP_310405314.1	WP_310405312.1	1.4e-83	['WP_310405312.1' 'WP_310405314.1']	MENKNSKKKPFFASFLEKQVKDPETVKGGGITSVLADQITTSLQDQITTPIRDNVTKPDNDNVTMKYPSDGDEDVLEA	308180	307943	1	Chryseobacterium vietnamense	Bacteroidota
WP_027385895.1	WP_027385896.1	1.1e-83	['WP_027385895.1' 'WP_027385896.1']	MENRKSKKPFFASFLEKQIEDPEKIKGGAVTSALVDNVTSVNKDNVTSSLLDHVTKPGGDNVTMKYPSDGDEDGNAV	310399	310633	1	Chryseobacterium gregarium DSM 19109	Bacteroidota
WP_027385895.1	WP_027385896.1	1.1e-83	['WP_027385895.1' 'WP_027385896.1']	MKNKDSKKKPFFASFLEKQIQDPEKIKGGSGDITTGVLKDSVTSALVDNITKPGQDVVSMKYPSDSDEDGDPV	310669	310891	1	Chryseobacterium gregarium DSM 19109	Bacteroidota
WP_027385895.1	WP_027385896.1	1.1e-83	['WP_027385895.1' 'WP_027385896.1']	MKNKNSKKEPFFAAFLEKQLQDPEKIQGGGVSTSLKDVVTSPLGDTLTLKTLDNGTTPAADTPVTLKYPSDSDEGGFDPGFPPGLDPEIHP	310925	311201	1	Chryseobacterium gregarium DSM 19109	Bacteroidota
WP_027385895.1	WP_027385896.1	1.1e-83	['WP_027385895.1' 'WP_027385896.1']	MKSKDSKKKPFFASFLEKQIQDPEKVKGGTEVTLSTQDNITKPLYDTVTKPTLDMMQTMKYPSDGDDDAPVV	311223	311442	1	Chryseobacterium gregarium DSM 19109	Bacteroidota
WP_343659265.1	WP_142723214.1	1.2e-82	['WP_142723214.1' 'WP_343659265.1']	MKSNNSKKKPFFASFLEKQVKDPETVKGGGDITLAETDLITKPTVDTVTSPKDDMMQTMKYPSDGDDDVIHLPL	311595	311370	1	Chryseobacterium sp.	Bacteroidota
WP_343659265.1	WP_142723214.1	1.2e-82	['WP_142723214.1' 'WP_343659265.1']	MENKNSKKKPFFATFLEKQVKDPETVKGGGITSVLADQITTALQDQITTPLKDNVTKPDNDNVTMKYPSDGDEDVLEV	311883	311646	1	Chryseobacterium sp.	Bacteroidota
WP_142017520.1	WP_142017519.1	1.6e-82	['WP_142017519.1' 'WP_142017520.1']	MKSNNSKKKPFFASFLEKQVKDPETVKGGSDITLAERDLITKPAIDTVTSPKDDMMHTLKYPSDGDDDTITLPL	314531	314306	1	Chryseobacterium vietnamense	Bacteroidota
WP_142017520.1	WP_142017519.1	1.6e-82	['WP_142017519.1' 'WP_142017520.1']	MENKNSKKKPFFASFLEKQVKDPETVKGGGITSVLADQITTSLQDQITTPIRDNVTKPDNDNVTMKYPSDGDEDVLEA	314821	314584	1	Chryseobacterium vietnamense	Bacteroidota
WP_336690653.1	WP_336690652.1	2.7e-81	['WP_336690653.1' 'WP_336690652.1']	MENKKNKKPFFASFLEKQIAEPEKIKGGSETVATAPLRDNVTTALQDSVTKPSNDNVTMKYPSDSDEGGTEI	315646	315865	1	Chryseobacterium sp. MMO-55	Bacteroidota
WP_336690653.1	WP_336690652.1	2.7e-81	['WP_336690653.1' 'WP_336690652.1']	MKRSDKKKPFFASFLEKQIQNPEEVQGGGGIITGLMDDSFTLPAKDSVFTLKTLDGPVTTTPIKDTPVTLKYPSDSDEGGFNPGNPPGIE	315903	316176	1	Chryseobacterium sp. MMO-55	Bacteroidota
WP_336690653.1	WP_336690652.1	2.7e-81	['WP_336690653.1' 'WP_336690652.1']	MKNKDSKKKPFFASFLEKQLQDPEKIKGGGDVTIASQDSITKPAVDTVTKPIYDMAQTMKYPSDGDDDSPSV	316204	316423	1	Chryseobacterium sp. MMO-55	Bacteroidota
WP_411248471.1	WP_411248471.1	1e-70	['WP_411248469.1' 'WP_411248471.1' 'WP_411248473.1' 'WP_411248474.1']	MKNKSSKKKPFFAAFLEKQLKDPQSVTGGGPDITIPERDVVTKPTLDMAHTLKYPSDGDDDSPTVPL	317229	317025	1	Chryseobacterium proteolyticum	Bacteroidota
WP_411248471.1	WP_411248471.1	1e-70	['WP_411248469.1' 'WP_411248471.1' 'WP_411248473.1' 'WP_411248474.1']	MKPKKLKKPFFASFLEKQIQEPEKVTGGGEIITSPNSDNITIPSKDNITSVLVDNVTTVRNDNVTLKYPSDSDEGGPLDHIEL	317556	317304	1	Chryseobacterium proteolyticum	Bacteroidota
WP_190334104.1	WP_190334103.1	8e-84	['WP_190334103.1' 'WP_190334104.1']	MNKNTPFFSHFIESQIEELSAQETKQCAGGYIGNFDVVTMKAPSDDDEGLEFVLKPGDLVTMKHPSDNDEGNDFPSF	322724	322958	1	Vibrio sp. S9_S30	Pseudomonadota
WP_190334104.1	WP_190334103.1	8e-84	['WP_190334103.1' 'WP_190334104.1']	MSKNTPFFNNFIEAETLTEEEINQVSGGVVNRGNFSNIIFPLDSESETATRKSPSDDDEGISAIAFEFESPGIVFPDC	323531	323768	1	Vibrio sp. S9_S30	Pseudomonadota
WP_312993842.1	WP_312993842.1	2.5e-81	['WP_312993842.1' 'WP_115963692.1']	MENKNSKKKPFFASFLEKQLKEPEKVKGGTDITIPERDVITKPIIDNVTSSTGDMDHTMKYPSDGDDDAQEV	325257	325038	1	Chryseobacterium flavum	Bacteroidota
HEU4710810.1	HEU4710811.1	4.8e-97	['HEU4710810.1' 'HEU4710811.1']	MRDKTESHANETSEPSRPFFARFLEGQDNSKDAFMTLKYPSDRDEIDQRIEYTDHK	326232	326061	1	Pyrinomonadaceae bacterium	Acidobacteriota
WP_343625005.1	WP_343625007.1	6.5e-80	['WP_343625005.1' 'WP_343625007.1']	MENDKKLKKPFFANFLESQVPEKEMEQINGGTDAVTMKFPSDGEDGPGQVITSRVKDLYQTMKYPSDSDEEGVEL	327034	326806	1	Flavobacterium lindanitolerans	Bacteroidota
WP_241280012.1	WP_241280008.1	1.8e-82	['WP_241280008.1' 'WP_241280012.1']	MKSNNSKKKPFFASFLEKQVKDPETVKGGSDITLAERDLITKPAIDTVTSPKDDMMHTLKYPSDGDDDTITLPL	327100	326875	1	Chryseobacterium cucumeris	Bacteroidota
WP_241280012.1	WP_241280008.1	1.8e-82	['WP_241280008.1' 'WP_241280012.1']	MENKNSKKKPFFASFLEKQVKDPETVKGGGITSVLADQITSVIKDHITTTALEDSVTKPDNDNVTMKYPSDGDEDVLEA	327393	327153	1	Chryseobacterium cucumeris	Bacteroidota
WP_073175085.1	WP_034745978.1	4.3e-85	['WP_034745978.1' 'WP_073175085.1']	MKDKNSKKKPFFASFLEKQLKDPETVKGGSNVTNILKDSITNPAVDIVTSPKDDLMVTMKYPSDGDDDAPTIPLD	328587	328359	1	Chryseobacterium vrystaatense	Bacteroidota
WP_073175085.1	WP_034745978.1	4.3e-85	['WP_034745978.1' 'WP_073175085.1']	MKNENSKKKPFFASFLEKQIQDPEKVQGGGIITTPEIDVITLPSIDNVTRPLLDNATNPSRDLLVTMKYPSDGDESVL	328876	328639	1	Chryseobacterium vrystaatense	Bacteroidota
WP_073175085.1	WP_034745978.1	4.3e-85	['WP_034745978.1' 'WP_073175085.1']	MKDENSKKKPFFASFLEKQIQDPEKVLGGGTTPDTDVITSPVVDVITAPILDNATSPSKDHLITLKYPSDHDDSVN	329157	328926	1	Chryseobacterium vrystaatense	Bacteroidota
WP_115980333.1	WP_062161868.1	1.8e-83	['WP_062161868.1' 'WP_115980333.1']	MKNKNSKKKPFFAAFLEKQVNEPQKVKGGAGIITKPEVDTVTKPTFDMAQTQKYPSDGDDDVQSV	329380	329182	1	Chryseobacterium ginsenosidimutans	Bacteroidota
WP_073175085.1	WP_034745978.1	4.3e-85	['WP_034745978.1' 'WP_073175085.1']	MEKKNSKKPFFASFLEKQIQDPEKIQGGGITTPTTDVITVPTRDVVTTSPFLDNATLPVRDQIVTMKYPSDSDESGELEIL	329442	329196	1	Chryseobacterium vrystaatense	Bacteroidota
WP_115980333.1	WP_062161868.1	1.8e-83	['WP_062161868.1' 'WP_115980333.1']	MKKDSKKKPFFASFLEKQIKNPEEIQGGGIISSPTGDVTTLPTNDTVVTSRTLDNVTLPTYDTPVTLKYPSDNDEIGFEPGIDPVKD	329683	329419	1	Chryseobacterium ginsenosidimutans	Bacteroidota
HEX8475271.1	HEX8475270.1	7.9e-98	['HEX8475270.1' 'HEX8475271.1']	MKRHKRLDAESNAQAEERSDLPFFARFLESQDDADAEIRNSRRVGKMATSTRSSGAKSKAKSGGKASSKATKKSRGTAGPKRPLMTLKYPSDRDEVDFYPYFVTAETTIAATGNRNQTLKFPSDGDEEAYAGLYVNRQDIPAGNVKRLKDARIRITRKAADSDES	329793	330291	1	Pyrinomonadaceae bacterium	Acidobacteriota
WP_288443086.1	WP_288443085.1	2.5e-82	['WP_288443085.1' 'WP_288443086.1']	MKSNNSKKKPFFASFLEKQVKDPETVKGGSDITLAERDLITKPAIDTVTSPKDDMMHTLKYPSDGDDDTITLPL	329906	329681	1	uncultured Chryseobacterium sp.	Bacteroidota
WP_115980333.1	WP_062161868.1	1.8e-83	['WP_062161868.1' 'WP_115980333.1']	MEEKKSKKPFFASFLEKQVEDPEKIKGGSGSITSALEDNITGALKDSITSALLDNITKPGSDNVTMKYPSDGDEGGDAV	329957	329717	1	Chryseobacterium ginsenosidimutans	Bacteroidota
WP_288443086.1	WP_288443085.1	2.5e-82	['WP_288443085.1' 'WP_288443086.1']	MENKNSKKKPFFASFLEKQVKDPETVKGGGITSVLADQITSVIKDHITTTALEDSVTKPDNDNVTMKYPSDGDEDVLEA	330199	329959	1	uncultured Chryseobacterium sp.	Bacteroidota
HEX8475271.1	HEX8475270.1	7.9e-98	['HEX8475270.1' 'HEX8475271.1']	METKITPTENRPETTEESNLPFFARFLEGQEASAPTEATAERIMTLKYPSDRDEWD	330558	330729	1	Pyrinomonadaceae bacterium	Acidobacteriota
WP_370030091.1	WP_370030089.1	3e-80	['WP_370030089.1' 'WP_370030091.1']	MENDKKLKKPFFANFLESQVPEKEMEQINGGTDVVTLKFPSDGEDGPGQVITSRIKDLYQTMKYPSDNDESGVEL	332400	332172	1	Flavobacterium sp. 28YEA47A	Bacteroidota
WP_101471413.1	WP_101471412.1	6.5e-80	['WP_101471413.1' 'WP_101471412.1']	MENDKKLKKPFFANFLESQVPEKEMEQINGGTDAVTMKFPSDGEDGPGQVITSRVKDLYQTMKYPSDSDEEGVEL	333752	333524	1	Flavobacterium lindanitolerans	Bacteroidota
MEZ4886015.1	MEZ4886015.1	2.8e-91	['MEZ4886015.1' 'MEZ4886016.1']	MNNQPFFAKFLENQLEEQENNHIKGGVKAMQTMKFPSDGDE	335440	335314	1	Chitinophagales bacterium	Bacteroidota
WP_413960531.1	WP_413960531.1	4.5e-82	['WP_413960532.1' 'WP_413960531.1']	MENKNSKKKPFFATFLEKQVKDPETVKGGGITSVLADQITTSLQDQITTPLKDNVTKPDNDNVTMKYPSDGDEDVLDV	336070	336307	1	Chryseobacterium sp. S90	Bacteroidota
MBW4612641.1	MBW4612640.1	3e-102	['MBW4612640.1' 'MBW4612641.1']	MSTNVVKESDIQAVPFFARFLGEQAAQSDLPSDWGVNTLKYPSDWEEY	336291	336438	1	Desmonostoc vinosum HA7617-LM4	Cyanobacteriota
WP_413960531.1	WP_413960531.1	4.5e-82	['WP_413960532.1' 'WP_413960531.1']	MKNQNSKKKPFFASFLEKQVKDPETVKGGTDMSIPERDVITKPAIDVVTSPKDDMMHTLKYPSDGDDDTITIPL	336359	336584	1	Chryseobacterium sp. S90	Bacteroidota
MBW4612641.1	MBW4612640.1	3e-102	['MBW4612640.1' 'MBW4612641.1']	MSTNVVKESDIQAVPFFARFLEEQAAQSDNLPSQTRKYPSDWEDY	336530	336668	1	Desmonostoc vinosum HA7617-LM4	Cyanobacteriota
MBW4612641.1	MBW4612640.1	3e-102	['MBW4612640.1' 'MBW4612641.1']	MSTNVLKALDIQALPFFARFLAAEQPPQPPTDTPPPPPIWTLKWPSDWEDR	336760	336916	1	Desmonostoc vinosum HA7617-LM4	Cyanobacteriota
WP_108073499.1	WP_108073501.1	1.3e-92	['WP_108073499.1' 'WP_108073501.1']	MKKDMKKPFFARLLEEQELEQVSGGIAQTTLKYPSDSDESTASVVNPPEQTQKFPSDGDEAEGI	341499	341304	1	Vitiosangium sp. GDMCC 1.1324	Myxococcota
WP_260543326.1	WP_260543328.1	5e-85	['WP_260543326.1' 'WP_260543328.1']	MEKKNSKKPFFASFLEKQISDPEKIQGGGVTTPATDVLTVPERDNVTTSPFLDNATTPLKDQAVTMKYPSDSDESGELDIL	353066	353312	1	Chryseobacterium oranimense	Bacteroidota
WP_260543326.1	WP_260543328.1	5e-85	['WP_260543326.1' 'WP_260543328.1']	MKDENSKKKPFFASFLEKQIKDPETIQGGGIITNTDNGIVTAPSIDNVTAQIFDHVTHPSKDLLVTMKYPSDGDDDVV	353346	353583	1	Chryseobacterium oranimense	Bacteroidota
WP_260543326.1	WP_260543328.1	5e-85	['WP_260543326.1' 'WP_260543328.1']	MKDKNSKKKPFFASFLEKQLKDPETIKGGDTGIITDTLKDSITKPSVDVVTSPKDDMMHTLKYPSDGDDDAPTIPLD	353635	353869	1	Chryseobacterium oranimense	Bacteroidota
WP_410702445.1	WP_317741533.1	6.1e-83	['WP_317741533.1' 'WP_410702445.1']	MKDKNSQKKPFFASFLEKQLKDPQKVKGGTDIITIPERDAVTKPQIDSVTSPKDDLAHTMKYPSDGDDDSPTV	356050	355828	1	Chryseobacterium sp. SIMBA_029	Bacteroidota
WP_410702445.1	WP_317741533.1	6.1e-83	['WP_317741533.1' 'WP_410702445.1']	MKNKKSQKKPFFASFLEKQVKDGQAVTGGAITSVLVDSPTTSILRDSATTQSNDQVTMKYPSDSDEAGELS	356305	356089	1	Chryseobacterium sp. SIMBA_029	Bacteroidota
WP_410702445.1	WP_317741533.1	6.1e-83	['WP_317741533.1' 'WP_410702445.1']	MNNKKSQKKPFFASFLEKQLKDGQSVKGGVMTAVTLDAPTTSVLKDDVTGPGGDQVTMKYPSDSDEAGYEV	356558	356342	1	Chryseobacterium sp. SIMBA_029	Bacteroidota
WP_410702445.1	WP_317741533.1	6.1e-83	['WP_317741533.1' 'WP_410702445.1']	MEKKNSKKPFFASFLEKQIQDPEKIQGGGITTPTTDIVTSLTKDTVTTSPTFDNATLPTKDNLVTLKYPSDNDEALDLD	356841	356601	1	Chryseobacterium sp. SIMBA_029	Bacteroidota
WP_167291392.1	WP_167291391.1	1.6e-87	['WP_167291391.1' 'WP_167291392.1']	MKQSEQAKPFFAQFLEAQQAKNLLRPNEANQLVWPPVSLPIIEHDQTMKYPSDGDDDWPAS	357876	358062	1	Paraflavitalea devenefica	Bacteroidota
WP_167291392.1	WP_167291391.1	1.6e-87	['WP_167291391.1' 'WP_167291392.1']	MKQSEQLKPFFAQFLESQARVQRPNEVNSLVWPPVTLPVFDEAHTHKYPSDGDDDLPVID	358111	358294	1	Paraflavitalea devenefica	Bacteroidota
WP_167291392.1	WP_167291391.1	1.6e-87	['WP_167291391.1' 'WP_167291392.1']	MKQQDAGKQPFFAQFLEAQQRTQETAAQPFVDNGPFITKPLLDMEHTLKYPSDGDET	358350	358524	1	Paraflavitalea devenefica	Bacteroidota
WP_084086261.1	WP_115918600.1	1.4e-80	['WP_115918600.1' 'WP_084086261.1']	MNNKDSKKKPFFASFLEKQLKDPETVKGGLEITIPERDVITKPVIDTVTSALKDMEHTMKYPSDGDDDALEV	363634	363415	1	Chryseobacterium rhizosphaerae	Bacteroidota
WP_084086261.1	WP_115918600.1	1.4e-80	['WP_115918600.1' 'WP_084086261.1']	MENKNSKKKPFFASFLEKQIKDPETVTGGAITSVKLDNVTSVIKDHITTAALEDSVTLPGHDHVTMKYPSDSDEAGEEL	363915	363675	1	Chryseobacterium rhizosphaerae	Bacteroidota
WP_029295143.1	WP_029295144.1	1.6e-83	['WP_029295143.1' 'WP_029295144.1']	MEGKKSKKPFFATFLEKQIQDPETVKGGTVTSVLLDNTTGALKDSVTSTTIDNITKPGGDHVTLKYPSDGDEDGTAI	366466	366700	1	Chryseobacterium hispalense DSM 25574	Bacteroidota
WP_029295143.1	WP_029295144.1	1.6e-83	['WP_029295143.1' 'WP_029295144.1']	MKNKNSKKQPFFASFLEKQLQDPEKIKGGGDVTIATQDGPITTSKTADAVTKPIYDMAQTMKYPSDGDDDAPTV	366742	366967	1	Chryseobacterium hispalense DSM 25574	Bacteroidota
WP_027374379.1	WP_027374378.1	1.2e-83	['WP_027374379.1' 'WP_027374378.1']	MENKNSKKKPFFATFLEKQIKDPETVKGGSTITLITVDTVTSAIKDHITTAALEDSVSTHKNDNVTMKYPSDGDEDVLEA	375483	375726	1	Chryseobacterium indologenes	Bacteroidota
WP_027374379.1	WP_027374378.1	1.2e-83	['WP_027374379.1' 'WP_027374378.1']	MKGNNSKKKPFFASFLEKQVKDPETVKGGTDMSIPERDAITKPAIDTVTSPKDDMQHTMKYPSDGDEDTVSVPL	375751	375976	1	Chryseobacterium indologenes	Bacteroidota
WP_378174946.1	WP_378174949.1	4.1e-84	['WP_378174946.1' 'WP_378174949.1']	MEKKKLKKPFFASFLENQIKDTKAVKGGASASGITVPTKDTVTKPAYDGQQTMKYPSDGDESGV	387190	386995	1	Chryseobacterium zhengzhouense	Bacteroidota
WP_257454694.1	WP_257454696.1	2.5e-95	['WP_257454689.1' 'WP_257454694.1' 'WP_257454696.1']	MKKTLENKKPFFARLLEEQELEQVAGGATKKYPSDSDEDQTMKYPSDGDEESPSTLGNVTLKYPSDGDEGVI	397914	397695	1	Archangium lipolyticum	Myxococcota
WP_410692523.1	WP_410692524.1	3.9e-82	['WP_410692523.1' 'WP_410692524.1']	MKQKNSKKPFFASFLEKQVKNPEKVNGGQEITTALEDSVTIPTKDNVTSALSDSVTKPGLDHVTMKYPSDGDDSVE	402224	402455	1	Chryseobacterium sp. SIMBA_038	Bacteroidota
WP_410692523.1	WP_410692524.1	3.9e-82	['WP_410692523.1' 'WP_410692524.1']	MKNKNLKKPFFASFLEKQINNSDKVKGGAMTSELLDNVTTALQDTVTKPGYDNVTMKYPSDGDETGEAS	402482	402692	1	Chryseobacterium sp. SIMBA_038	Bacteroidota
WP_410692523.1	WP_410692524.1	3.9e-82	['WP_410692523.1' 'WP_410692524.1']	MKNKNLKKPFFASFLEKQIQDPQTVKGGAITTALQDSPTTSVLRDTVTNRQNDQVTMKYPSDSDESGELE	402717	402930	1	Chryseobacterium sp. SIMBA_038	Bacteroidota
WP_410692523.1	WP_410692524.1	3.9e-82	['WP_410692523.1' 'WP_410692524.1']	MKNENSKKKPFFASFLEKQLKDPQTVTGGTDITIPERDTVTKPVLDTVTKPQYDMAQTQKYPSDGDDDAPVI	402972	403191	1	Chryseobacterium sp. SIMBA_038	Bacteroidota
WP_034710240.1	WP_034710240.1	1e-82	['WP_034710239.1' 'WP_034710240.1']	MEKKNSKKPFFASFLEKQIQDPEKIQGGGITTPATDIVTSLAKDTVTTSPTFDNATLPTKDNLVTLKYPSDNDEALDLD	405105	405345	1	Chryseobacterium soli	Bacteroidota
WP_034710240.1	WP_034710240.1	1e-82	['WP_034710239.1' 'WP_034710240.1']	MNNKKSQKKPFFASFLEKQLKDGQSVKGGVMTAVTLDAPTTSVLKDDVTGPGGDQVTMKYPSDSDEAGYEV	405389	405605	1	Chryseobacterium soli	Bacteroidota
WP_034710240.1	WP_034710240.1	1e-82	['WP_034710239.1' 'WP_034710240.1']	MKNKKSQKKPFFASFLEKQVKDGQAVTGGAITSVLVDSPTTSILRDSATTQSNDQVTMKYPSDSDEAGELS	405643	405859	1	Chryseobacterium soli	Bacteroidota
WP_034710240.1	WP_034710240.1	1e-82	['WP_034710239.1' 'WP_034710240.1']	MKNKNSQKKPFFASFLEKQLKDPQKVKGGTDIITIPERDAVTKPQIDSVTSPKDDLAHTMKYPSDGDDYSPTV	405898	406120	1	Chryseobacterium soli	Bacteroidota
WP_062674469.1	WP_062674471.1	1.4e-82	['WP_062674469.1' 'WP_062674471.1']	MENKNSKKKPFFASFLEKQVKDPETVKGGGITSVLADQITSVIKDHITTTALEDSVTKPDNDNVTMKYPSDGDEDVLEA	412357	412597	1	Chryseobacterium cucumeris	Bacteroidota
WP_062674469.1	WP_062674471.1	1.4e-82	['WP_062674469.1' 'WP_062674471.1']	MKSNNSKKKPFFASFLEKQVKDPETVKGGSDITLAERDLITKPAIDTVTSPKDDMMHTLKYPSDGDDDTITLPL	412650	412875	1	Chryseobacterium cucumeris	Bacteroidota
WP_066694587.1	WP_066694585.1	3.1e-82	['WP_066694585.1' 'WP_066694587.1']	MENKKSKKKPFFATFLEKQLKDPETVKGGTDITIPERDVITKPTLDDVTSKLTDMDRTLKYPSDGDDDTSDL	414728	414509	1	Chryseobacterium contaminans	Bacteroidota
WP_306843767.1	WP_306843768.1	3.9e-85	['WP_306843767.1' 'WP_306843768.1']	MEKKNSKKPFFASFLEKQINDPEAIQGGGITTPTTDILTVPTRDTVTTSPFLDNATSQLKDQLVTLKYPSDSDESGDLDAL	417653	417899	1	Chryseobacterium lathyri	Bacteroidota
WP_306843767.1	WP_306843768.1	3.9e-85	['WP_306843767.1' 'WP_306843768.1']	MKDENSKKKPFFASFLEKQIKDPETIQGGGIITNTDNDIVTAPSVDNVTAQIFDHVTLPSKDLLVTMKYPSDGDDDVV	417935	418172	1	Chryseobacterium lathyri	Bacteroidota
WP_306843767.1	WP_306843768.1	3.9e-85	['WP_306843767.1' 'WP_306843768.1']	MKDKNSQKKPFFASFLEKQLKDPETVKGGGEITIPERDVITKPSIDTVTSPQDDLMHTMKYPSDGDDDAPTVPLD	418227	418455	1	Chryseobacterium lathyri	Bacteroidota
WP_124533850.1	WP_124533848.1	6.7e-81	['WP_124533848.1' 'WP_124533850.1']	MKSNSSKKKPFFASFLEKQVKDPETVKGGTDIISIPERDMITKPSVDTVTSPKDDMMHTMKYPSDGDDDTITIPL	418409	418181	1	Chryseobacterium sp. KBW03	Bacteroidota
WP_124533850.1	WP_124533848.1	6.7e-81	['WP_124533848.1' 'WP_124533850.1']	MENKNSKKKPFFATFLEKQVKDPETVKGGAITSKLADQITSVIKDHITTSALEDSVTTPDNDNVTMKYPSDGDDDVFEL	418701	418461	1	Chryseobacterium sp. KBW03	Bacteroidota
WP_232721064.1	WP_232721065.1	1.8e-82	['WP_232721064.1' 'WP_232721065.1']	MENKNSKKKPFFATFLEKQVKDPETVKGGGITSVLADQITTSLQDQITTPLKDNVTKPDNDNVTMKYPSDGDEDVLEV	419358	419595	1	Chryseobacterium gleum	Bacteroidota
WP_232721064.1	WP_232721065.1	1.8e-82	['WP_232721064.1' 'WP_232721065.1']	MKSNNSKKKPFFASFLEKQVKDPETVKGGGDITLAETDLITKPTVDTVTSPKDDMMQTMKYPSDGDDDVINLPL	419646	419871	1	Chryseobacterium gleum	Bacteroidota
WP_149224368.1	WP_149224368.1	2.4e-88		MELNEVFFVMFLENDEIDAISSNQQEGAQSTPFVASTSKKKDD	426588	426456	1	Azospirillum sp. B21	Pseudomonadota
WP_209788402.1	WP_209788404.1	1e-82	['WP_209788404.1' 'WP_209788402.1']	MKNQNSKKKPFFASFLEKQVKDPETVKGGTDVTLAERDLITKPAIDTVTSPKDDMMHTLKYPSDGDDDTIFIPL	428634	428409	1	Chryseobacterium sp. CFS2	Bacteroidota
WP_209788402.1	WP_209788404.1	1e-82	['WP_209788404.1' 'WP_209788402.1']	MENKNSKKKPFFASFLEKQVKDPETVKGGGITSVLVDQITTSLQDQITTPLKDNVTKPDNDNVTMKYPSDGDDDVLEV	428924	428687	1	Chryseobacterium sp. CFS2	Bacteroidota
WP_321924963.1	WP_321924963.1	4.2e-91		MANVKIETEEPVPFFSHFLEGQFSRNLTAEEMHAIRGGAVVTMVAPSDQEGVPVGELPDFLGMFRHMGLPMGQMPGMPTPPVTTMAYPSDSEVIPL	431062	431353	1	Paraburkholderia guartelaensis	Pseudomonadota
WP_346319470.1	WP_346319471.1	3e-82	['WP_346319470.1' 'WP_346319471.1']	MKPNENVLKPFFAQFLESQQKNALPKQQQSNENNWTSKLADVPDQTHKYPSDGDEEWWLL	434914	434731	1	Chitinophaga sp. YIM B06452	Bacteroidota
WP_050020121.1	WP_050020121.1	2.9e-81	['WP_050020120.1' 'WP_050020121.1']	MKNGNSKKKPFFATFLEKQIKDPETVKGGDATSVLLDDVTSVIKDSITTSALEDSVSRPGSENVTMKFPSDSDEAGDVV	443127	443367	1	Chryseobacterium sp. P1-3	Bacteroidota
WP_050020121.1	WP_050020121.1	2.9e-81	['WP_050020120.1' 'WP_050020121.1']	MKNKNSKKKPFFASFLEKQLKDPQTVKGGTDISIPERDVITKPEIDSVTSPKDDMMHTMKYPSDGDDDVQYV	443413	443632	1	Chryseobacterium sp. P1-3	Bacteroidota
WP_379716130.1	WP_379716133.1	9.2e-81	['WP_379716130.1' 'WP_379716133.1']	MKKNELKKPFFASFLENQMSKEEANAVQGGAITSILKDTVQTMKYPSDGEEGPGGSTKPSADVYETMKYPSDSDESGTEI	446491	446248	1	Flavobacterium sp. GCM10027622	Bacteroidota
WP_309998033.1	WP_309998031.1	7.5e-85	['WP_309998031.1' 'WP_309998033.1']	MKNKNSKKKPFFASFLEKQVADPETVKGGGTGIITIPEKDGITKPSLDTATSPKDDMAHTLKYPSDGDDDSPTVPL	452562	452331	1	Chryseobacterium sp. 2987	Bacteroidota
WP_309998033.1	WP_309998031.1	7.5e-85	['WP_309998031.1' 'WP_309998033.1']	MKKNNSKKPFFASFLEKQIHDPEKIQGGGTTPDTDVITHPATDGSTSPILDNMTTPKQDYIETKKYPSDSDEAGNF	452811	452580	1	Chryseobacterium sp. 2987	Bacteroidota
WP_309998033.1	WP_309998031.1	7.5e-85	['WP_309998031.1' 'WP_309998033.1']	MEKKNSKKPFFASFLEKQIQDPEKIQGGGLSDPSSDIITLPARDQVTSVTLDSVTLPYKDNIVTMKHPSDSDEAGELDYL	453098	452855	1	Chryseobacterium sp. 2987	Bacteroidota
WP_224055653.1	WP_224055654.1	1.1e-83	['WP_224055653.1' 'WP_224055654.1']	MNKNTPFFSNFIESQIEVLSAQETKQCAGGFIGDFEVVTMKAPSDDDEGLEFVLKPGDLVTMKHPSDSDEGNDFPSF	454639	454873	1	Vibrio penaeicida	Pseudomonadota
WP_224055653.1	WP_224055654.1	1.1e-83	['WP_224055653.1' 'WP_224055654.1']	MKATISHRSNKLKEENMSKNTPFFNHFIESQIEELNDTETTQCSGGFAGINISMKHPSDNDEGQPIDIGIRPIDVTMKYPSDDDEGVEIKLDR	454844	455126	1	Vibrio penaeicida	Pseudomonadota
WP_224055653.1	WP_224055654.1	1.1e-83	['WP_224055653.1' 'WP_224055654.1']	MSKNTPFFNNFIEADTLTEEEANQISGGIVNFGGISTRKAPSDDDEGFAIATRKAPSDDDEGFEIATRKAPSDDDEGTAIVFPTW	455518	455776	1	Vibrio penaeicida	Pseudomonadota
MFO0596382.1	MFO0596382.1	1.1e-79	['MFO0596382.1' 'MFO0596383.1']	MTRISGPRVPAAPKFIDPPAVKAETKKTLKAAFESALKSDKLQFHAGGMPLGERFVRVPLKAGKGADQYSYTALIPAGALAPGAKPSDPNKAKSFFIERSGGFAGITMVAGPVTMGAKGKVTVEPFFGRFLEGQQGAGGTMHTMKAPSDNEDGGGQQPGGGVVHTMKAPSDNEDGGGQKPKPPGGGVVHTMKAPSDNEDGGGARPKPPAGGVVHTMKAPSDNEDGGGARPKPPGGGVVHTMKAPSDNEDGGGARPKPPGGGVVHTMKAPSDNEDGGGTRPGGGVAHTMKFPSDNEDGAR	459257	460157	1	Myxococcaceae bacterium	Myxococcota
WP_198674056.1	WP_119079950.1	1.1e-79	['WP_119079950.1' 'WP_198674056.1']	MKPNEQVIKPFFAQFLEKQRTTRQEPPIFTLKIWDQLEHTLKYPSDGDEV	469214	469367	1	Chitinophaga alhagiae	Bacteroidota
WP_123262037.1	WP_123262036.1	1.5e-83	['WP_123262037.1' 'WP_123262036.1']	MNKKNLKKPFFASFLEKQVKEPEKVKGGGSVTSALQDSITSALQDNVTRPGGDHVTLKYPSDSDEAVD	469267	469474	1	Chryseobacterium daecheongense	Bacteroidota
WP_198674056.1	WP_119079950.1	1.1e-79	['WP_119079950.1' 'WP_198674056.1']	MKPNEQVLKPFFAQFLESQMKAEEEKNRQAAGTWTSKLADAPDQTHKYPSDGDEEWWLL	469420	469600	1	Chitinophaga alhagiae	Bacteroidota
WP_123262037.1	WP_123262036.1	1.5e-83	['WP_123262037.1' 'WP_123262036.1']	MKNKNSKKKPFFASFLEKQLKDPEKIKGGTDVTIPERDAVTKPIYDVAHTMKYPSDGDEEVQSV	469513	469708	1	Chryseobacterium daecheongense	Bacteroidota
WP_278352129.1	WP_131435241.1	1.4e-82	['WP_278352129.1' 'WP_131435241.1']	MENKNSKKKPFFATFLEKQVKDPETVKGGGITSVLADQITTSLQDQITTPLKDNVTKPDNDNVTMKYPSDGDEDVLEV	470816	471053	1	Chryseobacterium gleum	Bacteroidota
WP_278352129.1	WP_131435241.1	1.4e-82	['WP_278352129.1' 'WP_131435241.1']	MKSNNSKKKPFFASFLEKQVKDPETVKGGGDITLAETDLITKPTVDTVTSPKDDMMQTMKYPSDGDDDVINLPL	471104	471329	1	Chryseobacterium gleum	Bacteroidota
WP_122546652.1	WP_122546653.1	8.5e-84	['WP_122546652.1' 'WP_122546653.1']	MKKNSGKKPFFASLLEKQIQEPKNITGGSGSLSTASPTDAESSKLLNSITRPGSDHVTLKYPSDGDEDVNVM	479605	479824	1	Chryseobacterium nematophagum	Bacteroidota
WP_122546652.1	WP_122546653.1	8.5e-84	['WP_122546652.1' 'WP_122546653.1']	MKLKNSHKTPFFATLLEKQCKDSETIKGGINTSAPERDFVTTEIVETMAIQEKILDYTMKFPSDGDDEASFSIRE	480035	480263	1	Chryseobacterium nematophagum	Bacteroidota
WP_185206320.1	WP_185206318.1	5e-82	['WP_185206318.1' 'WP_185206320.1']	MKNKDSKKKPFFASFLEKQLQDPEKIKGGANVTIASQDTVTKPAVDTVTKPIYDMAQTMKYPSDGDDDSPSI	480840	480621	1	Chryseobacterium sp. C3	Bacteroidota
WP_185206320.1	WP_185206318.1	5e-82	['WP_185206318.1' 'WP_185206320.1']	MENKKNKKPFFASFLEKQIAEPEKIKGGSETVATAPLKDNVTTALQDSITKPSNDNVTMKYPSDGDEGGTEI	481086	480867	1	Chryseobacterium sp. C3	Bacteroidota
WP_419486979.1	WP_419486979.1	7.9e-82	['WP_419486979.1' 'WP_336685981.1']	MKDKNLKKKPFFASFLEKQLKDPETVKGGTDITIPERDAVTKPTLDGVTSKLTDMDHTMKYPSDGDDDTAEL	487630	487411	1	Chryseobacterium bernardetii	Bacteroidota
WP_341318065.1	WP_341318065.1	5.3e-90		MSDVKIKDLSPVPFFAHFLEGQFSRELTGEEMKALRGGSAVTMAAPSDQEGVPIGELPDIQALLRSGLAPIQNNSLTPHPVTMAYPSDGEVAHVPR	491437	491728	1	Paraburkholderia sp. IMGN_8	Pseudomonadota
WP_336958732.1	WP_336958734.1	2.1e-82	['WP_336958732.1' 'WP_336958734.1']	MENKKSKKKPFFATFLEKQLKDPETVKGGTDITIPERDVITKPTLDAVTSKLTDMDHTMKYPSDGDDDTAEL	492511	492730	1	Chryseobacterium contaminans	Bacteroidota
WP_280210068.1	WP_280210069.1	1.2e-82	['WP_280210068.1' 'WP_280210069.1']	MENKNSKKKPFFASFLEKQVKDPETVKGGGITSVLADQITSVIKDHITTTALEDSVTKPDNDNVTMKYPSDGDEDVLEA	497420	497660	1	Chryseobacterium cucumeris	Bacteroidota
WP_264542979.1	WP_264542980.1	2e-88	['WP_264542980.1' 'WP_264542979.1']	MKKSENSKKPFFANFLENQISKDEQNAIQGGAVTSVLSDTVQTMKYPSDSEEGPGNPTKPSLDIYETMKYPSDSDEAGTEI	497453	497699	1	Flavobacterium hankyongi	Bacteroidota
WP_280210068.1	WP_280210069.1	1.2e-82	['WP_280210068.1' 'WP_280210069.1']	MKSNNSKKKPFFASFLEKQVKDPETVKGGSDITLAERDLITKPAIDTVTSPKDDMMHTLKYPSDGDDDTITLPL	497713	497938	1	Chryseobacterium cucumeris	Bacteroidota
WP_224090538.1	WP_224090536.1	2.2e-102	['WP_224090536.1' 'WP_224090538.1']	MSTSKTKTVDVGVVPFFARFLEGQATEGEGTETPSFPWTFKYPSDLEDK	503637	503787	1	Nostoc sp. MS1	Cyanobacteriota
WP_224090538.1	WP_224090536.1	2.2e-102	['WP_224090536.1' 'WP_224090538.1']	MSTNAVQTANVEAVPFFARFLEEQVAQAPDPAYNIPETLKYPSDWEEY	503875	504022	1	Nostoc sp. MS1	Cyanobacteriota
WP_224090538.1	WP_224090536.1	2.2e-102	['WP_224090536.1' 'WP_224090538.1']	MSTNTVQTANVEAVPFFARFLEEQVAEVSDTAPYETRKYPSDWEEY	504111	504252	1	Nostoc sp. MS1	Cyanobacteriota
WP_409787824.1	WP_409787826.1	4.2e-84	['WP_409787824.1' 'WP_409787826.1']	MEGKKSKKPFFATFLEKQIQDPETVKGGTVTSVLLDNTTGALKDSVTSTTIDNITKPGGDHVTLKYPSDGDEDGTAI	506223	506457	1	Chryseobacterium hispalense	Bacteroidota
WP_409787824.1	WP_409787826.1	4.2e-84	['WP_409787824.1' 'WP_409787826.1']	MKNKNSKKQPFFASFLEKQLQDPEKIKGGGDVTIATQDGPITTSKTADAVTKPIYDMAQTMKYPSDGDDDAPTV	506499	506724	1	Chryseobacterium hispalense	Bacteroidota
WP_326988105.1	WP_326988104.1	1.4e-84	['WP_326988104.1' 'WP_326988105.1']	MKNKNSKKKPFFASFLEKQLQDPEKIKGGTDVTIATQDGPITTSKTADTVTKPIYDMAHTMKYPSDGDDDVPTV	507522	507297	1	Chryseobacterium nepalense	Bacteroidota
WP_326988105.1	WP_326988104.1	1.4e-84	['WP_326988104.1' 'WP_326988105.1']	MEGKKTKKPFFASFLEKQIQDPETVKGGSGTITSALQDSTTGALKDSVTSVTVDNVTKPGGDHVTLKYPSDGDEDATAL	507802	507562	1	Chryseobacterium nepalense	Bacteroidota
WP_074237501.1	WP_074237502.1	2.1e-82	['WP_074237501.1' 'WP_074237502.1']	MKPNEQVMKPFFAQFLEAQQTEKRQEKESNWTSKLSDAPDQTLKYPSDGDEEWWLL	509103	508932	1	Chitinophaga niabensis	Bacteroidota
WP_150975421.1	WP_150975420.1	1.1e-100	['WP_150975420.1' 'WP_150975421.1']	MAYPNDQQGKALPFFARFLSVSKEESSIKSPSPEREYNVTLKYPSDWEEF	512779	512932	1	Microcystis aeruginosa EAWAG127a	Cyanobacteriota
WP_169229610.1	WP_169229611.1	1.1e-83	['WP_169229610.1' 'WP_169229611.1']	MEGKKSKKPFFASFLEKQIQDPETIKGGTVTSVLLDSTTGVLKDSGTSTTLDNVTKPGGDHVTMKYPSDGDEDATAV	513546	513780	1	Chryseobacterium cheonjiense	Bacteroidota
WP_169229610.1	WP_169229611.1	1.1e-83	['WP_169229610.1' 'WP_169229611.1']	MKNKNSKKKPFFASFLEKQLQDPEKIKGGGDVTIATQDGVITTKEADTVTKPIYDMAHTMKYPSDGDDDVPTV	513821	514043	1	Chryseobacterium cheonjiense	Bacteroidota
WP_150975421.1	WP_150975420.1	1.1e-100	['WP_150975420.1' 'WP_150975421.1']	MNYPNTEQSKAIPFFARFLSADQDEAPTPDSPPDSKPAPVWTWKWPSDWEDS	516640	516799	1	Microcystis aeruginosa EAWAG127a	Cyanobacteriota
WP_079242684.1	WP_079242684.1	1.5e-83	['WP_079242685.1' 'WP_079242684.1']	MENKNSKKKPFFASFLEKQVKDPETVKGGGITSVLADQITTSLQDQITTPIKDNVTKPDNDNVTMKYPSDGDEDVLEA	528681	528918	1	Chryseobacterium metallicongregator	Bacteroidota
WP_079242684.1	WP_079242684.1	1.5e-83	['WP_079242685.1' 'WP_079242684.1']	MESNNSKKKPFFASFLEKQVKDPETVKGGSDITLAERDLITKPTIDTVTSPKDDMMHTLKYPSDGDDDTITLPL	528970	529195	1	Chryseobacterium metallicongregator	Bacteroidota
WP_048502160.1	WP_048502159.1	1.4e-85	['WP_048502159.1' 'WP_048502160.1']	MKDKNSKKKPFFASFLEKQLKDPETIKGGDTGIITDTLKDSITKPSIDVVTSPKDDMMHTLKYPSDGDDDAPTVPLD	530883	530649	1	Chryseobacterium sp. BLS98	Bacteroidota
WP_048502160.1	WP_048502159.1	1.4e-85	['WP_048502159.1' 'WP_048502160.1']	MKDENSKKKPFFASFLEKQIKDPETVQGGGIISNTDNDIVTAPSIDNVTAQIFDHVTHPSKDLLVTMKYPSDGDDDVV	531171	530934	1	Chryseobacterium sp. BLS98	Bacteroidota
WP_048502160.1	WP_048502159.1	1.4e-85	['WP_048502159.1' 'WP_048502160.1']	MEKKNSKKPFFASFLEKQISDPEKIQGGGITTSTTDVITIPERDNVTTSPFLDNATTPLKDQAVTMKYPSDSDESGELDIL	531450	531204	1	Chryseobacterium sp. BLS98	Bacteroidota
HEX5704667.1	HEX5704667.1	1.2e-92		MPDKTEVRIPEDSEQSLPFFARFLEAQATPEVSKMTLKYPSDRDEIDQRLELTSGNNE	532688	532865	1	Pyrinomonadaceae bacterium	Acidobacteriota
HYF30967.1	HYF30966.1	2.5e-87	['HYF30966.1' 'HYF30967.1']	MKQQDQVKQPFFAQFLECQRTEDQNNELTSPLKDPVTQKYPSDGDDNPPEV	532741	532897	1	Chitinophagaceae bacterium	Bacteroidota
HYF30967.1	HYF30966.1	2.5e-87	['HYF30966.1' 'HYF30967.1']	MKQNDQPKQPFFAQFLESQRTEEAQSHSITKPWMDVNETHKYPSDSDEGGDPA	532937	533099	1	Chitinophagaceae bacterium	Bacteroidota
HYF30967.1	HYF30966.1	2.5e-87	['HYF30966.1' 'HYF30967.1']	MNQNEPVKQPFFVQFLENQIPEAQENNVITKPIMDLEQTQKAPSDRDEV	533136	533286	1	Chitinophagaceae bacterium	Bacteroidota
WP_354046557.1	WP_354046555.1	2.1e-82	['WP_354046555.1' 'WP_354046557.1']	MKNKNSKKKPFFASFLEKQLKDPETIKGGTDVSIPERDVVTKPSVDIVTSPKDDMMHTMKYPSDGDDDVQYV	534527	534308	1	Chryseobacterium sp. NRRL B-14859	Bacteroidota
WP_354046557.1	WP_354046555.1	2.1e-82	['WP_354046555.1' 'WP_354046557.1']	MENKNSKKKPFFATFLEKQLKDPETIKGGEATSVLLDNVTSVLKDNITTSALEDSVSRPGGDHVTMKYPSDSDEAGDVA	534815	534575	1	Chryseobacterium sp. NRRL B-14859	Bacteroidota
WP_257199879.1	WP_257199878.1	4.2e-80	['WP_257199878.1' 'WP_257199879.1']	MENKNSKKKPFFASFLEKQLKDPETVKGGLEITIPERDVITKPVIDTVTSALKDMEHTMKYPSDGDDDSLEV	558421	558202	1	Chryseobacterium sp. WG14	Bacteroidota
WP_257199879.1	WP_257199878.1	4.2e-80	['WP_257199878.1' 'WP_257199879.1']	MENKNSKKKPFFASFLEKQLKDPETVKGGAITSVSLDNVTSVIKDSITSALEDNVSLPGHDNVTMKYPSDSDESGDEL	558709	558472	1	Chryseobacterium sp. WG14	Bacteroidota
WP_065398720.1	WP_212649076.1	3.4e-83	['WP_065398720.1' 'WP_212649076.1']	MENKNSKKKPFFATFLEKQIKDPENVKGGSITSVKIDDVTSLVKDQVIVTAALEDSVSTPLNDNVTLKYPSDGDDHVLEVEL	567778	568027	1	Chryseobacterium arthrosphaerae	Bacteroidota
WP_065398720.1	WP_212649076.1	3.4e-83	['WP_065398720.1' 'WP_212649076.1']	MENKNSKKKPFFASFLEKQIKDLETVKGGTDVSIPERDVITKPAIDVVTSPKDDMMHTLKYPSDGDDDVIILPL	568075	568300	1	Chryseobacterium arthrosphaerae	Bacteroidota
MBE7384959.1	MBE7384958.1	4.4e-94	['MBE7384958.1' 'MBE7384959.1']	MPHNNRDHNAQETPFFARYLEGQVTQEISQEEAKKIGGGFKPSEGSATTHKFPSDLDEGLED	570039	569850	1	Leptolyngbya sp. SIO1E4	Cyanobacteriota
WP_413929360.1	WP_413929361.1	2.9e-83	['WP_413929360.1' 'WP_413929361.1']	MENKNSKKKPFFASFLEKQVKDPETVKGGGITSVLADQITTSLQDQITTPIKDNVTKPDNDNVTMKYPSDGDEDVLEA	571057	571294	1	Chryseobacterium sp. T20	Bacteroidota
WP_413929360.1	WP_413929361.1	2.9e-83	['WP_413929360.1' 'WP_413929361.1']	MKSNNSKKKPFFASFLEKQVKDPETVKGGSDITLAERDLITKPTIDTVTSPKDDMMHTLKYPSDGDDDTITLPL	571347	571572	1	Chryseobacterium sp. T20	Bacteroidota
WP_002623136.1	WP_002623135.1	8.2e-95	['WP_002623136.1' 'WP_002623135.1']	MKKDKQESSQQKGKRPFFARLLEAQELEKAAGGAPLQTLKYPSDSDDDGSITRKWPSDWDDSY	578800	578608	1	Cystobacter fuscus DSM 2262	Myxococcota
WP_089790528.1	WP_089790529.1	4.6e-83	['WP_089790528.1' 'WP_089790529.1']	MEEKKSKKPFFASFLEKQVEDPEKIKGGSGTITSALQDNTTGALKDSITSALQDNVTKPGSDNVTMKYPSDGDEDGDAV	579474	579714	1	Chryseobacterium wanjuense	Bacteroidota
WP_089790528.1	WP_089790529.1	4.6e-83	['WP_089790528.1' 'WP_089790529.1']	MKKNGGKKPFFASFLEKQIQNPEEIQGGSVPTAPLTDFVTLPTKDTVTTSPTLDNATLPFKDNVVTLKYPSDNDEIGDLSDPGES	579755	580013	1	Chryseobacterium wanjuense	Bacteroidota
WP_059124042.1	WP_059124041.1	6.4e-86	['WP_059124041.1' 'WP_059124042.1']	MEKKKLKKPFFASFLESQIKDSKEVKGGSTSFGATTPLKDGVTKPSLDSQQTMKYPSDGDESTV	579963	579768	1	Chryseobacterium sp. JAH	Bacteroidota
WP_089790528.1	WP_089790529.1	4.6e-83	['WP_089790528.1' 'WP_089790529.1']	MKNKNSKKKPFFASFLEKQLQDPEKIKGGGDITLATQDIVTKPAFDGVTKPDQDMAQTQKYPSDGDDDVQYVDL	580039	580264	1	Chryseobacterium wanjuense	Bacteroidota
WP_140002193.1	WP_140002195.1	1e-80	['WP_140002193.1' 'WP_140002195.1']	MENDKKLKKPFFANFLESQVPEKEMEQINGGTDVVTLKFPSDGEDGPGQVITSKLKDLYQTMKYPSDNDEAGVEL	589919	590147	1	Flavobacterium microcysteis	Bacteroidota
WP_301416463.1	WP_301416465.1	1.7e-88	['WP_301416463.1' 'WP_301416465.1']	MNNNQPFFAQFMQAQELTTEQTDQVVGGVLEQPAPKRPPEFDNVTQKAPSDNDEGGDLLGVES	591071	591263	1	Microbulbifer spongiae	Pseudomonadota
WP_267686612.1	WP_267686613.1	1.2e-78	['WP_267686612.1' 'WP_267686613.1']	MSKKLIDLQSDGADVPFFAHLLSGQNDPSTPAAGGGGTPAPTYHCLDSECTKKYPSDYDEPTSSLWDK	595033	595240	1	Nannocystis sp. SCPEA4	Myxococcota
WP_136667016.1	WP_136667015.1	2.5e-82	['WP_136667015.1' 'WP_256371329.1' 'WP_136667016.1']	MKKNENAKKPFFANFLENQISKDEQNAVQGGITTVLKDNAQTMKYPSDSDEAYESLITKPIYDDAQTMKYPSDSDEDYTEI	595297	595051	1	Flavobacterium sp. H122	Bacteroidota
WP_223605888.1	WP_223605887.1	2e-84	['WP_223605887.1' 'WP_223605888.1']	MKDKNSKKKPFFASFLEKQLKDPETVKGGGIITIPERDVITKPSVDVVTSPKDDMMHTLKYPSDGDDDSPTIPLD	596371	596143	1	Chryseobacterium sp. OSA05B	Bacteroidota
WP_223605888.1	WP_223605887.1	2e-84	['WP_223605887.1' 'WP_223605888.1']	MQDENSKKKPFFASFLEKQIKDPETIQGGSGIITDTDNDAITIPSKDNVTAQIFDHVTSPNKDLLVTMKYPSDGDDGVI	596662	596422	1	Chryseobacterium sp. OSA05B	Bacteroidota
WP_223605888.1	WP_223605887.1	2e-84	['WP_223605887.1' 'WP_223605888.1']	MEKKNSKKPFFASFLEKQINDPEKIQGGGITTPTTDVLTVPARDVVTTSPFLDNATLPVRDQVVTMKYPSDSDEGGELEIL	596952	596706	1	Chryseobacterium sp. OSA05B	Bacteroidota
WP_345200166.1	WP_345200164.1	1.4e-85	['WP_345200164.1' 'WP_345200166.1']	MKNKDSKKKPFFASFLEKQLQDPEKIKGGTDVTIATQDGVITAKITDQPTKPTLDMVHTMKYPSDGDDDVPTV	601297	601075	1	Chryseobacterium ginsengisoli	Bacteroidota
WP_345200166.1	WP_345200164.1	1.4e-85	['WP_345200164.1' 'WP_345200166.1']	MKNNDKKKPFFASFLEKQIQNPEEIQGGGLSTSPTTDFVTLPTTDTVFTLKTLDSPTTTPAADTPVTLKYPSDSDEGGFNPGGPLEPYHP	601591	601318	1	Chryseobacterium ginsengisoli	Bacteroidota
WP_345200166.1	WP_345200164.1	1.4e-85	['WP_345200164.1' 'WP_345200166.1']	MENKKPKKPFFASFLERQVEDPEKIKGGSGTITTALQDNATAPLKDSVTTSLQDSPTKPTLDTAQTMKYPSDGDEGGNEV	601877	601634	1	Chryseobacterium ginsengisoli	Bacteroidota
WP_079207919.1	WP_079207921.1	1e-100	['WP_079207919.1' 'WP_079207921.1']	MAYPNDQQGKALPFFARFLSVSKEESSIKSPSPEPTYVSTLKYPSDWEEY	611893	611740	1	Microcystis aeruginosa KW	Cyanobacteriota
NES99760.1	NES99759.1	1.7e-101	['NES99759.1' 'NES99760.1']	MSQNIKEIQATVVPFFARFLEEQEATLSNATANPFVTLKYPSDFEDY	623394	623538	1	Sphaerospermopsis sp. SIO1G1	Cyanobacteriota
NES99760.1	NES99759.1	1.7e-101	['NES99759.1' 'NES99760.1']	MSQNIKEIEATVVPFFARFLEEQEATLSNATANPFVTLKYPSDFEEY	623634	623778	1	Sphaerospermopsis sp. SIO1G1	Cyanobacteriota
WP_342950899.1	WP_342950899.1	6.3e-92		MSNVKIENQEPVPFFSHFLEGQFSRNLTPAEMQAIRGGAVVTMVAPSDQEGMPVGEMPDIQCLLRHMGLPTMGQMPGNQHAPSTTMAYPSDSEFIPV	635289	635583	1	Paraburkholderia sp. JHI869	Pseudomonadota
WP_084086260.1	WP_084086260.1	6.9e-81	['WP_084086260.1' 'WP_084086261.1']	MNNKDSKKKPFFASFLEKQLKDPETVKGGLEITIPERDVITKPVIDTVTSALKDMEHTMKYPSDGDDDALEV	667944	667725	1	Chryseobacterium sp. YR221	Bacteroidota
WP_084086260.1	WP_084086260.1	6.9e-81	['WP_084086260.1' 'WP_084086261.1']	MENKNSKKKPFFASFLEKQIKDPETVTGGAITSVKLDNVTSVIKDHITTAALEDSVTLPGHDHVTMKYPSDSDEAGEEL	668225	667985	1	Chryseobacterium sp. YR221	Bacteroidota
WP_293096439.1	WP_293096441.1	9e-101	['WP_293096439.1' 'WP_293096441.1']	MQNQESNTQVKPFFAHFLEEQKAAPDQSETSGQQTLKYPSDSEEIETQKYPSDWEEN	691576	691402	1	Moorena sp. SIOASIH	Cyanobacteriota
WP_172279502.1	WP_172279501.1	4.6e-83	['WP_172279501.1' 'WP_172279502.1']	MKNKSSKKKPFFAAFLEKQLKDPQSVTGGGPDITIPERDVVTKPTLDMAHTLKYPSDGDDDAPTVPL	703131	702927	1	Chryseobacterium sp. LAM-KRS1	Bacteroidota
WP_172279502.1	WP_172279501.1	4.6e-83	['WP_172279501.1' 'WP_172279502.1']	MKPKKLKKPFFASFLEKQIQEPEKVTGGGEVITSPNSDNITIPSKDNITSVLVDNVTTVRNDNVTLKYPSDSDEGGPLDHIEL	703458	703206	1	Chryseobacterium sp. LAM-KRS1	Bacteroidota
WP_079679334.1	WP_079679336.1	2.3e-108	['WP_079679334.1' 'WP_079679336.1']	MSKNIKVSTDLAVPFFARFLAEQDTESGDSTSTDIPPVWTLKWPSDWEDS	707263	707110	1	Planktothrix sp. PCC 11201	Cyanobacteriota
WP_079679334.1	WP_079679336.1	2.3e-108	['WP_079679334.1' 'WP_079679336.1']	MSKNVKVSAPKAVPFFARFLAEQAVEAKSSNSAPYETRKYPSDWEEF	707689	707545	1	Planktothrix sp. PCC 11201	Cyanobacteriota
WP_101239824.1	WP_101239825.1	1.2e-84	['WP_101239825.1' 'WP_101239824.1']	MENKNSKKKPFFASFLEKQIKDTETIKGGTDISIPERDVVTKPDYDIVTTPQDDMMHTLKYPSDGDDDVQYV	721617	721398	1	Chryseobacterium sp. PMSZPI	Bacteroidota
WP_101239824.1	WP_101239825.1	1.2e-84	['WP_101239825.1' 'WP_101239824.1']	MENKNSKKKPFFATFLEKQLKDPETVKGGSVTSLLLDDVTTALKDGVTKPDNDNVTMKYPSDGDDDVLEVQ	721851	721635	1	Chryseobacterium sp. PMSZPI	Bacteroidota
WP_235753026.1	WP_235753027.1	9.7e-109	['WP_235753027.1' 'WP_235753026.1']	MSKNVKVSAPKAVPFFARFLAEQAVEANNSNSAPYPTTLKYPSDWEDY	722906	723053	1	Planktothrix agardhii 1804	Cyanobacteriota
WP_312508271.1	WP_193544453.1	2.4e-82	['WP_312508271.1' 'WP_193544453.1']	MENKNSKKKPFFATFLEKQVKDPETVKGGGITSVLADQITSVIKDHITTTALEDSVTKPDNDNVTMKYPSDGDEDVLEV	722947	723187	1	Chryseobacterium culicis	Bacteroidota
WP_312508271.1	WP_193544453.1	2.4e-82	['WP_312508271.1' 'WP_193544453.1']	MKSNNSKKKPFFASFLEKQVKDPETVKGGTDIISIPERDMITKPAVDTVTSPKDDMMHTLKYPSDGDDDTIIIPL	723233	723461	1	Chryseobacterium culicis	Bacteroidota
WP_235753026.1	WP_235753027.1	9.7e-109	['WP_235753027.1' 'WP_235753026.1']	MSKNIKVSTGSAVPFFARFLSEQDTETGDSTSTDIPTIWTFKWPSDWEDS	723362	723515	1	Planktothrix agardhii 1804	Cyanobacteriota
WP_026785813.1	WP_254033251.1	7.1e-108	['WP_026785813.1' 'WP_254033251.1']	MSKNIKVSTGSAVPFFARFLSEQDTETGDSTSTDIPTIWTLKWPSDWEDS	723432	723279	1	Planktothrix agardhii	Cyanobacteriota
WP_026785813.1	WP_254033251.1	7.1e-108	['WP_026785813.1' 'WP_254033251.1']	MSKNVKVSAPKAVPFFARFLAEQAVEANSSNSTPFIGTYKYPSDFEDA	723772	723625	1	Planktothrix agardhii	Cyanobacteriota
WP_026785813.1	WP_254033251.1	7.1e-108	['WP_026785813.1' 'WP_254033251.1']	MSKNVKVSAPKAVPFFARFLAEQAVEANSSNSAPFDTRKFPSDWEDSW	724251	724104	1	Planktothrix agardhii	Cyanobacteriota
WP_158761794.1	WP_158761794.1	9.9e-93		MSNLKIETQEPVPFFSHFLEGQFSRDLTGAQMQAIRGGAVVTMAAPSDQEGVPVGELPDILGMLRHMGWPMGQLPGTPASPVTTMAYPSDGENAPL	724583	724874	1	Paraburkholderia acidiphila	Pseudomonadota
WP_036480470.1	WP_036480470.1	7.1e-96	['WP_036480469.1' 'WP_036480470.1']	MSDNDRQELNTEAVPFFARYLEDQDYQEELSEEESQHIGGGRRPLIQTKKAPSDNEEVCGGGFVTTMKYPSDNEEGGGGSVVTLKFPSDNEEGGGGVIKHKHPSNKKDLQK	726418	726082	1	Myxosarcina sp. GI1	Cyanobacteriota
WP_254172050.1	WP_227398040.1	1.4e-108	['WP_254172050.1' 'WP_227398040.1']	MSKNIKVSTGSAVPFFARFLSEQDTETGDSTSTDIPTIWTLKWPSDWEDS	726525	726372	1	Planktothrix agardhii	Cyanobacteriota
WP_143883354.1	WP_143883354.1	1.6e-82	['WP_143883354.1' 'WP_143883355.1']	MEKKKLKKPFFASFLENQIKDTKAVKGGASGTGLTTPLKDTVTKPVYDTHQTMKYPSDGDEGSDI	737267	737465	1	Chryseobacterium binzhouense	Bacteroidota
WP_121375089.1	WP_121375090.1	1.4e-79	['WP_121375089.1' 'WP_121375090.1']	MENEKKLKKPFFANFLESQVPEKELEKINGGTDAVTLKFPSDGEDGPGQIITSRIKDLYQTMKYPSDNDEDGVKS	765853	765625	1	Flavobacterium endophyticum	Bacteroidota
MCF3605799.1	MCF3605802.1	1.7e-88	['MCF3605799.1' 'MCF3605800.1' 'MCF3605801.1' 'MCF3605802.1']	MSKNIKVSTGLAVPFFARFLSEQDTETGGPTSTDFPTAWTLKWPSDFEDS	772896	773049	1	Planktothrix agardhii 1033	Cyanobacteriota
WP_264517301.1	WP_264517302.1	2.1e-81	['WP_264517301.1' 'WP_264517302.1']	MENKNSKKKPFFASFLEKQVKDPETVKGGGITSVLADQITTSLQDQITTPLKDNVTKPDNDNVTMKYPSDGDEDVLEA	780971	781208	1	Chryseobacterium viscerum	Bacteroidota
WP_264517301.1	WP_264517302.1	2.1e-81	['WP_264517301.1' 'WP_264517302.1']	MKSNNSKKKPFFASFLEKQVKDPETVKGGTDITIPERDVITKPAVDVVTSPKDDMMHTLKYPSDGDDDTITIPL	781257	781482	1	Chryseobacterium viscerum	Bacteroidota
WP_118972678.1	WP_118972679.1	2.8e-86	['WP_118972678.1' 'WP_118972679.1']	MKKQNLQKPFFSAFLENQMDKQNEDKVQGGDNPPIHTMSLADSPQTQKYPSDQEDTHTKPLADMAQTQKYPSDGDDDPMPIDL	781262	781010	1	Taibaiella koreensis	Bacteroidota
WP_118972678.1	WP_118972679.1	2.8e-86	['WP_118972678.1' 'WP_118972679.1']	MKKSTGLLRPFFAGFLENQAQQSIQGGGDPSTTNVIPDQAQTQKYPSDQEDNPTDKEKDDDYSKKFPSDWEDA	781599	781377	1	Taibaiella koreensis	Bacteroidota
WP_118972678.1	WP_118972679.1	2.8e-86	['WP_118972678.1' 'WP_118972679.1']	MKKKTAGLHQPFFASFLESQAQQAIQGGDDPSPTNALADQPQTMKYPSDQEDNPSPTSVIKDSVQTMKAPSDNDEWR	781866	781632	1	Taibaiella koreensis	Bacteroidota
WP_118972678.1	WP_118972679.1	2.8e-86	['WP_118972678.1' 'WP_118972679.1']	MKKEQGLAKPFFAGFLENQLKKPSETAVQGGQTLKFPSDLEEAQTNKYPSDQEDDVTKPAADIRHTDKYPSDGDEDGI	782170	781933	1	Taibaiella koreensis	Bacteroidota
MBK8263488.1	MBK8263488.1	5.9e-85		MENLDTKSHKKPFFARYLESQQREPLAASGKKKKKKDDAAPTPPPDTYDGVTHKYPSDDDEFVTLKYPSDADEPGTTT	791310	791073	1	Nannocystis sp.	Myxococcota
WP_121460453.1	WP_121460454.1	3.4e-83	['WP_121460453.1' 'WP_121460454.1']	MKNSKKPFFASFLEKQVKEPEKVKGGGSITSALQDNVTRPGGDHVTLKYPSDSDEAVD	791449	791626	1	Chryseobacterium defluvii	Bacteroidota
WP_121460453.1	WP_121460454.1	3.4e-83	['WP_121460453.1' 'WP_121460454.1']	MKNKNSKKKPFFASFLEKQLKDPEKVKGGTDVTIPERDSVTKPIYDVAQTMKYPSDGDEEVQSV	791664	791859	1	Chryseobacterium defluvii	Bacteroidota
MCA1578360.1	MCA1578359.1	1.3e-94	['MCA1578359.1' 'MCA1578360.1']	MRDKTETPAPATSEHSLPFFARFLEGQDTSKDSFMTLKYPSDRDEMDQRLTFTSGDNE	796147	796324	1	Acidobacteriota bacterium	Acidobacteriota
QBA20327.1	QBA20326.1	1.8e-83	['QBA20326.1' 'QBA20327.1']	MKSNNSKKKPFFASFLEKQVKDPETVKGGSDITLAETDLITKPTIDTVTSPKDDMMHTLKYPSDGDDDTITIPL	813709	813484	1	Chryseobacterium indologenes	Bacteroidota
QBA20327.1	QBA20326.1	1.8e-83	['QBA20326.1' 'QBA20327.1']	MENKNSKKKPFFASFLEKQVKDPETVKGGGITSVLADQITTSLQDQITTPLKDNVTTPDNDNVTMKYPSDGDEDVLEV	813996	813759	1	Chryseobacterium indologenes	Bacteroidota
WP_343679747.1	WP_212649076.1	3.4e-83	['WP_212649076.1' 'WP_343679747.1']	MENKNSKKKPFFASFLEKQIKDPETVKGGTDVSIPERDVITKPAIDVVTSPKDDMMHTLKYPSDGDDDVIILPL	814077	813852	1	Chryseobacterium arthrosphaerae	Bacteroidota
WP_343679747.1	WP_212649076.1	3.4e-83	['WP_212649076.1' 'WP_343679747.1']	MENKNSKKKPFFATFLEKQIKDPENVKGGSITSVKIDDVTSLVKDQVIVTAALEDSVSTPLNDNVTLKYPSDGDDHVLEVEL	814374	814125	1	Chryseobacterium arthrosphaerae	Bacteroidota
WP_262148249.1	WP_262148247.1	3.3e-86	['WP_262148247.1' 'WP_262148249.1']	MEKKKLKKPFFASFLENQIKDSKEVKGGSSSVGATSPLRDGITKPAYDTQQTMKYPSDGDESTV	820768	820573	1	Chryseobacterium foetidum	Bacteroidota
WP_343610598.1	WP_343610600.1	5.3e-85	['WP_343610598.1' 'WP_343610600.1']	MEKKNSKKPFFASFLEKQISDPEKIQGGAVTTPTTDIVTIPERDNVTTSPFLDNATTPLKDQVVTMKYPSDSDESGELDIL	823852	824098	1	Chryseobacterium oranimense	Bacteroidota
WP_343610598.1	WP_343610600.1	5.3e-85	['WP_343610598.1' 'WP_343610600.1']	MKDENSKKKPFFASFLEKQVKDPETIQGGGIISNTDNDIVTAPSIDNVTAQIFDHVTHPSKDLLVTMKYPSDGDDDVV	824132	824369	1	Chryseobacterium oranimense	Bacteroidota
WP_343610598.1	WP_343610600.1	5.3e-85	['WP_343610598.1' 'WP_343610600.1']	MKDKNSKKKPFFASFLEKQLKDPETIKGGDTGIITDTLKDSITKPSVDVVTSPKDDMMHTLKYPSDGDDDAPTIPLD	824422	824656	1	Chryseobacterium oranimense	Bacteroidota
WP_265129906.1	WP_265129907.1	3e-85	['WP_265129906.1' 'WP_265129907.1']	MEKKNSKKPFFASFLEKQISDPEKIQGGAVTTPTTDIVTIPERDNVTTSPFLDNATTPLKDQVVTMKYPSDSDESGELDIL	826627	826873	1	Chryseobacterium oranimense	Bacteroidota
WP_265129906.1	WP_265129907.1	3e-85	['WP_265129906.1' 'WP_265129907.1']	MKDENSKKKPFFASFLEKQVKDPETIQGGGIISNTDNDIVTAPSIDNVTAQIFDHVTHPSKDLLVTMKYPSDGDDDVV	826907	827144	1	Chryseobacterium oranimense	Bacteroidota
WP_265129906.1	WP_265129907.1	3e-85	['WP_265129906.1' 'WP_265129907.1']	MKDKNSKKKPFFASFLEKQLKDPETIKGGDTGIITDTLKDSITKPSVDVVTSPKDDMMHTLKYPSDGDDDAPTIPLD	827197	827431	1	Chryseobacterium oranimense	Bacteroidota
WP_227364877.1	WP_227364877.1	3.1e-108	['WP_227364877.1' 'WP_227364879.1']	MSKNVKVSAPKAVPFFARFLAEQAVEANNSNSAPYPTTLKYPSDWEDY	834574	834721	1	Planktothrix agardhii 1813	Cyanobacteriota
WP_227364877.1	WP_227364877.1	3.1e-108	['WP_227364877.1' 'WP_227364879.1']	MSKNIKVSTGSAVPFFARFLSEQDTETGDSTSTDIPTIWTLKWPSDWEDS	835030	835183	1	Planktothrix agardhii 1813	Cyanobacteriota
WP_227398039.1	WP_227398040.1	1.4e-108	['WP_227398040.1' 'WP_227398039.1']	MSKNVKVSAPKAVPFFARFLAEQAVEANNSNSAPYPTTLKYPSDWEDY	842715	842862	1	Planktothrix agardhii 1026	Cyanobacteriota
WP_227398039.1	WP_227398040.1	1.4e-108	['WP_227398040.1' 'WP_227398039.1']	MSKNIKVSTGSAVPFFARFLSEQDTETGDSTSTDIPTIWTFKWPSDWEDS	843171	843324	1	Planktothrix agardhii 1026	Cyanobacteriota
WP_227381235.1	WP_227381234.1	1.3e-108	['WP_227381234.1' 'WP_227381235.1']	MSKNVKVSAPKAVPFFARFLAEQAVEANNSNSAPYPTTLKYPSDWEDY	847212	847359	1	Planktothrix agardhii 1810	Cyanobacteriota
WP_227381235.1	WP_227381234.1	1.3e-108	['WP_227381234.1' 'WP_227381235.1']	MSKNIKVSTGSAVPFFARFLSEQDTETGDSTSTDIPTIWTFKWPSDWEDS	847668	847821	1	Planktothrix agardhii 1810	Cyanobacteriota
WP_379730244.1	WP_379730244.1	5e-80	['WP_182492664.1' 'WP_379730244.1']	MENEKKLKKPFFANFLESQVPEKELEKINGGTDAVTLKFPSDGEDGPGQIITSRIKDLYQTMKYPSDNDEDGVKS	851650	851422	1	Flavobacterium gossypii	Bacteroidota
MBA9072693.1	MBA9072692.1	2.8e-78	['MBA9072692.1' 'MBA9072693.1']	MENEKKLKKPFFANFLESQVPEKELEKINGGTDAVTLKFPSDGEDGPGQIITSRIKDLYQTMKYPSDNDEDGVKS	852004	851776	1	Flavobacterium gossypii	Bacteroidota
WP_123318310.1	WP_123318311.1	1.2e-82	['WP_123318311.1' 'WP_123318310.1']	MENKKSKKKPFFASFLEKQLKDPETVTGGSIITIPERDAVTLPTLDGATSKLSDMDHTMKYPSDGDDDTILL	853492	853273	1	Chryseobacterium sp. BIGb0232	Bacteroidota
WP_167024261.1	WP_167024264.1	4.6e-83	['WP_167024261.1' 'WP_167024264.1']	MKNKNSKKKPFFATFLEKQVKDLETVKGGRAITTSLADQITSVIKDHITTTALEDSVTTPDNDNVTMKYPSDGDEEVLEVE	854034	854280	1	Chryseobacterium sp. Tr-659	Bacteroidota
WP_167024261.1	WP_167024264.1	4.6e-83	['WP_167024261.1' 'WP_167024264.1']	MKSNNSKKKPFFASFLEKQVKDPETVKGGSDITLLERDLITKPAIDVVTSPKDDMMHTLKYPSDGDDDVITIPL	854323	854548	1	Chryseobacterium sp. Tr-659	Bacteroidota
WP_227358137.1	WP_227358138.1	1.2e-108	['WP_227358138.1' 'WP_227358137.1']	MSKNIKVSTGSAVPFFARFLSEQDTETGDSTSTDIPTIWTLKWPSDWEDS	856069	856222	1	Planktothrix agardhii 1032	Cyanobacteriota
WP_235753535.1	WP_227381234.1	1.3e-108	['WP_227381234.1' 'WP_235753535.1']	MSKNIKVSTGSAVPFFARFLSEQDTETGDSTSTDIPTIWTLKWPSDWEDS	858498	858651	1	Planktothrix agardhii 1029	Cyanobacteriota
WP_227351157.1	WP_227351158.1	1.1e-108	['WP_227351158.1' 'WP_227351157.1']	MSKNIKVSTGSAVPFFARFLSEQDTETGDSTSTDIPTIWTLKWPSDWEDS	858592	858745	1	Planktothrix agardhii 1807	Cyanobacteriota
WP_093318536.1	WP_093318538.1	4.1e-83	['WP_093318536.1' 'WP_093318538.1']	METKNQMKQPFFAKFLEGQTNQRNAKNQDGTQQSSTSNLKGEDVAVTLKFPSDSDEELL	869240	869060	1	Olivibacter domesticus	Bacteroidota
BBD53457.1	BBD53457.1	8.5e-108	['BBD53456.1' 'BBD53457.1']	MSKNIKVSTGSAVPFFARFLSEQDTETGDSTSTDIPTIWTFKWPSDWEDS	873515	873362	1	Planktothrix agardhii NIES-204	Cyanobacteriota
BBD53457.1	BBD53457.1	8.5e-108	['BBD53456.1' 'BBD53457.1']	MSKNVKVSAPKAVPFFARFLAEQAVEANNSNSAPYGNTMKYPSDWEEY	873854	873707	1	Planktothrix agardhii NIES-204	Cyanobacteriota
BBD53457.1	BBD53457.1	8.5e-108	['BBD53456.1' 'BBD53457.1']	MSKNVKVSAPKAVPFFARFLAEQAVEANNSNSAPFSTYKYPSDFEDF	874256	874112	1	Planktothrix agardhii NIES-204	Cyanobacteriota
WP_123861689.1	WP_027374378.1	1.2e-83	['WP_123861689.1' 'WP_027374378.1']	MENKNSKKKPFFATFLEKQIKDPETVKGGSTITLITVDTVTSAIKDHITTAALEDSVSTHKNDNVTMKYPSDGDEDVLEA	926890	927133	1	Chryseobacterium indologenes	Bacteroidota
WP_123861689.1	WP_027374378.1	1.2e-83	['WP_123861689.1' 'WP_027374378.1']	MKGNNSKKKPFFASFLEKQVKDPETVKGGTDMSIPERDAITKPAIDTVTSPKDDMQHTMKYPSDGDEDTVSVPL	927158	927383	1	Chryseobacterium indologenes	Bacteroidota
WP_106915123.1	WP_106915124.1	3.2e-83	['WP_106915123.1' 'WP_106915124.1']	MENKNSKKKPFFASFLEKQLKDPETVKGGTGIITIPERDTITKPTIDNVTSPQADLQHTMKYPSDGDDDAILL	937173	937395	1	Chryseobacterium aurantiacum	Bacteroidota
WP_089690183.1	WP_089690184.1	1.2e-81	['WP_089690183.1' 'WP_089690184.1']	MENKNSKKKPFFATFLEKQVKDPETVKGGGITSVLADQITSVIKDHITTTALEDSVTKPDNDNVTMKYPSDGDEDVLEV	938339	938579	1	Chryseobacterium culicis	Bacteroidota
WP_089690183.1	WP_089690184.1	1.2e-81	['WP_089690183.1' 'WP_089690184.1']	MKSNNSKKKPFFASFLEKQVKDPETVKGGTDIISIPERDMITKPAVDTVTSPKDDMMHTLKYPSDGDDDTIIIPL	938625	938853	1	Chryseobacterium culicis	Bacteroidota
WP_344832226.1	WP_344832223.1	1.6e-85	['WP_344832223.1' 'WP_344832226.1']	MKNKDSKKKPFFASFLEKQLQDPEKIKGGTDVTIATQDGVITAKITDQPTKPTLDMVHTMKYPSDGDDDVPTV	942334	942112	1	Chryseobacterium ginsenosidimutans	Bacteroidota
WP_344832226.1	WP_344832223.1	1.6e-85	['WP_344832223.1' 'WP_344832226.1']	MKNNDKKKPFFASFLEKQIQNPEEIQGGGLSTSPTGDIVTLPTSDTVFTLKTLDSPTTTPAADTPVTLKYPSDSDEGGFNPGGPGLEPYHP	942639	942363	1	Chryseobacterium ginsenosidimutans	Bacteroidota
WP_344832226.1	WP_344832223.1	1.6e-85	['WP_344832223.1' 'WP_344832226.1']	MENKKSKKPFFASFLERQIEDPEKIKGGSGTITTALEDNSTAPLKDSVTTSLQDSPTKPTLDMAQTMKYPSDGDEGGNEI	942923	942680	1	Chryseobacterium ginsenosidimutans	Bacteroidota
WP_015158320.1	WP_015158320.1	1.4e-92		MKASSIKFSLSTLTLLSLAAVAATPTLATSLQVAENTPSQIQTNDSAEKNLPFFARFLEGQHPEVVDNKVALTESSTIQTQPLNSLSDLGKKGTVTTRKYPSDAEDNTGGGTVSTMKYPSDAEDNTGGIITTKKYPSDAEDNTGGNLYRRHRR	949624	950086	1	Chamaesiphon minutus PCC 6605	Cyanobacteriota
HEX5703699.1	HEX5703700.1	2.9e-93	['HEX5703699.1' 'HEX5703700.1']	MSKQKKQEETGNAKPFFARYLEGQDPESASAKVGGSRSLSYKKAAAGPVTMKAPSDKDELVYLPHYLTKEDIPEKLRDAKLVTLKYPSDRDEYVYNAEYISKTAVPKANVAAKEGTFKLKKKRTLKGK	950184	949797	1	Pyrinomonadaceae bacterium	Acidobacteriota
WP_090023255.1	WP_090023253.1	2.7e-85	['WP_090023253.1' 'WP_090023255.1']	MKDKNSKKKPFFASFLEKQLKDPETVKGGGIITIPERDVITKPVVDNVTSPQDDLMVTMKYPSDGDDDAPTVPLD	950189	949961	1	Chryseobacterium oleae	Bacteroidota
WP_090023255.1	WP_090023253.1	2.7e-85	['WP_090023253.1' 'WP_090023255.1']	MQDENSKKKPFFASFLEKQIKDPETIQGGGIITNTDNDIITIPSRDNVTAQIFDHVTTPNKDLLVTMKYPSDGDEDVV	950477	950240	1	Chryseobacterium oleae	Bacteroidota
WP_090023255.1	WP_090023253.1	2.7e-85	['WP_090023253.1' 'WP_090023255.1']	MEKKNSKKPFFASFLEKQINDPEKIQGGGITAPTVDMITVPTRDVITSQILDNVTSSVRDQIVTMKYPSDSDEGGELEDL	950765	950522	1	Chryseobacterium oleae	Bacteroidota
WP_123279422.1	WP_123279423.1	1.5e-82	['WP_123279422.1' 'WP_123279423.1']	MENKNSKKKPFFASFLEKQVKDPETVKGGGITSVLADQITSVIKDHITTTALEDSVTKPDNDNVTMKYPSDGDEDVLEA	955812	956052	1	Chryseobacterium cucumeris	Bacteroidota
WP_123279422.1	WP_123279423.1	1.5e-82	['WP_123279422.1' 'WP_123279423.1']	MKSNNSKKKPFFASFLEKQVKDPETVKGGSDITLAERDLITKPAIDTVTSPKDDMMHTLKYPSDGDDDTITLPL	956105	956330	1	Chryseobacterium cucumeris	Bacteroidota
WP_193544452.1	WP_193544453.1	2.4e-82	['WP_193544452.1' 'WP_193544453.1']	MENKNSKKKPFFATFLEKQVKDPETVKGGGITSVLADQITSVIKDHITTTALEDSVTKPDNDNVTMKYPSDGDEDVLEV	960499	960739	1	Chryseobacterium culicis	Bacteroidota
WP_193544452.1	WP_193544453.1	2.4e-82	['WP_193544452.1' 'WP_193544453.1']	MKSNNSKKKPFFASFLEKQVKDPETVKGGTDIISIPERDMITKPAVDTVTSPKDDMMHTLKYPSDGDDDTIIIPL	960785	961013	1	Chryseobacterium culicis	Bacteroidota
WP_386961529.1	WP_386961532.1	3.8e-92	['WP_386961529.1' 'WP_386961532.1']	MKKDMTRKPFFARLLEEQELELVSGGANNTMKYPSDGHDSAATLQESHSEGTLKYPSDTDERDL	969969	970164	1	Archangium violaceum	Myxococcota
WP_318847031.1	WP_318847032.1	8.1e-83	['WP_318847031.1' 'WP_318847032.1']	MENKNSKKKPFFATFLEKQVKDPETVKGGGITSVLVDQITTSLQDQITTPLKDNVTKPDNDNVTMKYPSDGDEDVLEV	972734	972971	1	Chryseobacterium sp. JV558	Bacteroidota
WP_318847031.1	WP_318847032.1	8.1e-83	['WP_318847031.1' 'WP_318847032.1']	MKNQNSKKKPFFASFLEKQVKDPETVKGGTDMSIPERDVITKPAIDVVTSPKDDMMHTLKYPSDGDDDTITIPL	973023	973248	1	Chryseobacterium sp. JV558	Bacteroidota
WP_047434028.1	WP_047434026.1	2.1e-82	['WP_047434028.1' 'WP_047434026.1']	MENKNSKKKPFFASFLEKQVKDPETVKGGGITSVLADQITTSLQDQITTPIRDNVTKPDNDNVTMKYPSDGDEDVLEA	979676	979913	1	Chryseobacterium vietnamense	Bacteroidota
WP_047434028.1	WP_047434026.1	2.1e-82	['WP_047434028.1' 'WP_047434026.1']	MKSNNSKKKPFFASFLEKQVKDPETVKGGSDITLAERDLITKPAIDTVTSPKDDMMHTLKYPSDGDDDTITLPM	979966	980191	1	Chryseobacterium vietnamense	Bacteroidota
WP_346562618.1	WP_280210069.1	1.2e-82	['WP_346562618.1' 'WP_280210069.1']	MENKNSKKKPFFASFLEKQVKDPETVKGGGITSVLADQITSVIKDHITTTALEDSVTKPDNDNVTMKYPSDGDEDVLEA	987533	987773	1	Chryseobacterium cucumeris	Bacteroidota
WP_346562618.1	WP_280210069.1	1.2e-82	['WP_346562618.1' 'WP_280210069.1']	MKSNNSKKKPFFASFLEKQVKDPETVKGGSDITLAERDLITKPAIDTVTSPKDDMMHTLKYPSDGDDDTITLPL	987826	988051	1	Chryseobacterium cucumeris	Bacteroidota
WP_073060554.1	WP_073060551.1	2.2e-85	['WP_073060551.1' 'WP_073060554.1']	MKDKNSKKKPFFASFLEKQLKDPETIKGGDTGIITDTLKDSITKPSVDVVTSPKDDMMHTLKYPSDGDDDAPTIPLD	999619	999385	1	Chryseobacterium oranimense	Bacteroidota
WP_073060554.1	WP_073060551.1	2.2e-85	['WP_073060551.1' 'WP_073060554.1']	MKDENSKKKPFFASFLEKQVKDPETIQGGGIISNTDNDVVTAPSIDNVTAQIFDHVTHPSKDLLVTMKYPSDGDDDVV	999909	999672	1	Chryseobacterium oranimense	Bacteroidota
WP_073060554.1	WP_073060551.1	2.2e-85	['WP_073060551.1' 'WP_073060554.1']	MEKKNSKKPFFASFLEKQISDPEKIQGGAVTTPTTDIVTIPERDNVTTSPFLDNATTPLKDQVVTMKYPSDSDESGELDIL	1000189	999943	1	Chryseobacterium oranimense	Bacteroidota
WP_341837105.1	WP_341837104.1	5.9e-79	['WP_341837104.1' 'WP_341837105.1' 'WP_341837106.1']	MKPNEKLMKPFFAQLLESQQQQQTTGQQTTETSYWTSKLADVPDQTQKYPSDGDEEWWLL	1006455	1006638	1	Chitinophaga pollutisoli	Bacteroidota
MCB9759070.1	MCB9759078.1	2.1e-79	['MCB9759070.1' 'MCB9759078.1']	MSKKPFFMRFVETQDDATPSIRTDVKAGAETDRKKWWEDKGQETMKYPSDGDDDPWGLEY	1008531	1008348	1	Alphaproteobacteria bacterium	Pseudomonadota
WP_106521405.1	WP_106521404.1	3.7e-84	['WP_106521404.1' 'WP_106521405.1']	MKKQTNAKKPFFAHFLEDQNLSGSESEAVQGGQTLKYPSDQEDNTSKVSDLDGGPIHVTLKVPSDSDEAHTNKYPSDGDDDITSLPA	1016914	1016650	1	Taibaiella chishuiensis	Bacteroidota
WP_254030269.1	WP_254030269.1	1.6e-108	['WP_227364879.1' 'WP_254030269.1']	MSKNIKVSTGSAVPFFARFLSEQDTETGDSTSTDIPTIWTFKWPSDWEDS	1023537	1023384	1	Planktothrix agardhii	Cyanobacteriota
WP_254030269.1	WP_254030269.1	1.6e-108	['WP_227364879.1' 'WP_254030269.1']	MSKNVKVSAPKAVPFFARFLAEQAVEANNSNSAPYPTTLKYPSDWEDY	1023993	1023846	1	Planktothrix agardhii	Cyanobacteriota
WP_375328977.1	WP_271992765.1	4.6e-100	['WP_271992765.1' 'WP_375328977.1']	MNYPNTEQSKAIPFFARFLSADQDEAPTPDSPPDSKPAPIWTWKWPSDWEDS	1031455	1031614	1	Microcystis sp. BLCC-F210	Cyanobacteriota
WP_103249477.1	WP_103249476.1	8.3e-84	['WP_103249477.1' 'WP_103249476.1']	MENKNSKKKPFFATFLEKQIKDPETVKGGTITTIAIDNATSVIKDQIVTAALEDSVSTHKNDNVTMKYPSDGDEDVLEA	1036648	1036888	1	Chryseobacterium phosphatilyticum	Bacteroidota
WP_103249477.1	WP_103249476.1	8.3e-84	['WP_103249477.1' 'WP_103249476.1']	MKGNNSKKKPFFASFLEKQVKDPETVKGGTDMSIPERDAITKPVIDTVTSPKDDLQQTMKYPSDGDEDTLTAPL	1036930	1037155	1	Chryseobacterium phosphatilyticum	Bacteroidota
WP_202089456.1	WP_202089457.1	3.1e-85	['WP_202089456.1' 'WP_202089457.1']	MEKKNSKKPFFASFLEKQVNDPEKIQGGGITTPTTDVLTVPARDVVTTSPFLDNATTPLRDQVVTMKYPSDSDESGDLEIL	1040055	1040301	1	Chryseobacterium endalhagicum	Bacteroidota
WP_202089456.1	WP_202089457.1	3.1e-85	['WP_202089456.1' 'WP_202089457.1']	MKDQNSKKKPFFASFLEKQIQDPEKVQGGGIISSPDSDIITAPSIDNITRPVFDNVTTPSKDLLVTMKYPSDGDESVL	1040342	1040579	1	Chryseobacterium endalhagicum	Bacteroidota
WP_202089456.1	WP_202089457.1	3.1e-85	['WP_202089456.1' 'WP_202089457.1']	MKDKNSKKKPFFASFLEKQLKDPETVKGGDSGIITIPERDVITKPSVDVVTSPKDDMMHTLKYPSDGDDDAPTVPF	1040628	1040859	1	Chryseobacterium endalhagicum	Bacteroidota
WP_414844771.1	WP_414844772.1	3.5e-82	['WP_414844771.1' 'WP_414844772.1']	MENKNSKKKPFFATFLEKQVKDPETVKGGAATSKLADQITSIIKDQITTALQDGVTTPDNDNVTMKYPSDGDEDVLEVE	1045628	1045868	1	Chryseobacterium sp. IT-36CA2	Bacteroidota
WP_414844771.1	WP_414844772.1	3.5e-82	['WP_414844771.1' 'WP_414844772.1']	MKSNNSKKKPFFASFLEKQLKDPETVKGGTGIISIPERDVITKPAVDTVTSPKDDMMHTLKYPSDGDDDTIFIPL	1045915	1046143	1	Chryseobacterium sp. IT-36CA2	Bacteroidota
WP_034674312.1	WP_034674314.1	3e-82	['WP_034674312.1' 'WP_034674314.1']	MEKKKLKKPFFASFLENQIKDTKAVQGGASATGITTPLKDTVTKPAYDQQQTMKYPSDGDESGV	1060673	1060868	1	Chryseobacterium formosense	Bacteroidota
WP_109618660.1	WP_109618660.1	1.2e-82	['WP_109618660.1' 'WP_109618661.1']	MENKNSKKKPFFASFLEKQLKDPETVKGGTGIITIPERDTITKPTLDNVTSPQADLQHTMKYPSDGDDDAILL	1062045	1061823	1	Chryseobacterium oncorhynchi	Bacteroidota
WP_062289145.1	WP_062289148.1	9.7e-102	['WP_062289145.1' 'WP_062289148.1']	MSTSTTQGGTLKVVPFFAYFLAAQPDENPPVPPSEEPPPPPPIWTFKWPSDWEDS	1066633	1066465	1	Nostoc piscinale CENA21	Cyanobacteriota
WP_062289145.1	WP_062289148.1	9.7e-102	['WP_062289145.1' 'WP_062289148.1']	MSTNTIKTVNVELVPFFACFLEKQTAEGGETETPSWPWTFKFPSDLEDT	1067103	1066953	1	Nostoc piscinale CENA21	Cyanobacteriota
MBK8264663.1	MBK8264662.1	1.3e-76	['MBK8264662.1' 'MBK8264663.1']	MSKKIMDPQSEGADLPFFAHLLTSQSDPAQSTNGGGAPTYHCLDSPCTKKYPSDDDESTTWFKDSDG	1073014	1072810	1	Nannocystis sp.	Myxococcota
WP_325893241.1	WP_325893240.1	2.5e-84	['WP_325893240.1' 'WP_325893241.1']	MQIRRRVNVQKITKQLVLKFNFIGRKQMDKNTPFFSNFIEADTITKEEANQISGGWIFPNEIATRKAPSDDDEGFFFPTDELPALPPLS	1101798	1102068	1	Grimontia sp. NTOU-MAR1	Pseudomonadota
WP_123879197.1	WP_123879199.1	2e-84	['WP_123879197.1' 'WP_123879199.1']	MEKKNSKKPFFASFLEKQIKDPEAIQGGAVTTPVTDLVTLPTRDTVSTSPLVDNATLPVRDQVVTLKYPSDSDESGELEIL	1102646	1102892	1	Chryseobacterium carnipullorum	Bacteroidota
WP_123879197.1	WP_123879199.1	2e-84	['WP_123879197.1' 'WP_123879199.1']	MKDENSKKKPFFASFLEKQIKDPETVQGGGGVITNTDNDIITAPSVDNVTAQIFDHVTSPNKDLLVTMKYPSDGDDSVI	1102931	1103171	1	Chryseobacterium carnipullorum	Bacteroidota
WP_123879197.1	WP_123879199.1	2e-84	['WP_123879197.1' 'WP_123879199.1']	MKDKNSKKKPFFASFLEKQLKDPETIKGGGEITIPERDVITKPKVDNVTSPQDDLMQTMKYPSDGDDDSPSVPLD	1103215	1103443	1	Chryseobacterium carnipullorum	Bacteroidota
WP_017315240.1	WP_017315239.1	1.7e-96	['WP_017315239.1' 'WP_017315240.1']	MSKNHKQNLKQEAVPFFARYLEGQIIELSEEEMQAVVGGKKDIVTTQKYPSDSEEDSEPILVTQKYPSDNDDSTYTIE	1110268	1110031	1	Mastigocladopsis repens PCC 10914	Cyanobacteriota
WP_123854088.1	WP_123854087.1	3.5e-85	['WP_123854087.1' 'WP_123854088.1']	MKNKNSKKKPFFASFLEKQLQDPQKIKGGGDVTDVRLDNATSKVADTVTKPTLDLLQTMKYPSDGDDDAPTV	1111714	1111495	1	Chryseobacterium shandongense	Bacteroidota
WP_123854088.1	WP_123854087.1	3.5e-85	['WP_123854087.1' 'WP_123854088.1']	MEGKKSKKPFFASFLEKQIEDPETVKGGSGSVTSALQDNTTGALKDSITSATLDNVTKPGGDHVTLKYPSDGDEDANAI	1111997	1111757	1	Chryseobacterium shandongense	Bacteroidota
WP_072922027.1	WP_072922028.1	7.9e-85	['WP_072922027.1' 'WP_072922028.1']	MEKKNSKKPFFASFLEKQINDPEKIQGGGITAPTVDMITVPTRDVITSQLLDNVTSSVRDQIVTMKYPSDSDEGGELENL	1112401	1112644	1	Chryseobacterium sp. OV279	Bacteroidota
WP_072922027.1	WP_072922028.1	7.9e-85	['WP_072922027.1' 'WP_072922028.1']	MQDENSKKKPFFASFLEKQIKDPETIQGGGIITNTDNDIITIPSRDNVTAQIFDHVTTPNKDLLVTMKYPSDGDEDLV	1112690	1112927	1	Chryseobacterium sp. OV279	Bacteroidota
WP_072922027.1	WP_072922028.1	7.9e-85	['WP_072922027.1' 'WP_072922028.1']	MKDKNSKKKPFFASFLEKQLKDPETVKGGGIITIPERDVITKPVVDNVTSPQDDLMVTMKYPSDGDDDSPTIPLD	1112978	1113206	1	Chryseobacterium sp. OV279	Bacteroidota
WP_347069415.1	WP_347069413.1	2.4e-82	['WP_347069413.1' 'WP_347069415.1']	MKNNKDLKKPFFANFLENQMSNEEKSTVQGGDIITLKTADTIYVTLKYPSDNEDGPGPIVTSKNLDMMQTMKYPSDNDETGGPILVPDTDPTML	1113791	1114076	1	Flavobacterium sp. WV_118_3	Bacteroidota
WP_269630384.1	WP_269630383.1	8.6e-92	['WP_269630383.1' 'WP_269630384.1']	MSEKLPFFARFLEAQELDAVSGGGASATSKTLDQPEHTLKYPSDGDDHLPETVSAAATGTSPLKDDIVVTLKYPSDGDDHLGNEV	1127474	1127216	1	Pelomonas sp. BJYL3	Pseudomonadota
WP_026732077.1	WP_026732077.1	1.4e-93		MSNSKKQDLNLSVVPFFARYLEGQLCEDLSSEEMEKITGGSEVVTMRYPSDNEDSNPVPMPPSYPTQPNQPINWNLPSYPHFSIPIPPFCRKRK	1230172	1230457	1	Fischerella sp. PCC 9605	Cyanobacteriota
WP_062648810.1	WP_062648808.1	6.9e-85	['WP_062648808.1' 'WP_062648810.1']	MKDKNSKKKPFFASFLEKQLKDPETVKGGDSGIITIPERDVITKPSIDVVTSPKDDMMHTLKYPSDGDDDAPTVPL	1254851	1254620	1	Chryseobacterium kwangjuense	Bacteroidota
WP_062648810.1	WP_062648808.1	6.9e-85	['WP_062648808.1' 'WP_062648810.1']	MKDQNSKKKPFFASFLEKQIQDPEKVQGGGPITTPDTDIITAPSIDNVTRPVFDNVTTPSKDLLVTMKYPSDGDESVL	1255133	1254896	1	Chryseobacterium kwangjuense	Bacteroidota
WP_062648810.1	WP_062648808.1	6.9e-85	['WP_062648808.1' 'WP_062648810.1']	MEKKNSKKPFFASFLEKQINDPEKIQGGGITTPTTDVLTVPQRDVVTTSPFLDNATSQLRDQVVTMKYPSDSDESGELEVL	1255419	1255173	1	Chryseobacterium kwangjuense	Bacteroidota
MBK9264116.1	MBK9264115.1	2.1e-79	['MBK9264115.1' 'MBK9264116.1']	MSNKIAESEAGAAPFFANLLSSQKDPAQLAGGGGSKPAPTYHCLDSECTKKYPSDDDESTTWFGDADW	1258691	1258484	1	Polyangiaceae bacterium	Myxococcota
WP_179064391.1	WP_179064392.1	5.1e-103	['WP_179064391.1' 'WP_179064392.1']	MPTNTVKTVDVVAVPFFARFLSEQANEGTEVPWTYKYPSDLEDK	1263769	1263634	1	Nostoc sp. C052	Cyanobacteriota
WP_130855911.1	WP_341273586.1	3.6e-84	['WP_130855911.1' 'WP_341273586.1']	METKNQMKKPFFARFLEGQTAQNAKNQDGNQQSPKSELHQSPDWNVTLKFPSDSDEGL	1266996	1266819	1	Olivibacter oleidegradans	Bacteroidota
WP_229415208.1	WP_075897053.1	5.4e-96	['WP_075897053.1' 'WP_229415208.1']	MSDMNNPEENSQAVPFFARYLEGQFLEDLSKEEMEAVKGGSQFPIRSVTRKYPSDREDWLPVTLKFPSDREEGGGGPIVTLKYPSDNDEI	1290012	1290285	1	Moorena bouillonii PNG	Cyanobacteriota
WP_229415208.1	WP_075897053.1	5.4e-96	['WP_075897053.1' 'WP_229415208.1']	MSNMDKPEENSQAVPFFARYLEGQWCEELSEEEMDDVRGGRGFAMTEKFPSDFEDGAGCFTRKYPSDHEEGGGGPALTKKYPSDHEEGGGGPIAMTRKYPSDQEDGGGGPIVTLKFPSDDEDVHQK	1290754	1291135	1	Moorena bouillonii PNG	Cyanobacteriota
WP_415328287.1	WP_415328287.1	2.9e-82	['WP_415328287.1' 'WP_415328289.1']	MKNKDSKKKPFFASFLEKQLQDPEKIKGGTDVTIATQDGVITAKITDQPTKPTLDMVHTMKYPSDGDDDVPTV	1334377	1334155	1	Chryseobacterium sp. MMS23-Vi53	Bacteroidota
WP_415328287.1	WP_415328287.1	2.9e-82	['WP_415328287.1' 'WP_415328289.1']	MENKNSKKPFFASFLEKQVQDPEKVKGGSGSITTALEDAVTDALKDGVTSTLFDAPTKPQNDQAQTMKYPSDGDENGDAI	1334648	1334405	1	Chryseobacterium sp. MMS23-Vi53	Bacteroidota
WP_191735729.1	WP_191735728.1	1.2e-85	['WP_191735728.1' 'WP_191735729.1']	MEKKKLKKPFFASFLENQIKDPKEVKGGSSSVGATSPLRDGVTKPAYDTQQTMKYPSDGDESTV	1334763	1334568	1	Chryseobacterium caseinilyticum	Bacteroidota
WP_157487775.1	WP_062661686.1	2.5e-85	['WP_062661686.1' 'WP_157487775.1']	MSKNTPFFSNFMEAQTLTKEETKQATGGLDFVKPGDLPGGFDPSKEPIYVTMKHPSDDDEGFDAPAFLR	1335906	1335696	1	Grimontia celer	Pseudomonadota
WP_089907228.1	WP_143080915.1	7.2e-85	['WP_143080915.1' 'WP_089907228.1']	MQPNNQTQKPFFAQFLEDQAPQQEESRSTGSAENLMTLKFPSDREEDGGDWLY	1360851	1361013	1	Chitinophaga rupis	Bacteroidota
WP_089907228.1	WP_143080915.1	7.2e-85	['WP_143080915.1' 'WP_089907228.1']	MQLDNQVQKPFFAQFLEAQQSAEGQENGIWPIITSKLTDHPNETQKFPSDGDETDI	1361072	1361243	1	Chitinophaga rupis	Bacteroidota
WP_100075026.1	WP_100075025.1	1.7e-84	['WP_100075025.1' 'WP_100075026.1']	MKNKNSKKKPFFASFLEKQIKDPETVKGGTDVSIPERDVVTKPSVDGVTSPKDDMAHTMKYPSDGDDDALSV	1368398	1368179	1	Chryseobacterium camelliae	Bacteroidota
WP_100075026.1	WP_100075025.1	1.7e-84	['WP_100075025.1' 'WP_100075026.1']	MKEKKLKKPFFASFLEKQVKDPETIKGGSGTGVLKDHVTGVQNDDVTSPGNDTVSMKYPSDSDESGEIDL	1368662	1368449	1	Chryseobacterium camelliae	Bacteroidota
WP_184186089.1	WP_184186086.1	6.8e-83	['WP_184186086.1' 'WP_184186089.1']	MKNKNSKKKPFFASFLEKQLKEPKNVKGGAGITIPARDSVTKPLYDMAQTQKYPSDGDDDVQSI	1386891	1386696	1	Chryseobacterium defluvii	Bacteroidota
WP_184186089.1	WP_184186086.1	6.8e-83	['WP_184186086.1' 'WP_184186089.1']	MDKKKLKKPFFASFLEKQVKDPEKVTGGTGSITSALQDSVTSALKDSITSAIQDNVTRPGGDHVTMKYPSDSDEDLDDM	1387159	1386919	1	Chryseobacterium defluvii	Bacteroidota
WP_149386610.1	WP_149386609.1	1.9e-82	['WP_149386609.1' 'WP_149386610.1']	MKNQNSKKKPFFASFLEKQVKDPETVKGGTDMSIPERDVITKPAIDVVTSPKDDMMHTLKYPSDGDDDVITIPL	1388344	1388119	1	Chryseobacterium panacisoli	Bacteroidota
WP_149386610.1	WP_149386609.1	1.9e-82	['WP_149386609.1' 'WP_149386610.1']	MENKNSKKKPFFASFLEKQVKDPETVKGGGITSVLVDQITTSLQDQITTPLKDNVTKPDNDNVTMKYPSDGDEDVLDV	1388633	1388396	1	Chryseobacterium panacisoli	Bacteroidota
WP_290296687.1	WP_290296688.1	5.2e-83	['WP_290296687.1' 'WP_290296688.1']	MENKKSTKKPFFASFLEKQLKDPETVKGGTIITIPERDSVTLPTLDGATSKLSDMDHTMKYPSDGDDDTILL	1396912	1397131	1	Chryseobacterium tructae	Bacteroidota
WP_407297113.1	WP_255816229.1	1.2e-81	['WP_407297113.1' 'WP_255816229.1']	MENKNSKKKPFFASFLEKQVKDPETVKGGGITSVLADQITTSLQDQITTPLKDNVTKPDNDNVTMKYPSDGDEDVLEA	1425052	1425289	1	Chryseobacterium sp. HR92	Bacteroidota
WP_407297113.1	WP_255816229.1	1.2e-81	['WP_407297113.1' 'WP_255816229.1']	MKSNNSKKKPFFASFLEKQVKDPETVKGGTDITIPERDVITKPAVDVVTSPKDDMMHTLKYPSDGDDDTITIPL	1425338	1425563	1	Chryseobacterium sp. HR92	Bacteroidota
WP_153818271.1	WP_153818270.1	1.7e-75	['WP_153818267.1' 'WP_153818270.1' 'WP_153818271.1']	MSLPNDDENMTPLFAHLLVDDQPNQSTELNTSGGPAPTYHCLDSECTKKYPSDDDDCFTYKPYCDYG	1473596	1473392	1	Polyangium spumosum	Myxococcota
WP_233887829.1	WP_233887829.1	4.7e-90		MSNIKIETQEPVPFFSHFLEGQFSRDLSAAEMQAIRGGAVVTMAAPSDQEGVPVGELPDLLGMLRHMGWPMGPMPGIPSSPVTTMAYPSDGENAPL	1487227	1487518	1	Paraburkholderia flagellata	Pseudomonadota
WYL93605.1	WYL97692.1	7e-102	['WYL93605.1' 'WYL97692.1']	MSSKIVKALDSQGLPFFARFLVEETPPSQPENTPPPIYTFKYPSDWEDC	1519812	1519662	1	Gloeotrichia echinulata IR180	Cyanobacteriota
WYL93605.1	WYL97692.1	7e-102	['WYL93605.1' 'WYL97692.1']	MSNNTVKASDIKAVPFFARFLEEQVAQAADNAPAYTYKFPSDWEDS	1520067	1519926	1	Gloeotrichia echinulata IR180	Cyanobacteriota
WP_145711013.1	WP_145711012.1	5.3e-86	['WP_145711012.1' 'WP_145711013.1']	MQPNNQVQKPFFAQFLENQADAKAATAQQQETLAGQLTETQTTLKFPSDWDDADWG	1535425	1535596	1	Chitinophaga japonensis	Bacteroidota
WP_145711013.1	WP_145711012.1	5.3e-86	['WP_145711012.1' 'WP_145711013.1']	MMQSNQQVQKPFFAQFLESQANESQEASSWQGTGKLIDAPGGDVTQKFPSDGDEEWDI	1535648	1535825	1	Chitinophaga japonensis	Bacteroidota
WP_089737195.1	WP_089737194.1	2.5e-81	['WP_089737194.1' 'WP_089737195.1']	MENKNSKKKPFFATFLEKQLKDPETVKGGADITIPERDTITKPTLDGVTSKLTDMDHTMKYPSDGDDDTAEL	1579475	1579256	1	Chryseobacterium jejuense	Bacteroidota
WP_171975752.1	WP_171975752.1	5.8e-94	['WP_171975752.1' 'WP_339379321.1']	MSDNDQQALNDKAVPFFARYLEGQFCEDLSEEEMETVHGGLTAVSAPAKDEIATTLKYPSDNEDGGGFTKKYPSDKDDVGGGGFTKKYPSDSDEAMTQKYPSDGDDQIIAIDTVK	1599569	1599221	1	Brasilonema sennae CENA114	Cyanobacteriota
WP_180564321.1	WP_077418394.1	1.6e-82	['WP_077418394.1' 'WP_180564321.1']	MKNQNSKKKPFFASFLEKQVKDPETVKGGTDMSIPERDVITKPAIDVVTSPKDDMMHTLKYPSDGDDDVITIPL	1666339	1666114	1	Chryseobacterium sp. JV274	Bacteroidota
WP_180564321.1	WP_077418394.1	1.6e-82	['WP_077418394.1' 'WP_180564321.1']	MENKNSKKKPFFASFLEKQVKDPETVKGGGITSVLVDQITTSLQDQITTPLKDNVTKPDNDNVTMKYPSDGDDDVLDV	1666628	1666391	1	Chryseobacterium sp. JV274	Bacteroidota
WP_104899087.1	WP_104899086.1	9.2e-103	['WP_104899086.1' 'WP_104899087.1']	MSSNLNTQAVPFFARFLVEEKPPEKPNDNPPPIYTFKYPSDWEDR	1667502	1667640	1	Nostoc sp. 'Peltigera membranacea cyanobiont' N6	Cyanobacteriota
WP_200247687.1	WP_200247685.1	2.4e-82	['WP_200247685.1' 'WP_200247687.1']	MKNKSSKKKPFFAAFLEKQLKDPQTVTGGGPDITIPERDVVTKPTLDMAHTMKYPSDGDDDAPTVPL	1670128	1669924	1	Chryseobacterium paridis	Bacteroidota
WP_200247687.1	WP_200247685.1	2.4e-82	['WP_200247685.1' 'WP_200247687.1']	MNPKKLKKPFFASFLEKQIQEPEKVTGGGGGVITSINGDDITIPSKDNITSVLVDNVTTVRNDNVTLKYPSDNDEGGPLHPMDPNLPIDHL	1670444	1670168	1	Chryseobacterium paridis	Bacteroidota
WBV58279.1	WBV58278.1	3.7e-83	['WBV58278.1' 'WBV58279.1']	MKNKSSKKKPFFAAFLEKQLKDPQSVTGGGPDITIPERDVVTKPTLDMAHTLKYPSDGDDDSPTVPL	1704034	1703830	1	Chryseobacterium daecheongense	Bacteroidota
WBV58279.1	WBV58278.1	3.7e-83	['WBV58278.1' 'WBV58279.1']	MKPKKLKKPFFASFLEKQIQEPEKVTGGGEIITSPNSDNITIPSKDNITSVLVDNVTTVRNDNVTLKYPSDSDEGGPLDHIEL	1704361	1704109	1	Chryseobacterium daecheongense	Bacteroidota
WP_307456558.1	WP_307456560.1	5.1e-83	['WP_307456558.1' 'WP_307456560.1']	MENKKSKKPFFASFLEKQIQDPEKIKGGSGVVTSPAEDNITSVLKDNLTAPNYDAVTMRFPSDSDAAEDLD	1705136	1705352	1	Chryseobacterium sp. SORGH_AS_0447	Bacteroidota
WP_307456558.1	WP_307456560.1	5.1e-83	['WP_307456558.1' 'WP_307456560.1']	MKNKNPKKPFFASFLEKQIQEPHKVKGGSETSTGVLKDNVTAPTTDSLTKPGEDTVSMKYPSDSDEGGNEL	1705524	1705740	1	Chryseobacterium sp. SORGH_AS_0447	Bacteroidota
WP_307456558.1	WP_307456560.1	5.1e-83	['WP_307456558.1' 'WP_307456560.1']	MKKKDKKPFFASFLEKQIEHPEGIQGGATNPKADIVTIPERDAVTSPTIDGPITLKYPSDSDDGGYDPVPPGDDPHTPAP	1705775	1706018	1	Chryseobacterium sp. SORGH_AS_0447	Bacteroidota
WP_307456558.1	WP_307456560.1	5.1e-83	['WP_307456558.1' 'WP_307456560.1']	MKNKNSKKKPFFASFLEKQIQDPEKIKGGTDVSSPLQDGVITTNKITDQPTKPTLDMVQTMKYPSDGDDDVPTV	1706051	1706276	1	Chryseobacterium sp. SORGH_AS_0447	Bacteroidota
WP_306619278.1	WP_306619279.1	1.3e-84	['WP_306619278.1' 'WP_306619279.1']	MEKKNKKPFFASFLEKQIQDPEKIKGGGTITSALQDNTTASLKDSITSALLDNVTKPGSDNVTMKYPSDGDEGGNEV	1717552	1717786	1	Chryseobacterium ginsenosidimutans	Bacteroidota
WP_306619278.1	WP_306619279.1	1.3e-84	['WP_306619278.1' 'WP_306619279.1']	MKNNDKKKPFFASFLEKQVQNPEEIQGGGGIITGLLDDSVTLPTKDTVISTKILDNPTTTPAADTPVTLKYPSDSDEGGFNPGGPGLEPYHP	1717824	1718103	1	Chryseobacterium ginsenosidimutans	Bacteroidota
WP_306619278.1	WP_306619279.1	1.3e-84	['WP_306619278.1' 'WP_306619279.1']	MKNKDSKKKPFFASFLEKQIQDPEKIKGGTDVTLATQDNVTKPLLDTVTKPTLDMMQTMKYPSDGDDDVPTV	1718130	1718349	1	Chryseobacterium ginsenosidimutans	Bacteroidota
WP_126651759.1	WP_126651758.1	2.8e-82	['WP_126651758.1' 'WP_126651759.1']	MKSNNSKKKPFFASFLEKQVKDPETVKGGTDIISIPERDMITKPTVDTVTSPKDDMMHTLKYPSDGDDDTIILPL	1729884	1729656	1	Chryseobacterium aureum	Bacteroidota
WP_126651759.1	WP_126651758.1	2.8e-82	['WP_126651758.1' 'WP_126651759.1']	MENKNSKKKPFFASFLEKQVKDPETVKGGGITSVLADQITSVIKDHITTTALEDSVTKPDNDNVTMKYPSDGDEDVLEV	1730171	1729931	1	Chryseobacterium aureum	Bacteroidota
WP_236853629.1	WP_236853630.1	8.4e-82	['WP_236853629.1' 'WP_236853630.1']	MENKNSKKKPFFATFLEKQVKDPETVKGGAITSKLADQITSVIKDHITTSALEDSVTTPDNDNVTMKYPSDGDDDVFEM	1735947	1736187	1	Chryseobacterium sp. MEBOG07	Bacteroidota
WP_236853629.1	WP_236853630.1	8.4e-82	['WP_236853629.1' 'WP_236853630.1']	MKSNSSKKKPFFASFLEKQVKDPETVKGGTDIISIPERDMITKPSVDTVTSPKDDMMHTMKYPSDGDDDTITIPL	1736239	1736467	1	Chryseobacterium sp. MEBOG07	Bacteroidota
WP_131435243.1	WP_131435241.1	1.4e-82	['WP_131435241.1' 'WP_131435243.1']	MKSNNSKKKPFFASFLEKQVKDPETVKGGGDITLAETDLITKPTVDTVTSPKDDMMQTMKYPSDGDDDVINLPL	1743614	1743389	1	Chryseobacterium gleum	Bacteroidota
WP_131435243.1	WP_131435241.1	1.4e-82	['WP_131435241.1' 'WP_131435243.1']	MENKNSKKKPFFATFLEKQVKDPETVKGGGITSVLADQITTSLQDQITTPLKDNVTKPDNDNVTMKYPSDGDEDVLEV	1743902	1743665	1	Chryseobacterium gleum	Bacteroidota
WP_123942091.1	WP_123942089.1	1.7e-82	['WP_123942089.1' 'WP_123942091.1']	MENKNSKKKPFFATFLEKQLKDPETVKGGTGIITIPERDTITKPTIDTVTSPQADLQHTMKYPSDGDDDAILL	1750123	1749901	1	Chryseobacterium sp. G0186	Bacteroidota
WP_353146651.1	WP_353146649.1	1.3e-82	['WP_353146649.1' 'WP_353146651.1']	MKNKNSKKKPFFASFLEKQLKDPETIKGGTDVSIPERDVVTKPSVDIVTSPKDDMMHTMKYPSDGDDDVQYV	1757805	1757586	1	Chryseobacterium sp.	Bacteroidota
WP_353146651.1	WP_353146649.1	1.3e-82	['WP_353146649.1' 'WP_353146651.1']	MENKNSKKKPFFATFLEKQLKDPETIKGGEATSVLLDNVTSVLKDNITTSALEDSVSRPGGDHVTMKYPSDSDEAGDVA	1758093	1757853	1	Chryseobacterium sp.	Bacteroidota
WP_149833110.1	WP_149833109.1	3.3e-83	['WP_149833109.1' 'WP_149833110.1']	MKNQNSKKKPFFASFLEKQVKDPETVKGGTDMSIPERDVITKPAIDVVTSPKDDMMHTLKYPSDGDDDVITIPL	1764382	1764157	1	Chryseobacterium sediminis	Bacteroidota
WP_149833110.1	WP_149833109.1	3.3e-83	['WP_149833109.1' 'WP_149833110.1']	MENKNSKKKPFFATFLEKQVKDPETVKGGGITSVLADQITTSLQDQITTPLKDNVTKPDNDNVTMKYPSDGDEDVLDV	1764671	1764434	1	Chryseobacterium sediminis	Bacteroidota
WP_076352354.1	WP_076352353.1	1.6e-82	['WP_076352353.1' 'WP_076352354.1']	MENKNSKKKPFFASFLEKQLKDPETVKGGTDIITIPERDSITKPTIDNVTSPQADLQHTMKYPSDGDDDAILL	1771882	1771660	1	Chryseobacterium joostei	Bacteroidota
WP_251879381.1	WP_251879383.1	8.9e-86	['WP_251879365.1' 'WP_251879381.1' 'WP_251879383.1']	MSKNTPFFSNFMEAQTLTTEETKQAAGGLDFVKPGDLPGDFDPSKEPIYVTMKHPSDDDEGFDAPVFLR	1773587	1773797	1	Grimontia kaedaensis	Pseudomonadota
WP_225718713.1	WP_225718712.1	3.3e-82	['WP_225718712.1' 'WP_225718713.1']	MKDKNSKKKPFFASFLEKQLKDPETVKGGTDITIPERDAVTKPTLDGVTSKLTDMDHTMKYPSDGDDDTAEL	1775844	1775625	1	Chryseobacterium rhizoplanae	Bacteroidota
WP_311229926.1	WP_120231921.1	1.2e-82	['WP_120231921.1' 'WP_311229926.1']	MKSNNSKKKPFFASFLEKQVKDPETVKGGSDITLAERDLITKPAIDTVTSPKDDMMHTLKYPSDGDDDTITLPL	1777370	1777145	1	Chryseobacterium sp. SG20098	Bacteroidota
WP_311229926.1	WP_120231921.1	1.2e-82	['WP_120231921.1' 'WP_311229926.1']	MENKNSKKKPFFASFLEKQVKDPETVKGGGITSVLADQITSVIKDHITTTALEDSVTKPDNDNVTMKYPSDGDEDVLEA	1777663	1777423	1	Chryseobacterium sp. SG20098	Bacteroidota
WP_266176425.1	WP_266176424.1	2e-82	['WP_266176424.1' 'WP_266176425.1']	MKNKTSKKQPFFASFLEKQLKEPQKVKGGTDITIPERDVVTKPQYDMAQTQKYPSDGDDDVQSV	1781201	1781006	1	Chryseobacterium fluminis	Bacteroidota
WP_266176425.1	WP_266176424.1	2e-82	['WP_266176424.1' 'WP_266176425.1']	MSKKNSKKPFFASFLEKQVKEPETITGGTGSLTSALEDNATTQLRDSVTSSLQDQLTRPGLDLVSSKYPSDSDETGEII	1781469	1781229	1	Chryseobacterium fluminis	Bacteroidota
WP_266176425.1	WP_266176424.1	2e-82	['WP_266176424.1' 'WP_266176425.1']	MKQKNSKKPFFASFLEKQIQDPEKVKGGSETTAALEDSVTNALRDNVTSLIHDGYTSPGSDHVTAKYPSDGDEDGVKF	1781727	1781490	1	Chryseobacterium fluminis	Bacteroidota
WP_122636004.1	WP_122636005.1	3.5e-83	['WP_122636004.1' 'WP_122636005.1']	MKKNSGKKPFFASLLEKQIQEPKNITGGSSSLSTASPTDAESSKLLNSITRPGSDHVTLKYPSDGDEDVNAM	1787637	1787856	1	Chryseobacterium nematophagum	Bacteroidota
WP_122636004.1	WP_122636005.1	3.5e-83	['WP_122636004.1' 'WP_122636005.1']	MKLKNSHKTPFFATLLEKQCKDSETIKGGINTSAPERDFVTTEMVETMAIQEKILDYTMKFPSDGDDEASFSIRE	1788066	1788294	1	Chryseobacterium nematophagum	Bacteroidota
WP_127082104.1	WP_127082104.1	1.7e-93		MSNNNNDSINSKPPVPFFARYLEGQLKDLSEEEMAEVVGGSTVTTMAYPSDQEGRDDGMMTTKKYPSDQEDSGFSPIPGVIDFDFQSKFDFPRFPKF	1822009	1822303	1	Dulcicalothrix desertica PCC 7102	Cyanobacteriota
WP_123900206.1	WP_123872271.1	2.4e-82	['WP_123872271.1' 'WP_123900206.1']	MKGGTDITIPERDAVTKPTLDGVTSKLTDMDHTMKYPSDGDDDTAEL	1823799	1823655	1	Chryseobacterium bernardetii	Bacteroidota
WP_089027264.1	WP_089027263.1	1.4e-82	['WP_089027263.1' 'WP_089027264.1']	MKNKSSKKKPFFAAFLEKQLKDPQSVTGGGPDITIPERDVVTKPTLDMAHTMKYPSDGDDDAPTVPL	1854020	1853816	1	Chryseobacterium sp. T16E-39	Bacteroidota
WP_089027264.1	WP_089027263.1	1.4e-82	['WP_089027263.1' 'WP_089027264.1']	MKPKKLKKPFFASFLEKQIQEPEKVTGGGGGVITSINGDDITIPSKDNITSVLADNVTTVRNDNVTLKYPSDNDEGGPLHPIDPNLPIDHL	1854336	1854060	1	Chryseobacterium sp. T16E-39	Bacteroidota
WP_088584208.1	WP_027374378.1	1.2e-83	['WP_027374378.1' 'WP_088584208.1']	MKGNNSKKKPFFASFLEKQVKDPETVKGGTDMSIPERDAITKPAIDTVTSPKDDMQHTMKYPSDGDEDTVSVPL	1863506	1863281	1	Chryseobacterium indologenes	Bacteroidota
WP_088584208.1	WP_027374378.1	1.2e-83	['WP_027374378.1' 'WP_088584208.1']	MENKNSKKKPFFATFLEKQIKDPETVKGGSTITLITVDTVTSAIKDHITTAALEDSVSTHKNDNVTMKYPSDGDEDVLEA	1863774	1863531	1	Chryseobacterium indologenes	Bacteroidota
WP_273648629.1	WP_273648628.1	3.7e-83	['WP_273648628.1' 'WP_273648629.1']	MKNKSSKKKPFFAAFLEKQLKDPQSVTGGGPDITIPERDVVTKPTLDMAHTLKYPSDGDDDSPTVPL	1865697	1865493	1	Chryseobacterium sp. PTM-20240506	Bacteroidota
WP_273648629.1	WP_273648628.1	3.7e-83	['WP_273648628.1' 'WP_273648629.1']	MKPKKLKKPFFASFLEKQIQEPEKVTGGGEIITSPNSDNITIPSKDNITSVLVDNVTTVRNDNVTLKYPSDSDEGGPLDHIEL	1866025	1865773	1	Chryseobacterium sp. PTM-20240506	Bacteroidota
WP_105681009.1	WP_105681008.1	8.3e-83	['WP_105681008.1' 'WP_105681009.1']	MKNQNSKKKPFFASFLEKQVKDPETVKGGTDVTLAERDLITKPAIDTVTSPKDDMMHTLKYPSDGDDDTIFIPL	1884542	1884317	1	Chryseobacterium culicis	Bacteroidota
WP_105681009.1	WP_105681008.1	8.3e-83	['WP_105681008.1' 'WP_105681009.1']	MENKNSKKKPFFASFLEKQVKDPETVKGGGITSVLVDQITTSLQDQITTPLKDNVTTPDNDNVTMKYPSDGDDDVLEVE	1884833	1884593	1	Chryseobacterium culicis	Bacteroidota
WP_276285123.1	WP_276285122.1	5.6e-83	['WP_276285122.1' 'WP_276285123.1']	MENKKSKKKPFFASFLEKQLKDPETVKGGTSIITIPERDVITKPIIDDATSKLNDMEHTMKYPSDGDDDAAQL	1888708	1888486	1	Chryseobacterium indologenes	Bacteroidota
WP_184158385.1	WP_184158387.1	2.5e-85	['WP_184158387.1' 'WP_184158385.1']	MKDKNSKKKPFFASFLEKQLKDPETVKGGTGVITNALQDSITKPSIDVVTSPKDDMMHTMKYPSDGDDDAPVVQLD	1901756	1901525	1	Chryseobacterium shigense	Bacteroidota
WP_184158385.1	WP_184158387.1	2.5e-85	['WP_184158387.1' 'WP_184158385.1']	MEKKNSKKPFFASFLEKQINDPEKIQGGTVTTPTTDVLTVPARDVVTTSPFLDNATTPLKDQVVTMKYPSDSDESGEIDIL	1902044	1901798	1	Chryseobacterium shigense	Bacteroidota
WP_277695304.1	WP_277695303.1	3.6e-82	['WP_277695303.1' 'WP_277695304.1']	MKSNNSKKKPFFASFLEKQVKDPETVKGGSDITLAERDLITKPAIDTVTSPKDDMMHTLKYPSDGDDDTITLPL	1903084	1902859	1	Chryseobacterium sp. WX	Bacteroidota
WP_277695304.1	WP_277695303.1	3.6e-82	['WP_277695303.1' 'WP_277695304.1']	MENKNSKKKPFFASFLEKQVKDPETVKGGGITSVLADQITSVIKDHITTTALEDSVTKPDNDNVTMKYPSDGDEDVLEA	1903377	1903137	1	Chryseobacterium sp. WX	Bacteroidota
WP_202838954.1	WP_395974548.1	2e-83	['WP_395974548.1' 'WP_202838954.1']	MKSNNSKKKPFFASFLEKQVKDPETVKGGSDITLAETDLITKPTIDTVTSPKDDMMHTLKYPSDGDDDTITIPL	1915377	1915152	1	Chryseobacterium cucumeris	Bacteroidota
WP_202838954.1	WP_395974548.1	2e-83	['WP_395974548.1' 'WP_202838954.1']	MENKNSKKKPFFASFLEKQVKDPETVKGGGITSVLADQITTALQDQITTPLKDNVTKPDNDNVTMKYPSDGDEDVLEV	1915663	1915426	1	Chryseobacterium cucumeris	Bacteroidota
WP_219073079.1	WP_077418394.1	1.6e-82	['WP_077418394.1' 'WP_219073079.1']	MKNQNSKKKPFFASFLEKQVKDPETVKGGTDMSIPERDVITKPAIDVVTSPKDDMMHTLKYPSDGDDDVITIPL	1924348	1924123	1	Chryseobacterium sp. D764	Bacteroidota
WP_219073079.1	WP_077418394.1	1.6e-82	['WP_077418394.1' 'WP_219073079.1']	MENKNSKKKPFFASFLEKQVKDPETVKGGGITSVLVDQITTSLQDQITTPLKDNVTKPDNDNVTMKYPSDGDDDVLDV	1924637	1924400	1	Chryseobacterium sp. D764	Bacteroidota
WP_027403952.1	WP_027403951.1	1.1e-100	['WP_027403952.1' 'WP_027403951.1']	MQASTLANIEALPFFARFLAAEEEPPETPTPQPEEQPLPPSVFTFKWPSDWEDC	1951444	1951279	1	Dolichospermum heterosporum TAC447	Cyanobacteriota
MDC0720258.1	MDC0720258.1	4e-76	['MDC0720257.1' 'MDC0720258.1']	MSKKLIDLQSEGADVPFFAHLLSSQADPATPAAGGGGGTKPAPTYHCLDSECTKKYPSDGDEPTSTLWDK	1966823	1967036	1	Nannocystis bainbridge	Myxococcota
WP_272088747.1	WP_272088748.1	6.1e-76	['WP_272088747.1' 'WP_272088748.1']	MSKKLIDLQSEGADVPFFAHLLSSQADPATPAAGGGGGTKPAPTYHCLDSECTKKYPSDGDEPTSTLWDK	1966823	1967036	1	Nannocystis bainbridge	Myxococcota
WP_056081204.1	WP_056081200.1	9.8e-87	['WP_056081200.1' 'WP_056081204.1']	MEKKKLKKPFFASFLENQIKDPKEVKGGSSSVGSTSPLRDGVTKPAYDTQQTMKYPSDGDESTV	1983756	1983561	1	Chryseobacterium sp. Leaf394	Bacteroidota
WP_268053574.1	WP_268053575.1	3.6e-81	['WP_268053574.1' 'WP_268053575.1']	MENKKNKKPFFASFLEKQIAEPEKIKGGSETAATAPLKDNVTTALQDSVTKPSNDNVTMKYPSDGDEGGNEI	1987086	1987305	1	Chryseobacterium sp. SL1	Bacteroidota
WP_268053574.1	WP_268053575.1	3.6e-81	['WP_268053574.1' 'WP_268053575.1']	MKNKDSKKKPFFASFLEKQLQDPEKIKGGGDVTIASQDTVTKPAVDTVTKPIYDMAQTMKYPSDGDDDSPSV	1987331	1987550	1	Chryseobacterium sp. SL1	Bacteroidota
WP_255816230.1	WP_255816229.1	1.2e-81	['WP_255816229.1' 'WP_255816230.1']	MKSNNSKKKPFFASFLEKQVKDPETVKGGTDITIPERDVITKPAVDVVTSPKDDMMHTLKYPSDGDDDTITIPL	2009093	2008868	1	Chryseobacterium sp. MA9	Bacteroidota
WP_255816230.1	WP_255816229.1	1.2e-81	['WP_255816229.1' 'WP_255816230.1']	MENKNSKKKPFFASFLEKQVKDPETVKGGGITSVLADQITTALQDQITTPLKDNVTKPDNDNVTMKYPSDGDEDVLDV	2009377	2009140	1	Chryseobacterium sp. MA9	Bacteroidota
WP_309844019.1	WP_309844017.1	5.1e-84	['WP_309844017.1' 'WP_309844019.1']	MKNKNSKKQPFFASFLEKQLQDPEKIKGGGDVTIATQDGPITTSKTADAVTKPIYDMAQTMKYPSDGDDDAPTV	2044951	2044726	1	Chryseobacterium sp. SLBN-27	Bacteroidota
WP_309844019.1	WP_309844017.1	5.1e-84	['WP_309844017.1' 'WP_309844019.1']	MEGKKSKKPFFATFLEKQIQDPETVKGGTVTSVLLDNTTGALKDSVTSTTIDNITKPGGDHVTLKYPSDGDEDGTAI	2045227	2044993	1	Chryseobacterium sp. SLBN-27	Bacteroidota
WP_213280229.1	WP_213280228.1	6.7e-83	['WP_213280228.1' 'WP_213280229.1']	MKNQNSKKKPFFASFLEKQVKDPETVKGGGDITLAETDLITKPAVDTVTSPKDDMMHTLKYPSDGDDDTIFIPL	2050311	2050086	1	Chryseobacterium indologenes	Bacteroidota
WP_213280229.1	WP_213280228.1	6.7e-83	['WP_213280228.1' 'WP_213280229.1']	MENKNSKKKPFFATFLEKQVKDPETVKGGGITSVLADQITTSLQDQITTPLKDNVTKPDNDNVTMKYPSDGDEDVLDV	2050600	2050363	1	Chryseobacterium indologenes	Bacteroidota
WP_330747235.1	WP_330747234.1	7e-83	['WP_330747234.1' 'WP_330747235.1']	MKSNNSKKKPFFASFLEKQVKDPETVKGGSDITLAETDLITKPTIDTVTSPKDDMMHTLKYPSDGDDDTITIPL	2062162	2061937	1	Chryseobacterium sp. CP-77	Bacteroidota
WP_330747235.1	WP_330747234.1	7e-83	['WP_330747234.1' 'WP_330747235.1']	MENKNSKKKPFFASFLEKQVKDPETVKGGGITSVLADQITTSLQDQITTPLKDNVTTPDNDNVTMKYPSDGDEDVLEV	2062449	2062212	1	Chryseobacterium sp. CP-77	Bacteroidota
WP_034735633.1	WP_027374378.1	1.2e-83	['WP_034735633.1' 'WP_027374378.1']	MENKNSKKKPFFATFLEKQIKDPETVKGGSTITLITVDTVTSAIKDHITTAALEDSVSTHKNDNVTMKYPSDGDEDVLEA	2071097	2071340	1	Chryseobacterium indologenes	Bacteroidota
WP_034735633.1	WP_027374378.1	1.2e-83	['WP_034735633.1' 'WP_027374378.1']	MKGNNSKKKPFFASFLEKQVKDPETVKGGTDMSIPERDAITKPAIDTVTSPKDDMQHTMKYPSDGDEDTVSVPL	2071365	2071590	1	Chryseobacterium indologenes	Bacteroidota
WP_276162881.1	WP_276162880.1	1.7e-83	['WP_276162880.1' 'WP_276162881.1']	MENKNSKKKPFFASFLEKQIKDPETVKGGTDVSIPERDVITKPAIDIVTSPKDDMMHTLKYPSDGDDDVIIVPL	2077188	2076963	1	Chryseobacterium arthrosphaerae	Bacteroidota
WP_276162881.1	WP_276162880.1	1.7e-83	['WP_276162880.1' 'WP_276162881.1']	MENKNSKKKPFFATFLEKQIKDPENVKGGSITSVKIDDVTSLLKDQVIVTAALEDAVSTPLNDNVTLKYPSDGDDHVLEVEL	2077485	2077236	1	Chryseobacterium arthrosphaerae	Bacteroidota
WP_229048871.1	WP_212649076.1	3.4e-83	['WP_212649076.1' 'WP_229048871.1']	MENKNSKKKPFFASFLEKQIKDPETVKGGTDVSIPERDVITKPAIDVVTSPKDDMMHTLKYPSDGDDDVIILPL	2079211	2078986	1	Chryseobacterium arthrosphaerae	Bacteroidota
WP_229048871.1	WP_212649076.1	3.4e-83	['WP_212649076.1' 'WP_229048871.1']	MENKNSKKKPFFATFLEKQIKDPENVKGGSITSVKIDDVTSLVKDQVIVTAALEDSVSTPLNDNVTLKYPSDGDDHVLEVEL	2079508	2079259	1	Chryseobacterium arthrosphaerae	Bacteroidota
QDU66474.1	QDU66475.1	1.6e-85	['QDU66474.1' 'QDU66475.1']	MEKRQDEPFFARFLEGQFPAVESNLSAGKKGGGGGGFPPVTTMKYPSDDDEETTMKYPSDGDEI	2080066	2080261	1	Engelhardtia mirabilis	Planctomycetota
WP_145064312.1	WP_419192217.1	1.6e-85	['WP_145064312.1' 'WP_419192217.1']	MEKRQDEPFFARFLEGQFPAVESNLSAGKKGGGGGGFPPVTTMKYPSDDDEETTMKYPSDGDEI	2080066	2080261	1	Engelhardtia mirabilis	Planctomycetota
QDU66474.1	QDU66475.1	1.6e-85	['QDU66474.1' 'QDU66475.1']	MQKPENKPFFARFLEGQYPEVQTDIQAGKGGIWSTNKYPSDADEDVTMKYPSDGDDDGPTS	2080818	2081004	1	Engelhardtia mirabilis	Planctomycetota
WP_145064312.1	WP_419192217.1	1.6e-85	['WP_145064312.1' 'WP_419192217.1']	MQKPENKPFFARFLEGQYPEVQTDIQAGKGGIWSTNKYPSDADEDVTMKYPSDGDDDGPTS	2080818	2081004	1	Engelhardtia mirabilis	Planctomycetota
WP_263601231.1	WP_263601230.1	2.2e-84	['WP_263601230.1' 'WP_263601231.1']	MKNKNSKKKPFFASFLEKQLQDPEKIKGGNEITDIRLDSVTTSKLADTVTKPTLDLLQTMKYPSDGDDDVPTV	2101729	2101507	1	Chryseobacterium sp. PET-29	Bacteroidota
WP_263601231.1	WP_263601230.1	2.2e-84	['WP_263601230.1' 'WP_263601231.1']	MEGKKTKKPFFASFLEKQIQDPETVKGGSGTITSALQDSTTGALKDSVTSVTVDNVTKPGGDHVTLKYPSDGDEDATAL	2102009	2101769	1	Chryseobacterium sp. PET-29	Bacteroidota
WP_130915353.1	WP_130915352.1	8.4e-82	['WP_130915353.1' 'WP_130915352.1']	MEKKKLKKPFFASFLENQIKDTKAVKGGASGTGLTTPLKDTVTKPVYDTHQTMKYPSDGDEGSDI	2103277	2103079	1	Chryseobacterium sp. FDAARGOS 1104	Bacteroidota
AOY83845.1	AOY83845.1	2.5e-99	['AOY83846.1' 'AOY83845.1']	MSNMDKPEENSQAVPFFARYLEGQWCEELSEEEMDDVRGGRGFAFTEKFPSDFEDGAGCFTRKYPSDHEEGGGGPALTKKYPSDHEEGGGGPIAMTQKFPSDQEDGGGGSVVTLKFPSDEEDAPHK	2155809	2155428	1	Moorena producens JHB	Cyanobacteriota
WP_261512859.1	WP_214826936.1	8.1e-83	['WP_214826936.1' 'WP_261512859.1']	MKNKSSKKKPFFASFLEKQLKDPQSVTGGGPDITIPERDVVTKPTLDMAHTMKYPSDGDDDAPTV	2166642	2166444	1	Chryseobacterium paludis	Bacteroidota
WP_261512859.1	WP_214826936.1	8.1e-83	['WP_214826936.1' 'WP_261512859.1']	MKPKKLKKPFFASFLEKQIQEPEKVTGGGVITSINGDVITIPSKDDITSVLADNVTTVRNDNVTLKYPSDNDEGGPLHPIDPSLPIDHF	2166955	2166685	1	Chryseobacterium paludis	Bacteroidota
WP_012265554.1	WP_012265554.1	9e-101	['WP_012265553.1' 'WP_012265554.1']	MAYPNDQQGKALPFFARFLSVSKEESSIKSPSPEPTYGGTFKYPSDWEDY	2178736	2178583	1	Microcystis aeruginosa NIES-843	Cyanobacteriota
WP_245139960.1	WP_245139959.1	1.1e-83	['WP_245139959.1' 'WP_245139960.1']	MNKKNLKKPFFASFLEKQVKEPEKVKGGGSVTSALQDSITSALQDNVTRPGGDHVTLKYPSDSDEAVD	2187496	2187703	1	Chryseobacterium daecheongense	Bacteroidota
WP_245139960.1	WP_245139959.1	1.1e-83	['WP_245139959.1' 'WP_245139960.1']	MKNKNSKKKPFFASFLEKQLKDPEKIKGGTDVTIPERDAVTKPIYDVAHTMKYPSDGDEEVQSV	2187742	2187937	1	Chryseobacterium daecheongense	Bacteroidota
WP_026732811.1	WP_026732811.1	1.8e-98		MSESKEQALPFFARYLEGQFCEDLSEEEMNAVQGGWGATTLKYPSDNEESHNREDGIAVTKKYPSDADEYVTHKYPSDGDDDIAVTQKYPSDADDVQ	2212228	2211934	1	Fischerella sp. PCC 9605	Cyanobacteriota
WP_062161869.1	WP_062161868.1	1.8e-83	['WP_062161868.1' 'WP_062161869.1']	MKNKNSKKKPFFAAFLEKQVNEPQKVKGGAGIITKPEVDTVTKPTFDMAQTQKYPSDGDDDVQSV	2212939	2212741	1	Chryseobacterium sp. IHB B 17019	Bacteroidota
WP_062161869.1	WP_062161868.1	1.8e-83	['WP_062161868.1' 'WP_062161869.1']	MKKDSKKKPFFASFLEKQIKNPEEIQGGGIISSPTGDVTTLPTNDTVVTSRTLDNVTLPAYDTPVTLKYPSDNDEIGFEPGIDPVKD	2213242	2212978	1	Chryseobacterium sp. IHB B 17019	Bacteroidota
WP_026732811.1	WP_026732811.1	1.8e-98		MIISDLNHIEAVEAGQVVGGSYYYYPTYFQKDVVKLDVKTDIDLDDNSAVANADSVAYGDKTFTKTDTFTFASDYSSASSSKSIAAVD	2213353	2213086	1	Fischerella sp. PCC 9605	Cyanobacteriota
WP_062161869.1	WP_062161868.1	1.8e-83	['WP_062161868.1' 'WP_062161869.1']	MEEKKSKKPFFASFLEKQVEDPEKIKGGSGSITSALEDNITGALKDSITSALLDNITKPGSDNVTMKYPSDGDEGGDAV	2213516	2213276	1	Chryseobacterium sp. IHB B 17019	Bacteroidota
BAY37593.1	BAY37592.1	1.1e-103	['BAY37592.1' 'BAY37593.1']	MSTRKVKTVDVGMVPFFVRFLEGQNAEGEGTETPSFPWTFKYPSDLEDK	2230109	2230259	1	Nostoc sp. NIES-2111	Cyanobacteriota
BAY37593.1	BAY37592.1	1.1e-103	['BAY37592.1' 'BAY37593.1']	MSTNTVKPANVEVVPFFARFLEEQPVAEVSDTAPFETRKYPSDWEEY	2230348	2230492	1	Nostoc sp. NIES-2111	Cyanobacteriota
BAY37593.1	BAY37592.1	1.1e-103	['BAY37592.1' 'BAY37593.1']	MSTNTVKTANVEAVPFFARFLEEQAAQASDTAPINTFKYPSDFEDY	2230582	2230723	1	Nostoc sp. NIES-2111	Cyanobacteriota
BAY37593.1	BAY37592.1	1.1e-103	['BAY37592.1' 'BAY37593.1']	MSTNTVKTANVEAVPFFARFLEEQAAQASDTAPINTFKYPSDFEDY	2230812	2230953	1	Nostoc sp. NIES-2111	Cyanobacteriota
WP_267767736.1	WP_267767735.1	7.8e-77	['WP_267767735.1' 'WP_267767736.1']	MIDLHSEGADVPFFAHLLSGQNDPATPAAGGGGTPAPTYHCLDSECTKKYPSDGDEPTSTTWDK	2257001	2256806	1	Nannocystis pusilla	Myxococcota
WP_345992616.1	WP_172279501.1	4.6e-83	['WP_345992616.1' 'WP_172279501.1']	MKPKKLKKPFFASFLEKQIQEPEKVTGGGEVITSPNSDNITIPSKDNITSVLVDNVTTVRNDNVTLKYPSDSDEGGPLDHIEL	2344352	2344604	1	Chryseobacterium sp. Chry.R1	Bacteroidota
WP_120231922.1	WP_120231921.1	1.2e-82	['WP_120231921.1' 'WP_120231922.1']	MKSNNSKKKPFFASFLEKQVKDPETVKGGSDITLAERDLITKPAIDTVTSPKDDMMHTLKYPSDGDDDTITLPL	2344555	2344330	1	Chryseobacterium sp. AG363	Bacteroidota
WP_345992616.1	WP_172279501.1	4.6e-83	['WP_345992616.1' 'WP_172279501.1']	MKNKSSKKKPFFAAFLEKQLKDPQSVTGGGPDITIPERDVVTKPTLDMAHTLKYPSDGDDDSPTVPL	2344679	2344883	1	Chryseobacterium sp. Chry.R1	Bacteroidota
WP_120231922.1	WP_120231921.1	1.2e-82	['WP_120231921.1' 'WP_120231922.1']	MENKNSKKKPFFASFLEKQVKDPETVKGGGITSVLADQITSVIKDHITTTALEDSVTKPDNDNVTMKYPSDGDEDVLEA	2344848	2344608	1	Chryseobacterium sp. AG363	Bacteroidota
WP_002977593.1	WP_002977594.1	8.8e-83	['WP_002977593.1' 'WP_002977594.1']	MENKNSKKKPFFATFLEKQVKDPETVKGGGITSVLADQITTSLQDQITTPLKDNVTKPDNDNVTMKYPSDGDEDVLEV	2346371	2346608	1	Chryseobacterium gleum	Bacteroidota
WP_002977593.1	WP_002977594.1	8.8e-83	['WP_002977593.1' 'WP_002977594.1']	MKSNNSKKKPFFASFLEKQVKDPETVKGGGDITLAETDLITKPTVDTVTSPKDDMMQTMKYPSDGDDDVINLPL	2346658	2346883	1	Chryseobacterium gleum	Bacteroidota
WP_235131353.1	WP_235131354.1	5e-82	['WP_235131353.1' 'WP_235131354.1']	MKNKDSKKKPFFASFLEKQLQDPEKIKGGGDVTIASQDSITKPAVDTVTKPIYDMAQTMKYPSDGDDDSPSV	2407505	2407286	1	Chryseobacterium indicum	Bacteroidota
WP_235131353.1	WP_235131354.1	5e-82	['WP_235131353.1' 'WP_235131354.1']	MKRSDKKKPFFASFLEKQIQNPEEVQGGGGIITGLMDDSVTLPAKDSVFTLKTLDGPVTTTPITDTPVTLKYPSDSDEGGFNPGNPPGIE	2407805	2407532	1	Chryseobacterium indicum	Bacteroidota
WP_235131353.1	WP_235131354.1	5e-82	['WP_235131353.1' 'WP_235131354.1']	MENKKNKKPFFASFLERQITEPEKIKGGSETVATAPLRDNVTTALQDSVTKPSNDNVTMKYPSDSDEGGTEI	2408062	2407843	1	Chryseobacterium indicum	Bacteroidota
AWG25669.1	AWG25670.1	3.7e-79	['AWG25669.1' 'AWG25670.1']	MNNDKKELKKPFFANFLENQLSEEERKKVNGGDVTSKLDDNDTPISPVKPVTMPVRDLQHTLKYPSDGDDDTQYV	2423531	2423759	1	Flavobacterium kingsejongi	Bacteroidota
WP_157956074.1	WP_108737245.1	3.7e-79	['WP_157956074.1' 'WP_108737245.1']	MNNDKKELKKPFFANFLENQLSEEERKKVNGGDVTSKLDDNDTPISPVKPVTMPVRDLQHTLKYPSDGDDDTQYV	2423531	2423759	1	Flavobacterium kingsejongi	Bacteroidota
AWG25669.1	AWG25670.1	3.7e-79	['AWG25669.1' 'AWG25670.1']	MKNDKKELKKPFFANFLESQLSEAETKKVNGGVTSPLGDVEVPTTKPAKDIQHTMKYPSDGDDDVNYV	2423986	2424193	1	Flavobacterium kingsejongi	Bacteroidota
WP_157956074.1	WP_108737245.1	3.7e-79	['WP_157956074.1' 'WP_108737245.1']	MKNDKKELKKPFFANFLESQLSEAETKKVNGGVTSPLGDVEVPTTKPAKDIQHTMKYPSDGDDDVNYV	2423986	2424193	1	Flavobacterium kingsejongi	Bacteroidota
AWG25669.1	AWG25670.1	3.7e-79	['AWG25669.1' 'AWG25670.1']	MKNDKKELKKPFFANFLENQLSQEDTKGVSGGATSPTLDVVDGTPPVTKPVNDQNHTLKYPSDGDDDVQSPI	2424446	2424665	1	Flavobacterium kingsejongi	Bacteroidota
WP_157956074.1	WP_108737245.1	3.7e-79	['WP_157956074.1' 'WP_108737245.1']	MKNDKKELKKPFFANFLENQLSQEDTKGVSGGATSPTLDVVDGTPPVTKPVNDQNHTLKYPSDGDDDVQSPI	2424446	2424665	1	Flavobacterium kingsejongi	Bacteroidota
WP_184556257.1	WP_184556254.1	1.8e-82	['WP_184556254.1' 'WP_184556257.1']	MKNQNSKKKPFFASFLEKQVKDPETVKGGTDMSIPERDVITKPAIDVVTSPKDDMMHTLKYPSDGDDDVITIPL	2438546	2438321	1	Chryseobacterium sediminis	Bacteroidota
WP_184556257.1	WP_184556254.1	1.8e-82	['WP_184556254.1' 'WP_184556257.1']	MENKNSKKKPFFATFLEKQVKDPETVKGGGITSVLVDQITTSLQDQITTPLKDNVTKPDNDNVTMKYPSDGDEDVLDV	2438838	2438601	1	Chryseobacterium sediminis	Bacteroidota
WP_019988308.1	WP_019988309.1	3.2e-80	['WP_019988308.1' 'WP_019988309.1']	MEQTTKKPFFARFLEGQDISGEQTVGADRGPGKPAPQPLPTIKYPSDQDEPSYSNFTDSDTISL	2504732	2504537	1	Rudanella lutea DSM 19387	Bacteroidota
BAZ05418.1	BAZ05417.1	4.4e-92	['BAZ05417.1' 'BAZ05418.1']	MSKEYQSEQNSQALPFFARYLEAQFCEDLSEEEMDEVQGGIRYAYPPTRKHPSEGFDGGIAVTLKFPSDREDGGSVTSKITDLYEPVSVTKKYPSDNDEHVAVTQKYPSDGDDDVKVVD	2534330	2534690	1	Calothrix sp. NIES-3974	Cyanobacteriota
WP_096621678.1	WP_096621680.1	3.3e-92	['WP_096621678.1' 'WP_096621680.1']	MSKEYQSEQNSQALPFFARYLEAQFCEDLSEEEMDEVQGGIRYAYPPTRKHPSEGFDGGIAVTLKFPSDREDGGSVTSKITDLYEPVSVTKKYPSDNDEHVAVTQKYPSDGDDDVKVVD	2534330	2534690	1	Calothrix sp. NIES-3974	Cyanobacteriota
WP_395845783.1	WP_395845783.1	5.3e-94	['WP_395845783.1' 'WP_395845784.1']	MKKDTTKKPFFARLLEEQELEQVSGGKTLKYPSDGDDTEPLVGETPPKVTQKFPSDKDEDGI	2568416	2568605	1	Cystobacter fuscus	Myxococcota
WP_177734246.1	WP_177734247.1	7.6e-82	['WP_177734246.1' 'WP_177734247.1']	MKNNKDLKKPFFANFLENQLTNEEKNSVQGGDIITLKATDTLQTLKYPSDNEDGPGPVTVPRYDLLQTMKYPSDNDETGGPILEPGGPFTEL	2577448	2577727	1	Flavobacterium inviolabile	Bacteroidota
MFV8751038.1	MFV8751038.1	4e-78	['MFV8751037.1' 'MFV8751038.1']	MHRNETTMANKTTDQQNQETGGTPFFAHLLSSQRDPAAAPGGGPAPTYHCLDQPCTKKYPSDDDESTTWFNDADG	2594877	2595105	1	Nannocystaceae bacterium ST9	Myxococcota
WP_080780035.1	WP_080780034.1	1.2e-84	['WP_080780034.1' 'WP_080780035.1']	MKDKNSKKKPFFASFLEKQLKDPETVKGGDSGIITIPERDVITKPSIDVVTSPKDDMMHTLKYPSDGDDDAPTVPL	2602057	2601826	1	Chryseobacterium phocaeense	Bacteroidota
WP_080780035.1	WP_080780034.1	1.2e-84	['WP_080780034.1' 'WP_080780035.1']	MTDQNSKKKPFFASFLEKQIQDPEKVQGGGPITTPDTDIITAPSIDNVTRPVFDNVTTPSKDLLVTMKYPSDGDESVL	2602340	2602103	1	Chryseobacterium phocaeense	Bacteroidota
WP_080780035.1	WP_080780034.1	1.2e-84	['WP_080780034.1' 'WP_080780035.1']	MEKKNSKKPFFASFLEKQINDPEKIQGGGITTPTTDVLTVPQRDVVTTSPFLDNATSQLRDQVVTMKYPSDSDESGELEVL	2602626	2602380	1	Chryseobacterium phocaeense	Bacteroidota
WP_307267551.1	WP_307267549.1	2.7e-85	['WP_307267549.1' 'WP_307267551.1']	MKDKNSQKKPFFASFLEKQLKDPETVKGGGDITIPERDAITKPAIDNVTSPQDDLMHTMKYPSDGDDDSPTVPLD	2646217	2645989	1	Chryseobacterium sp. W4I1	Bacteroidota
WP_307267551.1	WP_307267549.1	2.7e-85	['WP_307267549.1' 'WP_307267551.1']	MMKDENSKKKPFFASFLEKQIKDPETIQGGAGIITNTDNDIITAPSVDNVTAQVFDHVTMPSKDLMVTMKYPSDGDDDVV	2646511	2646268	1	Chryseobacterium sp. W4I1	Bacteroidota
WP_307267551.1	WP_307267549.1	2.7e-85	['WP_307267549.1' 'WP_307267551.1']	MEKKNSKKPFFASFLEKQIQDPEAIQGGGITTPTTDILTIPERDTVTTSPFLDNATSVLKDQAVTMKYPSDSDESGELEI	2646770	2646527	1	Chryseobacterium sp. W4I1	Bacteroidota
WP_167721282.1	WP_167727427.1	2.5e-104	['WP_167721282.1' 'WP_167727427.1']	MSTNKTTTVDVGVVPFFARFLEVQTAEGTETPSVPWTFKYPSDLEDQ	2656483	2656339	1	Tolypothrix sp. PCC 7910	Cyanobacteriota
WP_095985195.1	WP_095985194.1	1.5e-94	['WP_095985194.1' 'WP_095985195.1']	MKKDTTKKPFFAKLLEEQELEQVTGGVANKTLKYPSDGDEAAALSRSADDSTAKYPSDSDESGSTI	2659879	2660080	1	Cystobacter fuscus	Myxococcota
WP_095985195.1	WP_095985194.1	1.5e-94	['WP_095985194.1' 'WP_095985195.1']	MKKDTTKKPFFAKLLEEQELEQVTGGAVKQTQKYPSDGDEALAIKPPPDQTQKYPSDGDEDGTTI	2660141	2660339	1	Cystobacter fuscus	Myxococcota
WP_256550009.1	WP_256550008.1	2.4e-83	['WP_256550008.1' 'WP_256550009.1']	MKNNKDLKKPFFANFLENQLSNEEKNTVQGGDIITLKTEDMLHTLKYPSDNEDGPGGPITLKSLDMMQTMKYPSDNDETGGPIITPEI	2664576	2664843	1	Flavobacterium cerinum	Bacteroidota
WP_041565327.1	WP_012408791.1	6.5e-103	['WP_012408791.1' 'WP_041565327.1']	MPTNTVKTVDVVAVPFFARFLEEQATEGTEVPWTYKFPSDLEDR	2708889	2709024	1	Nostoc punctiforme PCC 73102	Cyanobacteriota
WP_395855228.1	WP_395855228.1	8.9e-93	['WP_395855228.1' 'WP_395855229.1']	MKKDTTKKPFFARLLEEQELAQVTGGVANKTQKYPSDEDEVEASLIKSPPDTTMKYPSDGDDDTAV	2757506	2757707	1	Cystobacter fuscus	Myxococcota
WP_119050224.1	WP_119050223.1	4.9e-85	['WP_119050223.1' 'WP_119050224.1']	MQQQEAGKQPFFAQFLEGQKRTQETSGENYIDLESIITKPWLDMEHTLKYPSDGDEV	2777951	2777777	1	Paraflavitalea soli	Bacteroidota
WP_119050224.1	WP_119050223.1	4.9e-85	['WP_119050223.1' 'WP_119050224.1']	MKQNEQTGQPFFARFLESQKTQQQRSAETHEQAWPGVSIPIFDFDHTMKYPSDGDDDLPTK	2778196	2778010	1	Paraflavitalea soli	Bacteroidota
WP_375771541.1	WP_375771540.1	2.4e-93	['WP_375771540.1' 'WP_375771541.1']	MKKDTTKKPFFARLLEDQELEQVAGGADGTLKYPSDSDDQNASLTPTTEGTLKYPSDTDERDL	2915429	2915621	1	Archangium gephyra	Myxococcota
WP_104906708.1	WP_104906709.1	1.5e-100	['WP_104906708.1' 'WP_104906709.1']	MPANTAKTVDVVAVPFFARFLSEQATEGTEVPWTYKFPSDLEDK	2920186	2920051	1	Nostoc sp. 'Lobaria pulmonaria (5183) cyanobiont'	Cyanobacteriota
WP_227398040.1	WP_227398040.1	1.4e-108	['WP_235751941.1' 'WP_227398040.1']	MSKNIKVSTGSAVPFFARFLSEQDTETGDSTSTDIPTIWTLKWPSDWEDS	2947770	2947617	1	Planktothrix agardhii NRERC-751	Cyanobacteriota
WP_061430269.1	WP_061430269.1	1.1e-99	['WP_061430269.1' 'WP_061430270.1']	MAYPNDQQGKALPFFARFLSVSKEESSIKSPSPEREYNVTLKYPSDWEEF	2959410	2959563	1	Microcystis aeruginosa	Cyanobacteriota
WP_072952775.1	WP_072952776.1	1.3e-84	['WP_072952776.1' 'WP_072952775.1']	MKNKDSKKKPFFASFLEKQLQDPEKIKGGGDITLATQDIITKPTLDTVTKPTLDMMQTQKYPSDGDDDTQYVDL	3035611	3035386	1	Chryseobacterium arachidis	Bacteroidota
WP_072952775.1	WP_072952776.1	1.3e-84	['WP_072952776.1' 'WP_072952775.1']	MKSNDKKKPFFASFLEKQVQNPEEIQGGGGIITSINNDSVTLPTKDMVVTTRTSDGPISTLPAYDTPVTLKYPSDSDEGGFNPGLPGLEPLEP	3035920	3035638	1	Chryseobacterium arachidis	Bacteroidota
WP_072952775.1	WP_072952776.1	1.3e-84	['WP_072952776.1' 'WP_072952775.1']	MGEKKNRKPFFASFLEKQIEDPEKIKGGSGSITSALQDNATAPLKDSITSSLQDQVTKPGSDNVTMKYPSDGDEDANAV	3036197	3035957	1	Chryseobacterium arachidis	Bacteroidota
WP_320558301.1	WP_320558300.1	1.5e-82	['WP_320558300.1' 'WP_320558301.1']	MKNKNSKKKPFFASFLEKQIQDPEKVKGGDGTGIITKPIVDNVTKPTLDMMHTMKYPSDGDDDSPTV	3063361	3063157	1	Chryseobacterium sp. JJR-5R	Bacteroidota
WP_320558301.1	WP_320558300.1	1.5e-82	['WP_320558300.1' 'WP_320558301.1']	MENKKTKKPFFASFLEKQIQDPEKVKGGDGGTTTGALKDSVTSLHMDGLTSPGQDVVSMKYPSDSDESGTLE	3063614	3063395	1	Chryseobacterium sp. JJR-5R	Bacteroidota
WP_320558301.1	WP_320558300.1	1.5e-82	['WP_320558300.1' 'WP_320558301.1']	MENKKTKKPFFASFLEKQIQDPEKIKGGTSPITSALADDVTDAKKDNVTGVLKDNVTGPSLDAVTLRYPSDSDAAQDLD	3063869	3063629	1	Chryseobacterium sp. JJR-5R	Bacteroidota
WP_104906803.1	WP_104906802.1	6.7e-98	['WP_104906802.1' 'WP_104906803.1']	MSENKPEDLNSQAVPFFARFLEAQSIEDLSDEESKAIIGGCNNATNKKNDDLVQTLKFPSDQEDATIVTKKHPSDSHEYAVTQKYPSDGDDSSPY	3064757	3065045	1	Nostoc sp. 'Lobaria pulmonaria (5183) cyanobiont'	Cyanobacteriota
WP_316577090.1	WP_316577090.1	5.8e-101	['WP_002733569.1' 'WP_316577090.1']	MAYPNDQQGKALPFFARFLSVSKEESSIKSPSPEREYNVTLKYPSDWEEF	3073015	3072862	1	Microcystis aeruginosa LE3	Cyanobacteriota
WP_121488536.1	WP_121488535.1	1.3e-82	['WP_121488535.1' 'WP_121488536.1']	MKSNNSKKKPFFASFLEKQVKDPETVKGGTDIISIPERDMITKPAVDTVTSPKDDLMHTMKYPSDGDDDTIFVPL	3132694	3132466	1	Chryseobacterium sp. 7	Bacteroidota
WP_121488536.1	WP_121488535.1	1.3e-82	['WP_121488535.1' 'WP_121488536.1']	MENKNSKKKPFFASFLEKQVKDPETVKGGGITSVLADQITSVVKDHITTTALEDSVTKPNNDNVTMKYPSDGDEDVLDV	3132981	3132741	1	Chryseobacterium sp. 7	Bacteroidota
WP_212649077.1	WP_212649076.1	3.4e-83	['WP_212649076.1' 'WP_212649077.1']	MENKNSKKKPFFASFLEKQIKDPETVKGGTDVSIPERDVITKPAIDVVTSPKDDMMHTLKYPSDGDDDVIILPL	3135190	3134965	1	Chryseobacterium arthrosphaerae	Bacteroidota
WP_212649077.1	WP_212649076.1	3.4e-83	['WP_212649076.1' 'WP_212649077.1']	MENKNSKKKPFFATFLEKQIKDPENVKGGSITSVKIDDVTSLVKDQVIVTAALEDSVSTPLNDNVTLKYPSDGDDHVLEVEL	3135487	3135238	1	Chryseobacterium arthrosphaerae	Bacteroidota
WP_202838955.1	WP_202838955.1	2e-83	['WP_202838954.1' 'WP_202838955.1']	MENKNSKKKPFFASFLEKQVKDPETVKGGGITSVLADQITTALQDQITTPLKDNVTKPDNDNVTMKYPSDGDEDVLEV	3142910	3143147	1	Chryseobacterium cucumeris	Bacteroidota
WP_202838955.1	WP_202838955.1	2e-83	['WP_202838954.1' 'WP_202838955.1']	MKSNNSKKKPFFASFLEKQVKDPETVKGGSDITLAETDLITKPTIDTVTSPKDDMMHTLKYPSDGDDDTITIPL	3143196	3143421	1	Chryseobacterium cucumeris	Bacteroidota
WP_103293079.1	WP_103293078.1	2.4e-84	['WP_103293078.1' 'WP_103293079.1']	MENNNSKKKPFFASFLEKQVKDPETVKGGTDMSIPERDAITKPLIDTVTTPQADLQHTMKYPSDGDEDTAQL	3153360	3153141	1	Chryseobacterium lactis	Bacteroidota
WP_267534293.1	WP_267534292.1	1.1e-92	['WP_267534292.1' 'WP_267534293.1']	MKKDMTKKPFFARLLEDQELDQVSGGADQTQKYPSDNDDHIASVKLPPDTTHKYPSDSDESEL	3175981	3176173	1	Archangium lansingense	Myxococcota
AKE65548.1	AKE65549.1	1.5e-101	['AKE65548.1' 'AKE65549.1']	MAYPNDQQGKALPFFARFLSVSKEESSIKSPSPEPTFGTTLKYPSDWEEY	3176247	3176094	1	Microcystis aeruginosa NIES-2549	Cyanobacteriota
WP_046662771.1	WP_046662772.1	1.5e-101	['WP_046662771.1' 'WP_046662772.1']	MAYPNDQQGKALPFFARFLSVSKEESSIKSPSPEPTFGGTLKYPSDWEEY	3179191	3179038	1	Microcystis aeruginosa NIES-2481	Cyanobacteriota
WP_123852274.1	WP_123852273.1	3.6e-85	['WP_123852273.1' 'WP_123852274.1']	MKNKNSKKKPFFASFLEKQLQDPQKIKGGGDVTDVRLDNATSKVADTVTKPTLDLLQTMKYPSDGDDDAPTV	3196071	3195852	1	Chryseobacterium shandongense	Bacteroidota
WP_123852274.1	WP_123852273.1	3.6e-85	['WP_123852273.1' 'WP_123852274.1']	MEGKKSKKPFFASFLEKQIEDPETVKGGSGSVTSALQDNTTGALKDSITSATLDNVTKPGGDHVTLKYPSDGDEDANAI	3196354	3196114	1	Chryseobacterium shandongense	Bacteroidota
BAY82995.1	BAY82996.1	4.4e-97	['BAY82995.1' 'BAY82996.1']	MSGKDKKKFNSDAVPFFARYLEGQYCEDLSEEEMDEVHGGLSKPEKMKIDLSHPKDIVMTMKYPSDNEDSSPKHPPVGMTRKYPSDADEAMTNKFPSDGDDELPQHLDRW	3208077	3207744	1	Calothrix parasitica NIES-267	Cyanobacteriota
WP_146865845.1	WP_146865843.1	2.6e-80	['WP_146865845.1' 'WP_146865843.1']	MKPNEQVLKPFFAQFLETQASREEVKKRLSAESNWTSKLADAPDQTQKYPSDGDEEWWLL	3233651	3233834	1	Chitinophaga cymbidii	Bacteroidota
WP_065398719.1	WP_065398719.1	7.2e-83	['WP_065398719.1' 'WP_123843030.1']	MENKNSKKKPFFASFLEKQIKDPETVKGGTDVSIPERDVITKPAIDVVTSPKDDMMHTLKYPSDGDDDVIILPL	3275320	3275095	1	Chryseobacterium arthrosphaerae	Bacteroidota
WP_065398719.1	WP_065398719.1	7.2e-83	['WP_065398719.1' 'WP_123843030.1']	MENKNSKKKPFFATFLEKQIKDPENVKGGSITSVKIDDVTSLVKDQVIVTAALEDSVSTPLNDNVTLKYPSDGDDHVLEVEL	3275617	3275368	1	Chryseobacterium arthrosphaerae	Bacteroidota
MDM8175529.1	MDM8175528.1	4.4e-84	['MDM8175528.1' 'MDM8175529.1']	METKNQMKKPFFARFLEGQTAQNAKNQDGNQQSPKSELHQSPDWNVTLKFPSDSDEGL	3317070	3316893	1	Olivibacter sp. 47	Bacteroidota
BAZ30401.1	BAZ30402.1	1.7e-97	['BAZ30401.1' 'BAZ30402.1']	MSNIKVEDLNSQAVPFFARFLEGQSCADMSEEEISAVTGGAKFVTEKYPSDAEDGGLTTKKYPSDSDEAVTQKYPSDGDDSICPIV	3362547	3362286	1	Cylindrospermum sp. NIES-4074	Cyanobacteriota
BAZ30401.1	BAZ30402.1	1.7e-97	['BAZ30401.1' 'BAZ30402.1']	MSNIKVEDLDSQAVPFFARFLEGQTPVEVSENELDAVNGGVCGGVTTLKYPSDQEDVATKKYPSDSDEYAVTLKYPSDGDEGGVAV	3363248	3362987	1	Cylindrospermum sp. NIES-4074	Cyanobacteriota
WP_066756418.1	WP_066756421.1	9.2e-83	['WP_066756418.1' 'WP_066756421.1']	MKQKNSKKPFFASFLEKQVKNPEKVNGGQEITTALEDSVTIPTKDNVTSALSDSVTKPGLDHVTMKYPSDGDDSVE	3429917	3430148	1	Chryseobacterium glaciei	Bacteroidota
WP_066756418.1	WP_066756421.1	9.2e-83	['WP_066756418.1' 'WP_066756421.1']	MKNKKLKKPFFASFLEKQINNSEKIKGGAVTSVLVDNVTSALQDTVTKPGYDNVTMKYPSDGDETGEAS	3430175	3430385	1	Chryseobacterium glaciei	Bacteroidota
WP_066756418.1	WP_066756421.1	9.2e-83	['WP_066756418.1' 'WP_066756421.1']	MKNKNLKKPFFASFLEKQIQDPQTVKGGAITTALQDSPTTSVLRDTVTNRQNDQVTMKYPSDSDESGELE	3430422	3430635	1	Chryseobacterium glaciei	Bacteroidota
WP_066756418.1	WP_066756421.1	9.2e-83	['WP_066756418.1' 'WP_066756421.1']	MKNENSKKKPFFASFLEKQLKDPETVKGGTDITIPERDTVTKPVLDTVTKPQYDMAQTQKYPSDGDDDAPSV	3430677	3430896	1	Chryseobacterium glaciei	Bacteroidota
WP_237988437.1	WP_237988437.1	1.8e-94		MSENNQEQENNQENTPFFERYLEGQESEEASEELSEEESDSISGGLKFALTKRYPSDHEGFRTIRTQRYPSF	3450694	3450913	1	Nostoc sp. UHCC 0870	Cyanobacteriota
WP_292014146.1	WP_292014147.1	1.5e-85	['WP_292014146.1' 'WP_292014147.1']	MENKNSKKKPFFATFLEKQLKDPETVKGGAITSVLVDNVTSVIKDNITTSALEDSVTTQSNDNVTMKYPSDGDEAGDVL	3452886	3453126	1	Chryseobacterium sp.	Bacteroidota
WP_292014146.1	WP_292014147.1	1.5e-85	['WP_292014146.1' 'WP_292014147.1']	MNNKNSKKKPFFASFLEKQLKDPETVKGGGDITIPERDVITKPSLDIVTSPKDDMMHTMKYPSDGDDDTLTVPL	3453165	3453390	1	Chryseobacterium sp.	Bacteroidota
WP_273636545.1	WP_273636544.1	7.7e-81	['WP_273636544.1' 'WP_273636545.1']	MNNKDSKKKPFFASFLEKQLKDPETVKGGLEITIPERDVITKPVIDTVTSALKDMEHTMKYPSDGDDDALEV	3479626	3479407	1	Chryseobacterium rhizosphaerae	Bacteroidota
WP_273636545.1	WP_273636544.1	7.7e-81	['WP_273636544.1' 'WP_273636545.1']	MENKNSKKKPFFASFLEKQIQDPETVTGGAITSVKLDNVTSVIKDHITTAALEDSVTLPGHDHVTMKYPSDSDEAGEEL	3479907	3479667	1	Chryseobacterium rhizosphaerae	Bacteroidota
WP_233028192.1	WP_233028191.1	1.4e-86	['WP_233028191.1' 'WP_233028192.1']	MKKADKGLKKPFFANFLEHQVSGEEKENVQGGTTLKFPSDLEEDGSGITSTVSKPVLDQDGGGDVTQKFPSDDDEEGEIM	3532268	3532025	1	Sinomicrobium kalidii	Bacteroidota
WP_341838888.1	WP_341838889.1	2.1e-80	['WP_341838888.1' 'WP_341838889.1']	MKPNEKLMKPFFAQLLESQQQLNTSHQTTENSHWTSKLADVPDQTQKYPSDGDEEWWLL	3546885	3546705	1	Chitinophaga caseinilytica	Bacteroidota
WP_169262875.1	WP_169262876.1	2e-100	['WP_169262876.1' 'WP_169262875.1']	MSKNTVVKPSDVKAVPFFARFLEEQASQESNTAPVQTLKYPSDWEDY	3551050	3551194	1	Brasilonema sennae CENA114	Cyanobacteriota
WP_169262875.1	WP_169262876.1	2e-100	['WP_169262876.1' 'WP_169262875.1']	MSENTIIKPSDVKAAPFFARFLEEQGVQQSDEDKPQTPPPFTFKYPSDWEDR	3551288	3551447	1	Brasilonema sennae CENA114	Cyanobacteriota
MBC8645433.1	MBC8645433.1	2.9e-71		MTSRVKDLYQTMKYPSDSDEEGVEL	3592584	3592506	1	Flavobacterium lindanitolerans	Bacteroidota
MBC8645433.1	MBC8645433.1	2.9e-71		MENDKKLKKPFFANFLESQVPEKEMEQINGGTDAVTMKFPSDGEDGPGQ	3592733	3592583	1	Flavobacterium lindanitolerans	Bacteroidota
WP_307450254.1	WP_307450253.1	1e-84	['WP_307450254.1' 'WP_307450253.1']	MKKTKKPFFASFLEKQVKDSQTIKGGSGTGVLKDQVTGVQNDDITSPGNDTVSMKYPSDSDESGG	3635303	3635501	1	Chryseobacterium sp. SORGH_AS 961	Bacteroidota
WP_307450254.1	WP_307450253.1	1e-84	['WP_307450254.1' 'WP_307450253.1']	MKNKNSKKKPFFASFLEKQIKDPETVKGGTDVSIPERDVITKPSVDTVTSPKDDMMHTMKYPSDGDDDSATL	3635549	3635768	1	Chryseobacterium sp. SORGH_AS 961	Bacteroidota
WP_248391734.1	WP_248391736.1	4.6e-84	['WP_248391734.1' 'WP_248391736.1']	MEDKKTKKPFFASFLEKQIQDPETVKGGSGTITSALQDSITGALKDSVTSVTVDNVTKPGGDHVTLKYPSDGDEDATAL	3646112	3646352	1	Chryseobacterium nepalense	Bacteroidota
WP_248391734.1	WP_248391736.1	4.6e-84	['WP_248391734.1' 'WP_248391736.1']	MKNKNSKKKPFFASFLEKQLQDPEKIKGGTDVTIATQDGPITTSKTADTVTKPIYDMAHTMKYPSDGDDDVPTV	3646392	3646617	1	Chryseobacterium nepalense	Bacteroidota
WP_095838963.1	WP_095838964.1	2.3e-83	['WP_095838964.1' 'WP_095838963.1']	MKTNASLVQPFFALFLEAATPAHSSVANNEKLLGAIPTHPLKDGAVTQKYPSDGDDGVEI	3672197	3672380	1	Chitinophaga pendula	Bacteroidota
WP_095838963.1	WP_095838964.1	2.3e-83	['WP_095838964.1' 'WP_095838963.1']	MQQNQETVQPFFAQLLEAKSNSNQETAKLITWPWIDIPITE	3672781	3672907	1	Chitinophaga pendula	Bacteroidota
WP_095838963.1	WP_095838964.1	2.3e-83	['WP_095838964.1' 'WP_095838963.1']	MQPTNNERPFFAQFLEAQQTENRVNMPGASSLTTRLLDGGYETMKYPSDSDEGGPLS	3672980	3673154	1	Chitinophaga pendula	Bacteroidota
WP_095838963.1	WP_095838964.1	2.3e-83	['WP_095838964.1' 'WP_095838963.1']	MKTEKHIERPFFAQFLEAQQQQNEDKQRQAAESWGTNKFLDWPATTDKYPSDGDDGVE	3673185	3673362	1	Chitinophaga pendula	Bacteroidota
WP_095838963.1	WP_095838964.1	2.3e-83	['WP_095838964.1' 'WP_095838963.1']	MKTKLPIETPFFAQFLETQKSENEERMQQAAQAWGTNKFLDEPLQTHKYPSDGDDGVGVD	3673416	3673599	1	Chitinophaga pendula	Bacteroidota
WP_095838963.1	WP_095838964.1	2.3e-83	['WP_095838964.1' 'WP_095838963.1']	MKTQVQIEKPFFAQFLETQEHKNEEQLQQAAQLSITNKFLDEPLHTLKYPSDGDESNV	3673642	3673819	1	Chitinophaga pendula	Bacteroidota
WP_345766192.1	WP_345766194.1	6.2e-71	['WP_345766192.1' 'WP_345766193.1' 'WP_345766194.1' 'WP_345766195.1']	MKNKNSKKKPFFASFLEKQIQDPEKIKGGGDVTLATQDNVITSKAADTVTKPTQDMMHTMKYPSDGDDDSQTV	3676884	3676662	1	Chryseobacterium endophyticum	Bacteroidota
WP_345766192.1	WP_345766194.1	6.2e-71	['WP_345766192.1' 'WP_345766193.1' 'WP_345766194.1' 'WP_345766195.1']	MKKKDKKPFFASFLEKQIEHPEGIQGGATTPNTDLITIPERDGITSPSVDGPITLKYPSDSDEGGFDPVPPGDDPHTPAP	3677156	3676913	1	Chryseobacterium endophyticum	Bacteroidota
WP_345766192.1	WP_345766194.1	6.2e-71	['WP_345766192.1' 'WP_345766193.1' 'WP_345766194.1' 'WP_345766195.1']	MENKKSKKPFFASFLEKQIQDPEKIKGGSETSTGVLKDTVTAPVADSLTKPGEDTVSMKYPSDSDEGGNEL	3677409	3677193	1	Chryseobacterium endophyticum	Bacteroidota
WP_017717761.1	WP_017717762.1	8.4e-97	['WP_017717761.1' 'WP_017717762.1']	MSDKEKQGRQPEAVPFFARFLEGQGTEELSDEEMQAIAGGADMVTLKYPSDSEEGGVQTRKYPSDSEDGGGCGGMVTEKFPSDNEDVNVTLKYPSDGDDNIAE	3698503	3698191	1	Oscillatoria sp. PCC 10802	Cyanobacteriota
WP_017717761.1	WP_017717762.1	8.4e-97	['WP_017717761.1' 'WP_017717762.1']	MSEKEKQSLQPEAVPFFARFLEGQGTEELSDEEMQAIAGGKKRKPVTTMKYPSDGDEMLTTMKYPSDGDESL	3699174	3698955	1	Oscillatoria sp. PCC 10802	Cyanobacteriota
WP_017742665.1	WP_017742664.1	1e-100	['WP_017742664.1' 'WP_017742665.1']	MSTKTVESAGIEAVPFFARFLEDQSVLAKSEEPPAEPPADRPPVPPYPPLPFTIKYPSDWEDR	3705971	3706163	1	Scytonema hofmannii PCC 7110	Cyanobacteriota
WP_271246710.1	WP_271246711.1	1.3e-80	['WP_271246710.1' 'WP_271246711.1']	MENKKNKKPFFASFLEKQIAEPEKIKGGSETAATAPLKDNVTTALQDSVTKPSNDNVTMKYPSDGDEGGNEI	3767013	3767232	1	Chryseobacterium gambrini	Bacteroidota
WP_271246710.1	WP_271246711.1	1.3e-80	['WP_271246710.1' 'WP_271246711.1']	MKNKDSKKKPFFASFLEKQLQDPEKIKGGGDVTIASQDSITKPAVDTVTKPIYDMAQTMKYPSDGDDDSPSV	3767258	3767477	1	Chryseobacterium gambrini	Bacteroidota
WP_236855491.1	WP_236855490.1	1.3e-81	['WP_236855490.1' 'WP_236855491.1']	MKNKDSKKKPFFATFLEKQIKDPETVKGGAGSDMITIPERDFVTKPLADDVTSPQLDLMHTMKYPSDGDDDSMTMPL	3771142	3770908	1	Chryseobacterium sp. MEBOG06	Bacteroidota
WP_236855491.1	WP_236855490.1	1.3e-81	['WP_236855490.1' 'WP_236855491.1']	MENKNSKKKPFFATFLEKQIKDPETVKGGTSTSLLTDSVTSVIKDHITTAALEDSVTTPNNDNVTLKYPSDGDDHVFEPQD	3771422	3771176	1	Chryseobacterium sp. MEBOG06	Bacteroidota
WP_236855491.1	WP_236855490.1	1.3e-81	['WP_236855490.1' 'WP_236855491.1']	MENKNSKKKPFFATFLEKQIKDPETVKGGGTITSVIKDHIITTTLEDTVVTTQINDHVNVTLKYPSDGDDDVLDV	3771687	3771459	1	Chryseobacterium sp. MEBOG06	Bacteroidota
QSJ20219.1	QSJ20220.1	1.1e-100	['QSJ20219.1' 'QSJ20220.1']	MSTSKALGIQAMPFFARFLAVEQPPQPQEPEPTPIPIWTFKWPSDWEDV	3803311	3803161	1	Nostoc sp. UHCC 0702	Cyanobacteriota
WP_259132809.1	WP_259132808.1	1.4e-85	['WP_259132808.1' 'WP_259132809.1']	MKNKDSKKKPFFASFLEKQLQDPEKIKGGTDVTIATQDGVITAKITDQPTKPTLDMAHTMKYPSDGDDDVPTV	3803430	3803208	1	Chryseobacterium ginsenosidimutans	Bacteroidota
QSJ20219.1	QSJ20220.1	1.1e-100	['QSJ20219.1' 'QSJ20220.1']	MSTSKALDIQAMPFFARFLAEQEPPQTPQTPQVPTPPPIWTFKYPSDWEDGY	3803563	3803404	1	Nostoc sp. UHCC 0702	Cyanobacteriota
WP_259132809.1	WP_259132808.1	1.4e-85	['WP_259132808.1' 'WP_259132809.1']	MKNNDKKKPFFASFLEKQIQNPEEIQGGGLSSSPTGDVVTLPTMDTVFTLKTSDNPTTTPAADTPVTLKYPSDNDEGGFNPGGPGLEPYHP	3803732	3803456	1	Chryseobacterium ginsenosidimutans	Bacteroidota
QSJ20219.1	QSJ20220.1	1.1e-100	['QSJ20219.1' 'QSJ20220.1']	MSNNTVKASDIKAVPFFARFLSEQSAQPDTQPWAETRKYPSDWEEY	3803934	3803793	1	Nostoc sp. UHCC 0702	Cyanobacteriota
WP_259132809.1	WP_259132808.1	1.4e-85	['WP_259132808.1' 'WP_259132809.1']	MENKKTKKPFFASFLERQVEDPEKIKGGSGTITTALQDNSTAPLKDSVTTSLQDSPTKPTLDTAQTMKYPSDGDEGGNEI	3804018	3803775	1	Chryseobacterium ginsenosidimutans	Bacteroidota
QSJ20219.1	QSJ20220.1	1.1e-100	['QSJ20219.1' 'QSJ20220.1']	MSTNTVKASDIQAVPFFARFLSEQSAQPDNTPYPQTLKYPSDWEDGGY	3804174	3804027	1	Nostoc sp. UHCC 0702	Cyanobacteriota
QSJ20219.1	QSJ20220.1	1.1e-100	['QSJ20219.1' 'QSJ20220.1']	MSTNTVKASDIKAVPFFARFLEEQSAQPDNQPWAETRKYPSDWEEY	3804413	3804272	1	Nostoc sp. UHCC 0702	Cyanobacteriota
WP_343302829.1	WP_343302828.1	2.1e-82	['WP_343302828.1' 'WP_343302829.1']	MKPNEQVMKPFFAQFLEAQQTEKRQEKESNWTSKLSDAPDQTLKYPSDGDEEWWLL	3812722	3812893	1	Chitinophaga niabensis	Bacteroidota
WP_061430270.1	WP_311130938.1	4.9e-101	['WP_311130938.1' 'WP_061430270.1']	MSVSKEESSIKSPSPEPTFGTTLKYPSDWEEY	3862026	3862125	1	Microcystis aeruginosa NRERC-214	Cyanobacteriota
WP_061430270.1	WP_311130938.1	4.9e-101	['WP_311130938.1' 'WP_061430270.1']	MNYPNTEQSKAIPFFARFLSADQDEAPTPDSPPDSEPAPVWTWKWPSDWEDS	3864676	3864835	1	Microcystis aeruginosa NRERC-214	Cyanobacteriota
WP_346984527.1	WP_346984528.1	7.4e-85	['WP_346984527.1' 'WP_346984528.1']	MEGKKSKKPFFASFLEKQVQDPETIKGGAVTSVLVDNITNALKDGVTSAILDNVTKPGSDNVTMKYPSDGDEDATAV	3867571	3867805	1	Chryseobacterium sp. POE27	Bacteroidota
WP_346984527.1	WP_346984528.1	7.4e-85	['WP_346984527.1' 'WP_346984528.1']	MKNKDSKKKPFFASFLEKQLQDPEKIKGGGDVTIATQDGPITTSKTADTITKPIYDMAQTMKYPSDGDDDSPSV	3867849	3868074	1	Chryseobacterium sp. POE27	Bacteroidota
WP_315823841.1	WP_315823842.1	5.5e-83	['WP_315823841.1' 'WP_315823842.1']	MVFSYLPKFYSYETGCLKAAFFCAIPRSAKRTPETGENYTGIIEPVFTSKPFVDMEVTLKYPSDGDET	3891399	3891606	1	Paraflavitalea speifideaquila	Bacteroidota
KEI68585.1	KEI68586.1	3.4e-108	['KEI68585.1' 'KEI68586.1']	MSKNIKVSTGSAVPFFARFLSEQDTETGDSTSTDIPTIWTFKWPSDWEDS	3897676	3897523	1	Planktothrix agardhii NIVA-CYA 126/8	Cyanobacteriota
KEI68585.1	KEI68586.1	3.4e-108	['KEI68585.1' 'KEI68586.1']	MSKNVKVSAPKAVPFFARFLAEQAVEANNSNSAPYGNTMKYPSDWEEY	3898015	3897868	1	Planktothrix agardhii NIVA-CYA 126/8	Cyanobacteriota
WP_123910693.1	WP_123910692.1	3.2e-83	['WP_123910692.1' 'WP_123910693.1']	MENKNSKKKPFFASFLEKQLKDPETVKGGTNITIPERDVITKPIIDDVTSKLNDMEHTMKYPSDGDDDAAQL	3919941	3920160	1	Chryseobacterium sp. G0162	Bacteroidota
WP_096669573.1	WP_096669571.1	2.3e-100	['WP_096669571.1' 'WP_096669573.1']	MTTATLTNIEAVPFFARFLAAEEEPPENPPTPQPEEQPLPPPIFTFKWPSDCEDC	4017875	4018043	1	Dolichospermum compactum NIES-806	Cyanobacteriota
BDA69401.1	BDA69401.1	4.9e-93		MSNNNNDSINSKPPVPFFARYLEGQLEDLSEEEMAEVVGGSTVTTMAYPSDQEGRDDGMMTTKKYPSDQEDSGFGAIPGVIDFDFQSKFDFPRFPKF	4024201	4024495	1	Calothrix sp. PCC 7716	Cyanobacteriota
WP_069474628.1	WP_103111176.1	1.7e-100	['WP_103111176.1' 'WP_069474628.1']	MAYPNDQQGKALPFFARFLSVSKEESSIKSPSPEPTFGTTLKYPSDWEEY	4046792	4046945	1	Microcystis aeruginosa NIES-298	Cyanobacteriota
WP_272140292.1	WP_272140290.1	1.7e-89	['WP_272140290.1' 'WP_272140292.1']	MKTKAKKQAQQGGKQPFFARLLEAQELDQAAGGKQVITTKKFPSDSDEVMVTLKYPSDSDEGYAR	4153126	4153324	1	Stigmatella ashevillensis	Myxococcota
WP_271918385.1	WP_271918384.1	1.1e-76	['WP_271918384.1' 'WP_271918385.1']	MSLPNDEENMTPLFAYLLVDDEQTQSTEMNTSGGTNPAPTYHCLDSECTKKYPSDADDCYTYKPYCDYI	4197429	4197219	1	Polyangium mundeleinium	Myxococcota
WP_067770613.1	WP_067770615.1	1.1e-103	['WP_067770613.1' 'WP_067770615.1']	MSTNTVKTANVEAVPFFARFLEEQAAQASDTAPINTFKYPSDFEDY	4211338	4211197	1	Nostoc sp. NIES-3756	Cyanobacteriota
WP_067770613.1	WP_067770615.1	1.1e-103	['WP_067770613.1' 'WP_067770615.1']	MSTNTVKPANVEVVPFFARFLEEQPVAEVSDTAPFETRKYPSDWEEY	4211572	4211428	1	Nostoc sp. NIES-3756	Cyanobacteriota
WP_067770613.1	WP_067770615.1	1.1e-103	['WP_067770613.1' 'WP_067770615.1']	MSTRKVKTVDVGMVPFFVRFLEGQNAEGEGTETPSFPWTFKYPSDLEDK	4211811	4211661	1	Nostoc sp. NIES-3756	Cyanobacteriota
WP_099768144.1	WP_099768143.1	4.5e-84	['WP_099768143.1' 'WP_099768144.1']	MKDKNSKKKPFFASFLEKQLKDPETVKGGGNITIPERDVITKPFVDNVTSPQDDLMQTMKYPSDGDDDFPSVPVD	4213630	4213402	1	Chryseobacterium sp. 52	Bacteroidota
WP_099768144.1	WP_099768143.1	4.5e-84	['WP_099768143.1' 'WP_099768144.1']	MKDENSKKKPFFASFLEKQIKDPETIQGGGIITSTDNDIVTLPSRDNITAQIFDHVTSPNKDLLVTMKYPSDGDEDVI	4213920	4213683	1	Chryseobacterium sp. 52	Bacteroidota
WP_099768144.1	WP_099768143.1	4.5e-84	['WP_099768143.1' 'WP_099768144.1']	MEKKNSKKPFFASFLEKQIQDPETIQGGGITTPTTDVLTVPVRDTVTTSPFLDNATLPSRDQIVTMKYPSDSDESGELEIL	4214204	4213958	1	Chryseobacterium sp. 52	Bacteroidota
WP_271160814.1	WP_271160815.1	3.7e-79	['WP_271160814.1' 'WP_271160815.1']	MENKKNKKPFFASFLEKQIAEPEKIKGGSETAATAPLKDNVTTALQDSVTKPSNDNVTMKYPSDGDEGGNEI	4244680	4244899	1	Chryseobacterium gambrini	Bacteroidota
WP_271160814.1	WP_271160815.1	3.7e-79	['WP_271160814.1' 'WP_271160815.1']	MKNKDSKKKPFFASFLEKQLQDPEKIKGGGDVTIASQDSITKPAVDTVTKPIYDMAQTMKYPSDGDDDSPSV	4244925	4245144	1	Chryseobacterium gambrini	Bacteroidota
WRH66169.1	WRH66168.1	1.4e-107	['WRH66168.1' 'WRH66169.1']	MSKNVKVSAPKAVPFFARFLAEQAMEAKSSNSAPYPSTLKYPSDWEDY	4255550	4255697	1	Planktothrix sp. GU0601_MAG3	Cyanobacteriota
WRH66169.1	WRH66168.1	1.4e-107	['WRH66168.1' 'WRH66169.1']	MSKNIKVSTGLAVPFFARFLAEQDTETGDSTSTDTPTIWTLKWPSDWEDS	4255890	4256043	1	Planktothrix sp. GU0601_MAG3	Cyanobacteriota
WP_123857118.1	WP_123857118.1	3.4e-83	['WP_123857116.1' 'WP_123857118.1']	MENKNSKKKPFFASFLEKQLKDPETVKGGTNITIPERDVITKPIIDDVTSKLNDMEHTMKYPSDGDDDAAQL	4259500	4259281	1	Chryseobacterium nakagawai	Bacteroidota
WP_045499630.1	WP_045499633.1	2.2e-81	['WP_045499630.1' 'WP_045499633.1']	MENKNSKKKPFFASFLEKQLKDPETVKGGTDITIPERDTITKPTLDGVTSKLTDMDHTMKYPSDGDDDTAEL	4265573	4265354	1	Chryseobacterium sp. StRB126	Bacteroidota
WP_015119481.1	WP_015119480.1	5.6e-97	['WP_015119480.1' 'WP_015119481.1']	MSEKENKKINSNAVPFFARYLEGQYCEDLSEEEMDRVHGGLSKREKISKRYPNDLKDIVTTMKYPSDHEDSSPKHPPIAMTKKYPSDADEAMTHKFPSDGDDELPPHYERW	4296770	4297106	1	Rivularia sp. PCC 7116	Cyanobacteriota
WP_338613674.1	WP_271246711.1	1.3e-80	['WP_338613674.1' 'WP_271246711.1']	MENKKNKKPFFASFLEKQIAEPEKIKGGSETAATAPLKDNVTTALQDSVTKPSNDNVTMKYPSDGDEGGNEI	4315499	4315718	1	Chryseobacterium gambrini	Bacteroidota
WP_338613674.1	WP_271246711.1	1.3e-80	['WP_338613674.1' 'WP_271246711.1']	MKNKDSKKKPFFASFLEKQLQDPEKIKGGGDVTIASQDSITKPAVDTVTKPIYDMAQTMKYPSDGDDDSPSV	4315744	4315963	1	Chryseobacterium gambrini	Bacteroidota
WP_026795605.1	WP_254031700.1	1.2e-107	['WP_254031700.1' 'WP_026795605.1']	MSKNIKVSTGLAVPFFARFLSEQDTETGGPTSTDFPTAWTLKWPSDFEDS	4440096	4440249	1	Planktothrix agardhii	Cyanobacteriota
WP_042156020.1	WP_042156022.1	3.4e-108	['WP_042156020.1' 'WP_042156022.1']	MSKNIKVSTGSAVPFFARFLSEQDTETGDSTSTDIPTIWTFKWPSDWEDS	4445706	4445553	1	Planktothrix agardhii	Cyanobacteriota
WP_042156020.1	WP_042156022.1	3.4e-108	['WP_042156020.1' 'WP_042156022.1']	MSKNVKVSAPKAVPFFARFLAEQAVEANNSNSAPYGNTMKYPSDWEEY	4446045	4445898	1	Planktothrix agardhii	Cyanobacteriota
WP_187339405.1	WP_187339406.1	4.7e-85	['WP_187339405.1' 'WP_187339406.1']	METTKRKQPFFAKFLEGQKTEKDAKNQKGTQQGSSNFFEEGWDVTLKFPSDSDEGL	4521190	4521361	1	Olivibacter sp. SDN3	Bacteroidota
WP_216444125.1	WP_216444126.1	1.1e-82	['WP_216444125.1' 'WP_216444126.1']	MENKNSKKKPFFASFLEKQVKDPETVKGGGITSVLADQITSVIKDHITTTALEDSVTKPDNDNVTMKYPSDGDEDVLEA	4648922	4649162	1	Chryseobacterium sp. PCH239	Bacteroidota
WP_216444125.1	WP_216444126.1	1.1e-82	['WP_216444125.1' 'WP_216444126.1']	MKSNNSKKKPFFASFLEKQVKDPETVKGGSDITLAERDLITKPAIDTVTSPKDDMMHTLKYPSDGDDDTITLPL	4649215	4649440	1	Chryseobacterium sp. PCH239	Bacteroidota
UXE58908.1	UXE58907.1	3.4e-99	['UXE58907.1' 'UXE58908.1']	MTKDQQGKLLPFFARFLSVSEEESAPDSPSFANTKKWPSDWEESF	4649321	4649459	1	Woronichinia naegeliana WA131	Cyanobacteriota
UXE58908.1	UXE58907.1	3.4e-99	['UXE58907.1' 'UXE58908.1']	MAYPNTQQTKAIPFFARFLSVDQEEAPTPESPDSQPAPVWTWKWPSDWEDS	4651875	4652031	1	Woronichinia naegeliana WA131	Cyanobacteriota
WP_193920526.1	WP_193920526.1	6e-91		MSKNLDIQAKPFFARFLVEQQPPQPPTDTPPSPPPIWTFKWPSDWEEI	4781737	4781884	1	Desmonostoc muscorum LEGE 12446	Cyanobacteriota
WP_153399293.1	WP_153399295.1	7.6e-85	['WP_153399293.1' 'WP_153399295.1']	MEKKNSKKPFFASFLEKQIQDPEKIQGGGLSDPSSDIITLPARDQVTSVTLDSVTLPYKDNIVTMKHPSDSDEAGELDYL	4809956	4810199	1	Chryseobacterium vaccae	Bacteroidota
WP_153399293.1	WP_153399295.1	7.6e-85	['WP_153399293.1' 'WP_153399295.1']	MKKNNSKKPFFASFLEKQIHDPEKIQGGGTTPDTDVITHPATDGSTSPILDNMTTPKQDYIETKKYPSDSDEAGNF	4810243	4810474	1	Chryseobacterium vaccae	Bacteroidota
WP_153399293.1	WP_153399295.1	7.6e-85	['WP_153399293.1' 'WP_153399295.1']	MKNKNSKKKPFFASFLEKQVADPETVKGGGTGIITIPEKDGITKPSLDTATSPKDDMAHTLKYPSDGDDDSPTVPL	4810492	4810723	1	Chryseobacterium vaccae	Bacteroidota
WP_341838889.1	WP_341838889.1	2.1e-80	['WP_341838889.1' 'WP_423735795.1']	MKPNEKLMKPFFAQLLESQQQLNTSHQTTENSHWTSKLADVPDQTQKYPSDGDEEWWLL	4827198	4827378	1	Chitinophaga caseinilytica	Bacteroidota
WP_377608841.1	WP_341273586.1	3.6e-84	['WP_377608841.1' 'WP_341273586.1']	METKNQMKKPFFARFLEGQTAQNAKNQDGNQQSPKSELHQSPDWNVTLKFPSDSDEGL	4854543	4854366	1	Olivibacter sp. EAT-5	Bacteroidota
WP_326982767.1	WP_326982768.1	2.1e-83	['WP_326982767.1' 'WP_326982768.1']	MEKKNSKKPFFASFLEKQIKDPETIQGGSSPILTAALEDSPVTTNPLKDSVTSVVMDTVTRPGGDHVTLKFPSDGDDDTQTV	4977762	4978011	1	Chryseobacterium sp. MYb264	Bacteroidota
WP_326982767.1	WP_326982768.1	2.1e-83	['WP_326982767.1' 'WP_326982768.1']	MKKKNLKKPFFAFFLEKQIQEPQNVQGGSTAIITAPLIDASTAPVMDGISSPVQDHVTLKYPSDSDESGEISIIEL	4978028	4978259	1	Chryseobacterium sp. MYb264	Bacteroidota
WP_326982767.1	WP_326982768.1	2.1e-83	['WP_326982767.1' 'WP_326982768.1']	MNNKNVKKQPFFAKFLEKQLKDPETVKGGSDIITIPERDSSVTNKFNDTATLPEKDLAQTQKYPSDGDDDIQYIDL	4978282	4978513	1	Chryseobacterium sp. MYb264	Bacteroidota
QEH43169.1	QEH43170.1	2.1e-81	['QEH43169.1' 'QEH43170.1']	MKPNEQVLKPFFAQFLETQMKPEEAKKRSTESNWTSKLADAPDQTQKYPSDGDEEWWLL	5161907	5162087	1	Chitinophaga sp. XS-30	Bacteroidota
WP_168208916.1	WP_148388859.1	2.1e-81	['WP_168208916.1' 'WP_148388859.1']	MKPNEQVLKPFFAQFLETQMKPEEAKKRSTESNWTSKLADAPDQTQKYPSDGDEEWWLL	5161907	5162087	1	Chitinophaga sp. XS-30	Bacteroidota
WP_103139154.1	WP_103139154.1	4.1e-92		MSTKIPKLGNNDAMPFFTRFLVEEEPPETPEPEPTPPPIWTFKWPSDWEDR	5198810	5198654	1	Nostoc sp. CENA543	Cyanobacteriota
WP_015199859.1	WP_015199859.1	3.3e-92		MSTEKQVLPFFVRYLENQAEDMSIEELNEISGGNGQVVTMAYPSDSDTADGGYSTEQPKSPFDMPKFSTNLPFPQFGYGSPYIK	5201321	5201576	1	Calothrix sp. PCC 6303	Cyanobacteriota
WP_013324781.1	WP_013324782.1	2.1e-101	['WP_013324781.1' 'WP_013324782.1']	MSNNAAALPITNAKPFFARFLATQEETPPTEKPAETPAPFPFPEFPPIFTLKFPSDWEDS	5279350	5279167	1	Gloeothece verrucosa PCC 7822	Cyanobacteriota
WP_013324781.1	WP_013324782.1	2.1e-101	['WP_013324781.1' 'WP_013324782.1']	MSKNTGKAREIRAVVPFFARFLEEQAAHPANPLPFTLKYPSDWEDE	5279659	5279518	1	Gloeothece verrucosa PCC 7822	Cyanobacteriota
WP_013324781.1	WP_013324782.1	2.1e-101	['WP_013324781.1' 'WP_013324782.1']	MSKNTGKQKEIKVVPFFARFLEEQAAQSETEALPPATLKYPSDWEEY	5279907	5279763	1	Gloeothece verrucosa PCC 7822	Cyanobacteriota
WP_013324781.1	WP_013324782.1	2.1e-101	['WP_013324781.1' 'WP_013324782.1']	MSKNTGKAKEIKAVPFFARFLEEQAAQNETAPYQNTLKYPSDWEEY	5280155	5280014	1	Gloeothece verrucosa PCC 7822	Cyanobacteriota
WP_013324781.1	WP_013324782.1	2.1e-101	['WP_013324781.1' 'WP_013324782.1']	MSKNTGKAKEIKAVPFFARFLEEQAAQNETAPYVTKKYPSDWEEY	5280384	5280246	1	Gloeothece verrucosa PCC 7822	Cyanobacteriota
WP_013324781.1	WP_013324782.1	2.1e-101	['WP_013324781.1' 'WP_013324782.1']	MSKNTGKAKEIKAVPFFARFLEEQAAQNETAPYVTKKYPSDWEEY	5280613	5280475	1	Gloeothece verrucosa PCC 7822	Cyanobacteriota
WP_013324781.1	WP_013324782.1	2.1e-101	['WP_013324781.1' 'WP_013324782.1']	MSKNTGKAKEIKAVPFFARFLEEQAAQNETAPYVTKKYPSDWEDY	5280842	5280704	1	Gloeothece verrucosa PCC 7822	Cyanobacteriota
WP_013324781.1	WP_013324782.1	2.1e-101	['WP_013324781.1' 'WP_013324782.1']	IKAVPFFARFLEEQAAQNETAPTVTRKYPSDWEDY	5281041	5280933	1	Gloeothece verrucosa PCC 7822	Cyanobacteriota
WP_013324782.1	WP_013324782.1	2.1e-101	['WP_013324781.1' 'WP_013324782.1']	MSKNTGKAKEIKAVPFFARFLEEQAAQNETAPTVTRKYPSDWEDY	5281071	5280933	1	Gloeothece verrucosa PCC 7822	Cyanobacteriota
WP_013324782.1	WP_013324782.1	2.1e-101	['WP_013324781.1' 'WP_013324782.1']	KAVPFFARFLEEQAAQNETAPYQNTLKYPSDWEDY	5281270	5281162	1	Gloeothece verrucosa PCC 7822	Cyanobacteriota
WP_109011045.1	WP_109011044.1	1e-95	['WP_109011044.1' 'WP_109011045.1']	MSENKPEELNSQAVPFFARFLEGQSFEDLSDQESEGIGGGNCGVTKGVTKKGKDELFQTRKYPSDGEDGVTKKHPSDDEQIFVTLKFPSDNEDNGGALASQK	5391869	5392178	1	Nostoc commune NIES-4072	Cyanobacteriota
WP_096603686.1	WP_096603687.1	2.6e-104	['WP_096603686.1' 'WP_096603687.1']	MSDIKLEDLDSPAVPFFARYLEGQYCEDLSEEESSAVGGGTTLYTKKYPSDQEESGCVTNKFKDLAQTLKYPSDQEDGGGVTKKYPSDSDEVAVTQKYPSDGDDNVVTIDTIA	5855942	5855600	1	Calothrix sp. NIES-2100	Cyanobacteriota
WP_008181878.1	WP_008181877.1	4.2e-100	['WP_008181877.1' 'WP_008181878.1']	MQNQESNTQVKPFFAQFLEEQQAAPDQSQDTHGQQTLKYPSDYEEVETQKYPSDWEEG	6046289	6046466	1	Moorena producens 3L	Cyanobacteriota
WP_095979897.1	WP_095979896.1	1e-88	['WP_095979896.1' 'WP_095979897.1']	MKTQPDAKPFFARLLDEQEPARASGGETRKYPSDEEDFAGGAFSRDWTLKYPSDHDEDIQTRG	6081160	6081352	1	Melittangium boletus DSM 14713	Myxococcota
WP_251957373.1	WP_251957373.1	1.2e-92		MPANTVKTVDVVVVPFFARFLEEQSTEGTEVPWTYKYPSDLEDK	6111600	6111465	1	Nostoc cf. commune SO-36	Cyanobacteriota
BDI19824.1	BDI19822.1	1.2e-92	['BDI19822.1' 'BDI19823.1' 'BDI19824.1']	MKIYFITDISVVENPIYFKGNSMPANTVKTVDVVVVPFFARFLEEQSTEGTEVPWTYKYPSDLEDK	6111666	6111465	1	Nostoc cf. commune SO-36	Cyanobacteriota
WP_273765658.1	WP_273765661.1	5.5e-97	['WP_273765658.1' 'WP_273765661.1']	MSENKPEELNSQAVPFFARFLEGQNFEDLSEQESEAISGGTCHLTTKQKDAIAQTLKYPSDQEDAVTKKAPSDSDEYFVTQKYPSDGDDHAKQIE	6272286	6271998	1	Nostoc sp. UHCC 0926	Cyanobacteriota
WP_096604099.1	WP_096604100.1	3.1e-101	['WP_096604099.1' 'WP_096604100.1']	MYTNTVEVLDIQVLPFFARFLQEQSASENPDTTPPPPFTFKYPSDLEDR	6442828	6442678	1	Calothrix sp. NIES-2100	Cyanobacteriota
WP_224341930.1	WP_224341930.1	1.6e-63		MTHNNQNPEPTPFFARYLEGQIGQELSEEMLNEIAGGNGDLIQTKKFPSDAEEFDLPAIPSLLDVKIPNLPGSGGGSDPQVFPVEPDGGIA	6593569	6593293	1	Kovacikia minuta CCNUW1	Cyanobacteriota
XHR82377.1	XHR82377.1	2.6e-98	['XHR82377.1' 'XHR82378.1']	MSEHQPEDLNSQAVPFFARFLEGQNVEEISDEESEAFNGGLRFYTKKHPSDQEDGGGGVQTLKYPSDNEDVVTKKYPSDNDEAVTLKYPSDGDDQIIPLQ	6639718	6640021	1	Gloeotrichia echinulata GP01	Cyanobacteriota
WP_289799840.1	WP_289799841.1	2.6e-96	['WP_289799840.1' 'WP_289799841.1']	MSENKPEKLNSQAVPFFARFLEGQSLEDLSDEDSKAIIGGKCNNATNKNKDELVTTLKFPSDQEDGAVTKKYPSDSDEFAVTQKFPSDGDDSSPSSPS	7261656	7261359	1	Nostoc sp. GT001	Cyanobacteriota
WP_070394962.1	WP_070394961.1	5e-101	['WP_070394961.1' 'WP_070394962.1']	MQNQESNTQVKPFFAHFLEEQQAAADQSEAAGPETRKYPSDWEDGPETRKYPSDWEDG	7275620	7275797	1	Moorena producens PAL-8-15-08-1	Cyanobacteriota
BAZ54036.1	BAZ54037.1	1.9e-100	['BAZ54036.1' 'BAZ54037.1']	MSTSIALDSQAMPFFARFLVEEEPPKPAEQEPTPIPIWTLKWPSDWEER	8208031	8207881	1	Nostoc sp. NIES-4103	Cyanobacteriota
BAZ54036.1	BAZ54037.1	1.9e-100	['BAZ54036.1' 'BAZ54037.1']	MSNNTVKASNTQAVPFFARFLSEQSAQPDTQPWGETKKYPSDWEEW	8208272	8208131	1	Nostoc sp. NIES-4103	Cyanobacteriota
BAZ54036.1	BAZ54037.1	1.9e-100	['BAZ54036.1' 'BAZ54037.1']	MSTNTVKASDTQVVPFFARFLEEQSAQADNQPWIETKKYPSDWEEY	8208511	8208370	1	Nostoc sp. NIES-4103	Cyanobacteriota
BAZ54036.1	BAZ54037.1	1.9e-100	['BAZ54036.1' 'BAZ54037.1']	MSTNTVKASDTQVVPFFARFLSEQSAPADNTPYPTTLKYPSDWEG	8208736	8208598	1	Nostoc sp. NIES-4103	Cyanobacteriota
WP_129353020.1	WP_129353018.1	2.4e-90	['WP_129353018.1' 'WP_129353020.1']	MADIDRETEQMEQDDQAEAKPFFARFLEDQKRVRTGVKAGRGITTLKHPSDSDESQTMKYPSDGDEEIYAK	8301411	8301627	1	Sorangium cellulosum	Myxococcota
WP_129353020.1	WP_129353018.1	2.4e-90	['WP_129353018.1' 'WP_129353020.1']	MAEIDRDLEQAEQDSESEAVPFFARYLEDQKRVRTGVKAGGIATTLKYPSDGEDPGGGGGGGGGGGGGSDPITLKFPSDAEDC	8301947	8302199	1	Sorangium cellulosum	Myxococcota
WP_395806303.1	WP_395806303.1	4.5e-91	['WP_395826029.1' 'WP_395806303.1']	MKKDKKNKQDTSQQKGKRPFFARLLEAQELEKVAGGAPMQTMKYPSDSDEEIPITKKFPSDCADSY	8483645	8483846	1	Archangium minus	Myxococcota
WP_395829745.1	WP_395829745.1	1.8e-94	['WP_395829745.1' 'WP_395829747.1']	MKKDKKNKQDTSQQKGKRPFFARLLEAQELEKVAGGAPMQTMKYPSDSDEEIPITKKFPSDCADSY	8530659	8530860	1	Archangium violaceum	Myxococcota
AOX03372.1	AOX03372.1	1.6e-90	['AOX03371.1' 'AOX03372.1']	MSDMNNPEENSQAVPFFARYLEGQFIEDLSKEEMEAVKGGSQFPIRSVTRKYPSDREDSWFVTLKYPSDGEDSGGGKIVTMKAPSDNDEI	8598155	8598428	1	Moorena producens PAL-8-15-08-1	Cyanobacteriota
WP_229424120.1	WP_229424121.1	2.4e-90	['WP_070395752.1' 'WP_229424120.1' 'WP_229424121.1']	MSDMNNPEENSQAVPFFARYLEGQFIEDLSKEEMEAVKGGSQFPIRSVTRKYPSDREDSWFVTLKYPSDGEDSGGGKIVTMKAPSDNDEI	8598155	8598428	1	Moorena producens PAL-8-15-08-1	Cyanobacteriota
AOX03372.1	AOX03372.1	1.6e-90	['AOX03371.1' 'AOX03372.1']	MSNMEKPEENSQAVPFFARYLEGQWCEELSEEEMDDVRGGRGFAFTKKYPSDWEDGAGCFTRKYPSDHEEGGGGPVMTKKYPSDHEEGGGGPVTEKFPSDQEDGGSDPIVVTLKFPSDDEDVHQK	8598975	8599353	1	Moorena producens PAL-8-15-08-1	Cyanobacteriota
WP_229424120.1	WP_229424121.1	2.4e-90	['WP_070395752.1' 'WP_229424120.1' 'WP_229424121.1']	MSNMEKPEENSQAVPFFARYLEGQWCEELSEEEMDDVRGGRGFAFTKKYPSDWEDGAGCFTRKYPSDHEEGGGGPVMTKKYPSDHEEGGGGPVTEKFPSDQEDGGSDPIVVTLKFPSDDEDVHQK	8598975	8599353	1	Moorena producens PAL-8-15-08-1	Cyanobacteriota
ADO75035.1	ADO75034.1	3.7e-90	['ADO75034.1' 'ADO75035.1']	MKTKAKNQAQQGGKQPFFARLLEAQELGQAAGGSQVITTKKFPSDSDEVMVTLKFPSDSDEGCAR	8921420	8921618	1	Stigmatella aurantiaca DW4/3-1	Myxococcota
WP_013377748.1	WP_002611738.1	1.1e-90	['WP_013377748.1' 'WP_002611738.1']	MKTKAKNQAQQGGKQPFFARLLEAQELGQAAGGSQVITTKKFPSDSDEVMVTLKFPSDSDEGCAR	8921420	8921618	1	Stigmatella aurantiaca DW4/3-1	Myxococcota
WP_017748605.1	WP_017748606.1	6.3e-98	['WP_017748605.1' 'WP_017748606.1']	MSNNEQILPFFARYLEGQFCEDLSEEEMDEVHGGYRLAHPTRPKKDEIFTTLKYPSDNEEGGDFATKKYPSDTDEYAVTLKYPSDGDDDVIAIETVDAVDTTAIE	9489194	9488876	1	Scytonema hofmannii PCC 7110	Cyanobacteriota
WP_376756556.1	WP_376756556.1	1.1e-91	['WP_376756556.1' 'WP_376756557.1']	MKKDMTRKPFFARLLEEQELELVSGGANNTMKYPSDGHDSTASLQESHSEGTLKYPSDTDERDL	9704538	9704343	1	Archangium violaceum	Myxococcota
WP_204221222.1	WP_204221227.1	5.4e-96	['WP_204221222.1' 'WP_204221226.1' 'WP_204221227.1']	MKKTLENKKPFFARLLEEQELEQVAGGATTKYPSDSDEDQTMKYPSDGDEESASLANQTMKYPSDGDEGGI	9969574	9969358	1	Archangium violaceum	Myxococcota
WP_044969898.1	WP_012239784.1	7.7e-90	['WP_044969898.1' 'WP_012239784.1']	MADIDRDREQNEQNEQTEQAETVPFFARYLEDQKRIRTGVKAGGIYQTLKYPSDRDENVTMKYPSDGDDDVKF	10025189	10025411	1	Sorangium cellulosum So ce56	Myxococcota
CAN97344.1	CAN97345.1	7.7e-90	['CAN97344.1' 'CAN97345.1']	MADIDNRELEQQEQNDDAEAVPFFARFLEDQKRVRTGVKAGRPPFQTLKYPSDQEDGGGGGKDPIFTTLKYPSDGDET	10025799	10026036	1	Sorangium cellulosum So ce56	Myxococcota
WP_044969898.1	WP_012239784.1	7.7e-90	['WP_044969898.1' 'WP_012239784.1']	MADIDNRELEQQEQNDDAEAVPFFARFLEDQKRVRTGVKAGRPPFQTLKYPSDQEDGGGGGKDPIFTTLKYPSDGDET	10025799	10026036	1	Sorangium cellulosum So ce56	Myxococcota
WP_395851640.1	WP_395851640.1	4e-92		MKKDKQDKPQQKGKKPFFARLLEAQELEKVAGGAPQQTLKFPSDSDEGRVTRKYPSDCEDGY	10314359	10314170	1	Cystobacter fuscus	Myxococcota
BDA75667.1	BDA75666.1	4.1e-96	['BDA75666.1' 'BDA75667.1']	MSNQNEQAVPFFARYLEGQFCEDLSEEEISEVQGGLRYAAPTKKFPPEIPDGIVTTLKYPSDREDGFPIHPPVTKKYPSDHEEYAVTQKYPSDGDDFIATTPIHVNEIQ	11290307	11290637	1	Calothrix sp. PCC 7716	Cyanobacteriota
WP_129579279.1	WP_129579278.1	2.3e-90	['WP_129579278.1' 'WP_129579279.1']	MADIDRDPEQTEQVPFFARFLEDQKRVRTGVKAGGCVTTLKFPSDGEDIGGGEAVTLKFPSDNDEDLGVK	11588314	11588527	1	Sorangium sp. Soce836	Myxococcota
WP_129579279.1	WP_129579278.1	2.3e-90	['WP_129579278.1' 'WP_129579279.1']	MADVDLREPEQQEQEAAEAVPFFARFLEDQKRVRTGVKAGGGAATKKYPSDSDEDCGPPIYTTLKYPSDGDDSGV	11588809	11589037	1	Sorangium sp. Soce836	Myxococcota
AGP40495.1	AGP40495.1	1.7e-91	['AGP40495.1' 'AGP40496.1']	MADIDRDPEQTEQVPFFARFLEDQKRVRTGVKAGGCVTTMKYPSDSEDVGGGEAVTLKFPSDNDEDLGVK	11814475	11814688	1	Sorangium cellulosum So0157-2	Myxococcota
WP_020740250.1	WP_148314349.1	2.8e-91	['WP_148314349.1' 'WP_020740250.1']	MADIDRDPEQTEQVPFFARFLEDQKRVRTGVKAGGCVTTMKYPSDSEDVGGGEAVTLKFPSDNDEDLGVK	11814475	11814688	1	Sorangium cellulosum So0157-2	Myxococcota
[truncated: 19,584 more rows]

## Sheet: Sheet2
RSC_genus	RSC_phyla
Silvibacterium	Acidobacteriota
Acidobacteriota	Acidobacteriota
Acidobacteriota	Acidobacteriota
Acidimicrobiaceae	Actinomycetota
Acidimicrobiaceae	Actinomycetota
Actinopolyspora	Actinomycetota
Actinopolyspora	Actinomycetota
Carbonactinospora	Actinomycetota
Carbonactinospora	Actinomycetota
Carbonactinospora	Actinomycetota
Catenulispora	Actinomycetota
Cellulomonas	Actinomycetota
Cryptosporangium	Actinomycetota
Parafrankia	Actinomycetota
Parafrankia	Actinomycetota
Pseudofrankia	Actinomycetota
Pseudofrankia	Actinomycetota
Ilumatobacter	Actinomycetota
Ilumatobacter	Actinomycetota
Terrabacter	Actinomycetota
Jiangella	Actinomycetota
Kribbella	Actinomycetota
Agromyces	Actinomycetota
Actinocatenispora	Actinomycetota
Hamadaea	Actinomycetota
Micromonospora	Actinomycetota
Micromonospora	Actinomycetota
Micromonospora	Actinomycetota
Salinispora	Actinomycetota
Salinispora	Actinomycetota
Salinispora	Actinomycetota
Micromonosporaceae	Actinomycetota
Acidimicrobiia	Acidobacteriota
Actinomycetota	Actinomycetota
Nocardia	Actinomycetota
Nocardia	Actinomycetota
Nocardia	Actinomycetota
Nocardia	Actinomycetota
Nocardia	Actinomycetota
Nocardia	Actinomycetota
[truncated: 19,486 more rows]
